# Supplementary material for: The Repertoire and Dynamics of Evolutionary Adaptations to Controlled Nutrient-Limited Environments in Yeast
Source: PLoS Genet. 2008 Dec 12;4(12):e1000303. doi: 10.1371/journal.pgen.1000303 (PMC2586090; doi:10.1371/journal.pgen.1000303)
Supplement: Table S1 — Complete GO term enrichment results for clusters 1-13 summarized in Figure 1A. In addition we performed GO term enrichment on the set of 689 genes that did not change in expression during evolutions. (0.21 MB XLS) [file pgen.1000303.s009.xls]

## Sheet: Sheet1
GO level	GO Term	GOID	# genes in cluster	# genes in genome	p-value of enrichment	Genes
CLUSTER 1
biological_process	sulfur metabolic process	GO:0006790	16 of 33	76 of 6345	1.01e-20	MET2,MET8,MHT1,MET16,MET10,MET3,GTO1,MET28,MET32,JLP1,BDS1,OPT1,DUG3,ADI1,MET1,MET14
biological_process	methionine biosynthetic process	GO:0009086	10 of 33	29 of 6345	1.81e-14	MET2,MET8,MHT1,MET16,MET10,MET3,MET28,ADI1,MET1,MET14
biological_process	sulfur amino acid metabolic process	GO:0000096	11 of 33	47 of 6345	5.43e-14	MET2,MET8,MHT1,MET16,MET10,MET3,MET28,MET32,ADI1,MET1,MET14
biological_process	sulfur amino acid biosynthetic process	GO:0000097	10 of 33	35 of 6345	1.63e-13	MET2,MET8,MHT1,MET16,MET10,MET3,MET28,ADI1,MET1,MET14
biological_process	methionine metabolic process	GO:0006555	10 of 33	39 of 6345	5.56e-13	MET2,MET8,MHT1,MET16,MET10,MET3,MET28,ADI1,MET1,MET14
biological_process	sulfur compound biosynthetic process	GO:0044272	10 of 33	46 of 6345	3.48e-12	MET2,MET8,MHT1,MET16,MET10,MET3,MET28,ADI1,MET1,MET14
biological_process	aspartate family amino acid biosynthetic process	GO:0009067	10 of 33	48 of 6345	5.55e-12	MET2,MET8,MHT1,MET16,MET10,MET3,MET28,ADI1,MET1,MET14
biological_process	aspartate family amino acid metabolic process	GO:0009066	10 of 33	64 of 6345	1.22e-10	MET2,MET8,MHT1,MET16,MET10,MET3,MET28,ADI1,MET1,MET14
biological_process	sulfur utilization	GO:0006791	6 of 33	10 of 6345	7.63e-10	MET8,MET16,MET10,MET3,MET1,MET14
biological_process	sulfate assimilation	GO:0000103	6 of 33	10 of 6345	7.63e-10	MET8,MET16,MET10,MET3,MET1,MET14
biological_process	amino acid biosynthetic process	GO:0008652	10 of 33	134 of 6345	2.32e-07	MET2,MET8,MHT1,MET16,MET10,MET3,MET28,ADI1,MET1,MET14
biological_process	nitrogen compound metabolic process	GO:0006807	13 of 33	296 of 6345	2.84e-07	MET2,MET8,MHT1,MET16,MET10,MET3,MET28,MET32,YIL165C,NIT1,ADI1,MET1,MET14
biological_process	amine biosynthetic process	GO:0009309	10 of 33	143 of 6345	4.41e-07	MET2,MET8,MHT1,MET16,MET10,MET3,MET28,ADI1,MET1,MET14
biological_process	nitrogen compound biosynthetic process	GO:0044271	10 of 33	144 of 6345	4.73e-07	MET2,MET8,MHT1,MET16,MET10,MET3,MET28,ADI1,MET1,MET14
biological_process	cysteine biosynthetic process	GO:0019344	5 of 33	12 of 6345	6.44e-07	MET16,MET10,MET3,MET28,MET14
biological_process	cysteine metabolic process	GO:0006534	5 of 33	14 of 6345	1.62e-06	MET16,MET10,MET3,MET28,MET14
biological_process	amino acid metabolic process	GO:0006520	11 of 33	243 of 6345	5.73e-06	MET2,MET8,MHT1,MET16,MET10,MET3,MET28,MET32,ADI1,MET1,MET14
molecular_function	sulfur amino acid transmembrane transporter activity	GO:0000099	4 of 33	7 of 6345	6.32e-06	MUP3,MMP1,MUP1,YCT1
biological_process	serine family amino acid metabolic process	GO:0009069	6 of 33	37 of 6345	7.65e-06	MET2,MET16,MET10,MET3,MET28,MET14
biological_process	amino acid and derivative metabolic process	GO:0006519	11 of 33	260 of 6345	1.16e-05	MET2,MET8,MHT1,MET16,MET10,MET3,MET28,MET32,ADI1,MET1,MET14
biological_process	amine metabolic process	GO:0009308	11 of 33	267 of 6345	1.52e-05	MET2,MET8,MHT1,MET16,MET10,MET3,MET28,MET32,ADI1,MET1,MET14
biological_process	serine family amino acid biosynthetic process	GO:0009070	5 of 33	24 of 6345	3.31e-05	MET16,MET10,MET3,MET28,MET14
biological_process	carboxylic acid metabolic process	GO:0019752	12 of 33	389 of 6345	7.84e-05	MET2,MET8,MHT1,MET16,MET10,BNA3,MET3,MET28,MET32,ADI1,MET1,MET14
biological_process	organic acid metabolic process	GO:0006082	12 of 33	389 of 6345	7.84e-05	MET2,MET8,MHT1,MET16,MET10,BNA3,MET3,MET28,MET32,ADI1,MET1,MET14
CLUSTER 2
cellular_component	endoplasmic reticulum	GO:0005783	35 of 97	425 of 6345	1.12e-14	LAG1,LCB1,FLD1,GPI2,CPT1,YPL206C,PFA4,ERV14,GPI18,NSG1,ALG6,FPR2,FMN1,DIE2,SUR4,STE24,CDS1,HUT1,SUR2,ERG5,ERP4,SHR3,YJL171C,YBR096W,YLL014W,OST1,YIP1,ERV29,TSC3,RFT1,CHS7,YLL023C,YPR063C,CAX4,TSC13
cellular_component	integral to membrane	GO:0016021	56 of 97	1230 of 6345	3.74e-14	LAG1,LCB1,FLD1,YLR065C,GPI2,CPT1,IZH2,YPL206C,PFA4,ERV14,GPI18,NSG1,ALG6,YPL279C,ZRC1,DIE2,SUR4,STE24,YGR106C,CDS1,HUT1,SUR2,TPO5,VRG4,VPH1,DPP1,ERP4,HIP1,SHR3,YJL171C,YPL162C,YLL014W,MID2,GMH1,OST1,YOL107W,YDR090C,HNM1,YIP1,POR2,ERV29,ZRT2,TSC3,YDR319C,NHX1,RFT1,VCX1,YOR390W,RER1,CHS7,YLL023C,YPR063C,CAX4,SGE1,TSC13,FEN2
cellular_component	intrinsic to membrane	GO:0031224	57 of 97	1278 of 6345	3.97e-14	LAG1,LCB1,FLD1,YLR065C,GPI2,CPT1,IZH2,YPL206C,PFA4,ERV14,GPI18,NSG1,ALG6,YPL279C,ZRC1,DIE2,SUR4,STE24,YGR106C,CDS1,HUT1,SUR2,TPO5,VRG4,VPH1,DPP1,ERP4,HIP1,SHR3,YJL171C,YPL162C,YLL014W,MID2,GAS5,GMH1,OST1,YOL107W,YDR090C,HNM1,YIP1,POR2,ERV29,ZRT2,TSC3,YDR319C,NHX1,RFT1,VCX1,YOR390W,RER1,CHS7,YLL023C,YPR063C,CAX4,SGE1,TSC13,FEN2
cellular_component	endoplasmic reticulum part	GO:0044432	29 of 97	297 of 6345	1.52e-13	LAG1,LCB1,FLD1,GPI2,YPL206C,PFA4,ERV14,GPI18,ALG6,FPR2,DIE2,STE24,CDS1,HUT1,SUR2,ERP4,SHR3,YJL171C,YLL014W,OST1,YIP1,ERV29,TSC3,RFT1,CHS7,YLL023C,YPR063C,CAX4,TSC13
cellular_component	membrane part	GO:0044425	60 of 97	1537 of 6345	1.96e-12	LAG1,LCB1,FLD1,YLR065C,KES1,GPI2,CPT1,IZH2,YPL206C,PFA4,ERV14,GPI18,NSG1,ALG6,FPR2,YPL279C,ZRC1,DIE2,SUR4,STE24,YGR106C,CDS1,HUT1,RET3,SUR2,TPO5,VRG4,VPH1,DPP1,ERP4,HIP1,SHR3,YJL171C,YPL162C,YLL014W,MID2,GAS5,GMH1,OST1,YOL107W,YDR090C,HNM1,YIP1,POR2,ERV29,ZRT2,TSC3,YDR319C,NHX1,RFT1,VCX1,YOR390W,RER1,CHS7,YLL023C,YPR063C,CAX4,SGE1,TSC13,FEN2
cellular_component	endoplasmic reticulum membrane	GO:0005789	27 of 97	279 of 6345	2.65e-12	LAG1,LCB1,YPL206C,PFA4,ERV14,GPI18,ALG6,FPR2,DIE2,STE24,CDS1,HUT1,SUR2,ERP4,SHR3,YJL171C,YLL014W,OST1,YIP1,ERV29,TSC3,RFT1,CHS7,YLL023C,YPR063C,CAX4,TSC13
cellular_component	nuclear envelope-endoplasmic reticulum network	GO:0042175	27 of 97	283 of 6345	3.8e-12	LAG1,LCB1,YPL206C,PFA4,ERV14,GPI18,ALG6,FPR2,DIE2,STE24,CDS1,HUT1,SUR2,ERP4,SHR3,YJL171C,YLL014W,OST1,YIP1,ERV29,TSC3,RFT1,CHS7,YLL023C,YPR063C,CAX4,TSC13
cellular_component	endomembrane system	GO:0012505	35 of 97	516 of 6345	5.08e-12	LAG1,LCB1,KES1,YPL206C,PFA4,ERV14,GPI18,NSG1,ALG6,FPR2,DIE2,STE24,CDS1,HUT1,RET3,SUR2,TPO5,VRG4,ERP4,SHR3,YJL171C,YLL014W,GMH1,OST1,YOL107W,YIP1,ERV29,TSC3,RFT1,RER1,CHS7,YLL023C,YPR063C,CAX4,TSC13
cellular_component	membrane	GO:0016020	63 of 97	1809 of 6345	5.54e-11	LAG1,LCB1,FLD1,YLR065C,KES1,GPI2,CPT1,IZH2,YPL206C,RLI1,PFA4,ERV14,GPI18,NSG1,ALG6,FPR2,YPL279C,FMN1,ZRC1,DIE2,SUR4,STE24,YGR106C,CDS1,HUT1,RET3,SUR2,TPO5,VRG4,VPH1,DPP1,ERP4,HIP1,SHR3,YJL171C,YPL162C,YLL014W,MID2,GAS5,GMH1,HEM13,OST1,YOL107W,YDR090C,HNM1,YIP1,POR2,ERV29,ZRT2,TSC3,YDR319C,NHX1,RFT1,VCX1,YOR390W,RER1,CHS7,YLL023C,YPR063C,CAX4,SGE1,TSC13,FEN2
cellular_component	organelle membrane	GO:0031090	44 of 97	968 of 6345	9.82e-10	LAG1,LCB1,KES1,YPL206C,PFA4,ERV14,GPI18,ALG6,FPR2,FMN1,ZRC1,DIE2,STE24,YGR106C,CDS1,HUT1,RET3,SUR2,TPO5,VRG4,VPH1,DPP1,ERP4,SHR3,YJL171C,YPL162C,YLL014W,GMH1,HEM13,OST1,YOL107W,YIP1,POR2,ERV29,TSC3,NHX1,RFT1,VCX1,RER1,CHS7,YLL023C,YPR063C,CAX4,TSC13
biological_process	cellular lipid metabolic process	GO:0044255	18 of 97	254 of 6345	3.18e-05	LAG1,LCB1,KES1,GPI2,CPT1,IZH2,YPL206C,GPI18,NSG1,ALG6,SUR4,CDS1,SUR2,ERG5,VRG4,DPP1,TSC3,TSC13
biological_process	lipid biosynthetic process	GO:0008610	14 of 97	148 of 6345	3.42e-05	LAG1,LCB1,KES1,GPI2,CPT1,GPI18,NSG1,SUR4,CDS1,SUR2,ERG5,TSC3,CAX4,TSC13
biological_process	lipid metabolic process	GO:0006629	18 of 97	272 of 6345	9.12e-05	LAG1,LCB1,KES1,GPI2,CPT1,IZH2,YPL206C,GPI18,NSG1,ALG6,SUR4,CDS1,SUR2,ERG5,VRG4,DPP1,TSC3,TSC13
CLUSTER 3
cellular_component	intrinsic to membrane	GO:0031224	221 of 365	1278 of 6345	2.22e-65	YHR140W,YJL118W,YPS1,SUL1,COS4,YLR050C,YPS3,YBR287W,AVT7,YMR122W-A,TMS1,YDR352W,IML2,EMP70,TOK1,IST2,ITR1,PAU2,ECM3,COS2,SNA2,YCL002C,ICE2,AKR2,OST6,DPM1,YGR294W,ATX2,COX15,ERG24,FKS3,NCR1,PAU6,GPI16,YEA4,KRE1,CUP5,MCH1,SMF3,PHS1,SED4,VPS68,RTN1,YPL264C,SKN1,YJR015W,ISC1,NEO1,COS6,FRE6,AVT3,ORM2,FEN1,TVP23,CHS2,AVT4,NEM1,MSC2,GPI14,YLR046C,KHA1,SWP1,HXT3,YOR1,PDR11,YAL068C,CCC1,AAC1,YOP1,PEX30,LC…
cellular_component	integral to membrane	GO:0016021	211 of 365	1230 of 6345	2.6e-60	YHR140W,YJL118W,SUL1,COS4,YLR050C,YBR287W,AVT7,YMR122W-A,TMS1,YDR352W,IML2,EMP70,TOK1,IST2,ITR1,PAU2,ECM3,COS2,SNA2,YCL002C,ICE2,AKR2,OST6,DPM1,YGR294W,ATX2,COX15,ERG24,FKS3,NCR1,PAU6,GPI16,YEA4,CUP5,MCH1,SMF3,PHS1,SED4,VPS68,RTN1,YPL264C,SKN1,YJR015W,ISC1,NEO1,COS6,FRE6,AVT3,ORM2,FEN1,TVP23,CHS2,AVT4,NEM1,MSC2,GPI14,YLR046C,KHA1,SWP1,HXT3,YOR1,PDR11,YAL068C,CCC1,AAC1,YOP1,PEX30,LCB3,YNL320W,FRE8…
cellular_component	membrane part	GO:0044425	228 of 365	1537 of 6345	1.06e-54	YHR140W,YJL118W,YPS1,SUL1,COS4,YLR050C,YPS3,YBR287W,AVT7,YMR122W-A,TMS1,YDR352W,IML2,EMP70,TOK1,IST2,ITR1,PAU2,ECM3,COS2,SNA2,YCL002C,ICE2,AKR2,OST6,DPM1,YGR294W,ATX2,ACP1,COX15,ERG24,FKS3,NCR1,PAU6,GPI16,YEA4,KRE1,CUP5,MCH1,SMF3,PHS1,SED4,VPS68,RTN1,YPL264C,SKN1,YJR015W,ISC1,NEO1,COS6,FRE6,AVT3,ORM2,FEN1,UTH1,TVP23,CHS2,AVT4,NEM1,MSC2,GPI14,YLR046C,KHA1,SWP1,HXT3,YOR1,PDR11,YAL068C,CCC1,AAC1,YOP…
cellular_component	membrane	GO:0016020	239 of 365	1809 of 6345	1.65e-48	YHR140W,YJL118W,YPS1,SUL1,PSD1,COS4,YLR050C,YPS3,YBR287W,AVT7,YMR122W-A,TMS1,YDR352W,IML2,EMP70,TOK1,IST2,IRA1,ITR1,PEX11,PAU2,ECM3,COS2,SNA2,YCL002C,ICE2,AKR2,OST6,DPM1,YGR294W,ATX2,ACP1,COX15,ERG24,FKS3,NCR1,PEX2,PAU6,GPI16,YEA4,KRE1,CUP5,MCH1,SMF3,PHS1,SED4,VPS68,RTN1,YPL264C,CYR1,SKN1,YJR015W,ISC1,NEO1,COS6,FRE6,AVT3,ORM2,FEN1,UTH1,TVP23,CHS2,AVT4,NEM1,MSC2,GPI14,YLR046C,KHA1,SWP1,HXT3,YOR1,P…
cellular_component	endoplasmic reticulum	GO:0005783	88 of 365	425 of 6345	3e-25	YHR140W,YPS1,YLR050C,YBR287W,YMR122W-A,SPO1,SCW10,ECM3,ICE2,OST6,DPM1,ERG24,GPI16,YEA4,SMF3,PHS1,SED4,RTN1,YJR015W,ISC1,ORM2,FEN1,NEM1,MSC2,GPI14,SWP1,YOP1,LCB3,HSD1,SSM4,CSG2,ALG9,MCD4,ALG7,SHR5,ORM1,OPI3,GPI11,SEC61,YNL046W,GPI10,CIS3,LAS21,ERG28,CTS1,GPI13,PMT5,SEC59,PMT3,PMT6,YET3,YIF1,EPT1,SEC11,PIS1,GPI1,ERP6,MNS1,SEC23,ERP1,ARE1,AVT2,PMT4,OST2,YKE4,FMP52,SVP26,SCS3,GWT1,KEG1,SPF1,LAC1,YDR4…
cellular_component	organelle membrane	GO:0031090	132 of 365	968 of 6345	3.57e-21	YHR140W,YPS1,PSD1,YLR050C,AVT7,YMR122W-A,TMS1,YDR352W,IML2,EMP70,PEX11,ECM3,ICE2,OST6,DPM1,ATX2,ACP1,COX15,NCR1,PEX2,GPI16,CUP5,MCH1,SMF3,PHS1,SED4,VPS68,RTN1,YJR015W,ISC1,NEO1,FRE6,AVT3,FEN1,UTH1,TVP23,AVT4,NEM1,MSC2,GPI14,SWP1,CCC1,AAC1,YOP1,PEX30,LCB3,HSD1,SSM4,CSG2,ALG9,ERS1,MCD4,ALG7,CTR2,SHR5,COX9,TVP15,SNA3,PET8,GPI11,TUL1,YPR098C,SEC61,YNL046W,LPP1,GPI10,LAS21,ERG28,GPI13,PMT5,SEC59,PMT3,…
cellular_component	endoplasmic reticulum membrane	GO:0005789	65 of 365	279 of 6345	1.26e-20	YHR140W,YPS1,YLR050C,YMR122W-A,ECM3,ICE2,OST6,DPM1,GPI16,SMF3,PHS1,SED4,RTN1,YJR015W,FEN1,NEM1,MSC2,GPI14,SWP1,YOP1,LCB3,HSD1,SSM4,CSG2,ALG9,MCD4,ALG7,SHR5,GPI11,SEC61,YNL046W,GPI10,LAS21,ERG28,GPI13,PMT5,SEC59,PMT3,PMT6,YET3,YIF1,SEC11,ERP6,MNS1,SEC23,ERP1,ARE1,PMT4,OST2,YKE4,SVP26,GWT1,KEG1,SPF1,LAC1,KRE6,RCE1,YDC1,PER1,OST3,SAR1,YLR064W,SMP3,HMG2,ALG8
cellular_component	endoplasmic reticulum part	GO:0044432	67 of 365	297 of 6345	1.66e-20	YHR140W,YPS1,YLR050C,YMR122W-A,ECM3,ICE2,OST6,DPM1,GPI16,SMF3,PHS1,SED4,RTN1,YJR015W,FEN1,NEM1,MSC2,GPI14,SWP1,YOP1,LCB3,HSD1,SSM4,CSG2,ALG9,MCD4,ALG7,SHR5,GPI11,SEC61,YNL046W,GPI10,LAS21,ERG28,GPI13,PMT5,SEC59,PMT3,PMT6,YET3,YIF1,SEC11,GPI1,ERP6,MNS1,SEC23,ERP1,ARE1,PMT4,OST2,YKE4,SVP26,GWT1,KEG1,SPF1,LAC1,KRE6,PDI1,RCE1,YDC1,PER1,OST3,SAR1,YLR064W,SMP3,HMG2,ALG8
cellular_component	nuclear envelope-endoplasmic reticulum network	GO:0042175	65 of 365	283 of 6345	2.95e-20	YHR140W,YPS1,YLR050C,YMR122W-A,ECM3,ICE2,OST6,DPM1,GPI16,SMF3,PHS1,SED4,RTN1,YJR015W,FEN1,NEM1,MSC2,GPI14,SWP1,YOP1,LCB3,HSD1,SSM4,CSG2,ALG9,MCD4,ALG7,SHR5,GPI11,SEC61,YNL046W,GPI10,LAS21,ERG28,GPI13,PMT5,SEC59,PMT3,PMT6,YET3,YIF1,SEC11,ERP6,MNS1,SEC23,ERP1,ARE1,PMT4,OST2,YKE4,SVP26,GWT1,KEG1,SPF1,LAC1,KRE6,RCE1,YDC1,PER1,OST3,SAR1,YLR064W,SMP3,HMG2,ALG8
cellular_component	endomembrane system	GO:0012505	83 of 365	516 of 6345	6.33e-16	YHR140W,YPS1,YLR050C,YMR122W-A,ECM3,ICE2,OST6,DPM1,ATX2,GPI16,SMF3,PHS1,SED4,RTN1,YJR015W,ISC1,NEO1,FEN1,TVP23,NEM1,MSC2,GPI14,SWP1,YOP1,LCB3,HSD1,SSM4,CSG2,ALG9,MCD4,ALG7,SHR5,TVP15,GPI11,TUL1,SEC61,YNL046W,LPP1,GPI10,LAS21,ERG28,CTS1,GPI13,PMT5,SEC59,PMT3,PMT6,YET3,YIF1,SEC11,KAP95,PMR1,KTR1,GOT1,ERP6,MNS1,SEC23,ERP1,ARE1,GTT3,TVP38,PMT4,OST2,YKE4,SVP26,RBD2,GWT1,YUR1,KEG1,SPF1,LAC1,KRE6,RCE1,Y…
cellular_component	fungal-type cell wall	GO:0009277	31 of 365	91 of 6345	1.46e-13	YPS1,SCW10,SCW11,YDR134C,DAN3,KRE1,DSE4,BGL2,YNL300W,UTH1,CRH1,CCW12,MCD4,GAS3,PRY3,TIR2,PLB1,CIS3,YPS6,CTS1,SRL1,CCW14,SIM1,DSE2,SCW4,GAS1,SUN4,EGT2,HSP150,DAN2,TOS1
cellular_component	cell wall	GO:0005618	35 of 365	121 of 6345	4.8e-13	YPS1,SCW10,SCW11,YDR134C,DAN3,KRE1,DSE4,BGL2,SKN1,YNL300W,UTH1,GPI14,CRH1,CCW12,MCD4,GAS3,PRY3,TIR2,PLB1,CIS3,YPS6,CTS1,GPI13,SRL1,CCW14,SIM1,DSE2,SCW4,GAS1,SUN4,EGT2,HSP150,DAN2,KRE6,TOS1
cellular_component	external encapsulating structure	GO:0030312	35 of 365	123 of 6345	8.46e-13	YPS1,SCW10,SCW11,YDR134C,DAN3,KRE1,DSE4,BGL2,SKN1,YNL300W,UTH1,GPI14,CRH1,CCW12,MCD4,GAS3,PRY3,TIR2,PLB1,CIS3,YPS6,CTS1,GPI13,SRL1,CCW14,SIM1,DSE2,SCW4,GAS1,SUN4,EGT2,HSP150,DAN2,KRE6,TOS1
biological_process	membrane lipid metabolic process	GO:0006643	35 of 365	130 of 6345	5.59e-12	PSD1,SPO1,INO1,DPM1,NCR1,GPI16,SKN1,ISC1,FEN1,GPI14,LCB3,HSD1,CSG2,MCD4,OPI3,GPI11,LPP1,PLB1,GPI10,LAS21,GPI13,SEC59,HAC1,EPT1,PIS1,GPI1,SUR1,AUR1,SCS3,GWT1,LAC1,CHO1,YDC1,PER1,SMP3
biological_process	membrane lipid biosynthetic process	GO:0046467	28 of 365	86 of 6345	1.82e-11	PSD1,INO1,DPM1,GPI16,SKN1,ISC1,FEN1,GPI14,LCB3,HSD1,CSG2,MCD4,OPI3,GPI11,GPI10,LAS21,GPI13,SEC59,EPT1,PIS1,GPI1,SUR1,SCS3,GWT1,LAC1,CHO1,PER1,SMP3
cellular_component	extracellular region	GO:0005576	29 of 365	105 of 6345	7.18e-10	SCW10,SCW11,DAN3,KRE1,DSE4,BGL2,SKN1,UTH1,GPI14,CRH1,CCW12,PRY3,TIR2,SUC2,PLB1,CIS3,CTS1,GPI13,SRL1,PST2,CCW14,DSE2,SCW4,SUN4,HSP150,DAN2,KRE6,TOS1,PRY1
cellular_component	vacuole	GO:0005773	44 of 365	229 of 6345	7.67e-10	COS4,AVT7,TMS1,YDR352W,COS2,NCR1,CUP5,MCH1,SMF3,PHS1,VPS68,COS6,FRE6,AVT3,AVT4,CCC1,COS1,ERS1,MCD4,CTR2,SNA3,GDT1,ATG22,COS3,YIL067C,SRL1,AVT6,SMF2,AVT2,YBR139W,NPC2,YHR202W,YOL092W,AVT5,COS5,VNX1,ZRT3,YBR241C,AVT1,YNL305C,TOS1,PER1,PRY1,BOR1
cellular_component	lytic vacuole	GO:0000323	36 of 365	167 of 6345	3.49e-09	COS4,AVT7,YDR352W,COS2,NCR1,SMF3,PHS1,VPS68,COS6,FRE6,AVT3,AVT4,CCC1,COS1,ERS1,MCD4,CTR2,SNA3,GDT1,COS3,YIL067C,SRL1,AVT6,YBR139W,NPC2,YHR202W,YOL092W,COS5,VNX1,YBR241C,AVT1,YNL305C,TOS1,PER1,PRY1,BOR1
cellular_component	storage vacuole	GO:0000322	36 of 365	167 of 6345	3.49e-09	COS4,AVT7,YDR352W,COS2,NCR1,SMF3,PHS1,VPS68,COS6,FRE6,AVT3,AVT4,CCC1,COS1,ERS1,MCD4,CTR2,SNA3,GDT1,COS3,YIL067C,SRL1,AVT6,YBR139W,NPC2,YHR202W,YOL092W,COS5,VNX1,YBR241C,AVT1,YNL305C,TOS1,PER1,PRY1,BOR1
cellular_component	vacuole, cell cycle-correlated morphology	GO:0000324	36 of 365	167 of 6345	3.49e-09	COS4,AVT7,YDR352W,COS2,NCR1,SMF3,PHS1,VPS68,COS6,FRE6,AVT3,AVT4,CCC1,COS1,ERS1,MCD4,CTR2,SNA3,GDT1,COS3,YIL067C,SRL1,AVT6,YBR139W,NPC2,YHR202W,YOL092W,COS5,VNX1,YBR241C,AVT1,YNL305C,TOS1,PER1,PRY1,BOR1
biological_process	cellular lipid metabolic process	GO:0044255	45 of 365	254 of 6345	8.08e-09	PSD1,SPO1,PEX11,INO1,DPM1,ACP1,ERG24,NCR1,GPI16,SKN1,ISC1,FEN1,GPI14,LCB3,HSD1,CSG2,TES1,MCD4,FAT1,OPI3,GPI11,LPP1,PLB1,GPI10,LAS21,ERG28,GPI13,SEC59,HAC1,EPT1,PIS1,YNL045W,GPI1,ARE1,SUR1,AUR1,SCS3,GWT1,LAC1,CHO1,YDC1,PER1,SMP3,HMG2,ALG8
biological_process	lipid biosynthetic process	GO:0008610	33 of 365	148 of 6345	1.15e-08	PSD1,INO1,DPM1,ACP1,ERG24,GPI16,SKN1,ISC1,FEN1,GPI14,LCB3,HSD1,CSG2,MCD4,OPI3,GPI11,GPI10,LAS21,ERG28,GPI13,SEC59,EPT1,PIS1,YNL045W,GPI1,SUR1,SCS3,GWT1,LAC1,CHO1,PER1,SMP3,HMG2
biological_process	lipid metabolic process	GO:0006629	45 of 365	272 of 6345	9.17e-08	PSD1,SPO1,PEX11,INO1,DPM1,ACP1,ERG24,NCR1,GPI16,SKN1,ISC1,FEN1,GPI14,LCB3,HSD1,CSG2,TES1,MCD4,FAT1,OPI3,GPI11,LPP1,PLB1,GPI10,LAS21,ERG28,GPI13,SEC59,HAC1,EPT1,PIS1,YNL045W,GPI1,ARE1,SUR1,AUR1,SCS3,GWT1,LAC1,CHO1,YDC1,PER1,SMP3,HMG2,ALG8
biological_process	phospholipid biosynthetic process	GO:0008654	21 of 365	67 of 6345	9.75e-08	PSD1,INO1,DPM1,GPI16,GPI14,HSD1,MCD4,OPI3,GPI11,GPI10,LAS21,GPI13,SEC59,EPT1,PIS1,GPI1,SCS3,GWT1,CHO1,PER1,SMP3
biological_process	phospholipid metabolic process	GO:0006644	26 of 365	103 of 6345	1.14e-07	PSD1,SPO1,INO1,DPM1,GPI16,GPI14,HSD1,MCD4,OPI3,GPI11,LPP1,PLB1,GPI10,LAS21,GPI13,SEC59,HAC1,EPT1,PIS1,GPI1,SUR1,SCS3,GWT1,CHO1,PER1,SMP3
biological_process	cell wall organization and biogenesis	GO:0007047	40 of 365	232 of 6345	3.27e-07	YPS3,SCW10,SCW11,ECM3,FKS3,DAN3,YEA4,KRE1,BGL2,SKN1,UTH1,CHS2,GPI14,CRH1,CCW12,ECM27,MCD4,WSC2,CIS3,CTS1,GPI13,ACT1,OSW2,DSE1,SRL1,KTR1,CCW14,CHS3,ECM37,DSE2,SCW4,GAS1,SUN4,SVP26,YUR1,KEG1,HSP150,DAN2,KRE6,WSC3
biological_process	external encapsulating structure organization and biogenesis	GO:0045229	40 of 365	232 of 6345	3.27e-07	YPS3,SCW10,SCW11,ECM3,FKS3,DAN3,YEA4,KRE1,BGL2,SKN1,UTH1,CHS2,GPI14,CRH1,CCW12,ECM27,MCD4,WSC2,CIS3,CTS1,GPI13,ACT1,OSW2,DSE1,SRL1,KTR1,CCW14,CHS3,ECM37,DSE2,SCW4,GAS1,SUN4,SVP26,YUR1,KEG1,HSP150,DAN2,KRE6,WSC3
molecular_function	transferase activity, transferring glycosyl groups	GO:0016757	25 of 365	102 of 6345	5.33e-07	OST6,DPM1,FKS3,CHS2,GPI14,SWP1,APT1,ALG9,ALG7,GPI10,PMT5,PMT3,PMT6,GPI1,KTR1,CHS3,SUR1,PMT4,OST2,AUR1,YUR1,OST3,APT2,SMP3,ALG8
biological_process	glycerophospholipid biosynthetic process	GO:0046474	16 of 365	42 of 6345	7.35e-07	PSD1,DPM1,GPI16,GPI14,MCD4,OPI3,GPI11,GPI10,LAS21,GPI13,PIS1,GPI1,GWT1,CHO1,PER1,SMP3
molecular_function	transporter activity	GO:0005215	58 of 365	434 of 6345	8.92e-07	SUL1,AVT7,TOK1,ITR1,ATX2,ACP1,NCR1,YEA4,CUP5,MCH1,SMF3,NEO1,AVT3,AVT4,MSC2,KHA1,HXT3,YOR1,PDR11,CCC1,AAC1,GAL2,YDL199C,ERS1,YGL114W,CTR2,COX9,FAT1,PET8,SEC61,HXT9,KAP95,PMR1,AVT6,SMF2,AVT2,SNF3,PCA1,MAL31,YKE4,FUN26,TOM40,VPS73,DNF2,AVT5,VNX1,ZRT3,YDR338C,CTR1,YBR241C,YIA6,AVT1,SPF1,YDR387C,TIM18,YOL075C,SLY41,BOR1
molecular_function	transferase activity, transferring hexosyl groups	GO:0016758	22 of 365	84 of 6345	1.63e-06	OST6,DPM1,FKS3,CHS2,GPI14,SWP1,ALG9,GPI10,PMT5,PMT3,PMT6,GPI1,KTR1,CHS3,SUR1,PMT4,OST2,AUR1,YUR1,OST3,SMP3,ALG8
molecular_function	transmembrane transporter activity	GO:0022857	48 of 365	329 of 6345	1.77e-06	SUL1,TOK1,ITR1,ATX2,YEA4,CUP5,SMF3,NEO1,AVT3,AVT4,MSC2,KHA1,HXT3,YOR1,PDR11,CCC1,AAC1,GAL2,YDL199C,ERS1,CTR2,COX9,PET8,SEC61,HXT9,KAP95,PMR1,AVT6,SMF2,SNF3,PCA1,MAL31,YKE4,FUN26,TOM40,VPS73,DNF2,VNX1,ZRT3,YDR338C,CTR1,YBR241C,YIA6,AVT1,SPF1,YDR387C,YOL075C,BOR1
biological_process	phosphoinositide biosynthetic process	GO:0046489	13 of 365	29 of 6345	3.01e-06	DPM1,GPI16,GPI14,MCD4,GPI11,GPI10,LAS21,GPI13,PIS1,GPI1,GWT1,PER1,SMP3
molecular_function	active transmembrane transporter activity	GO:0022804	35 of 365	200 of 6345	3.2e-06	SUL1,ITR1,YEA4,CUP5,NEO1,AVT3,AVT4,KHA1,HXT3,YOR1,PDR11,AAC1,GAL2,YDL199C,ERS1,PET8,SEC61,HXT9,PMR1,AVT6,SNF3,PCA1,MAL31,TOM40,VPS73,DNF2,VNX1,YDR338C,YBR241C,YIA6,AVT1,SPF1,YDR387C,YOL075C,BOR1
molecular_function	substrate-specific transmembrane transporter activity	GO:0022891	43 of 365	288 of 6345	7.03e-06	SUL1,TOK1,ITR1,ATX2,YEA4,CUP5,SMF3,NEO1,AVT3,AVT4,MSC2,KHA1,HXT3,CCC1,GAL2,YDL199C,ERS1,CTR2,COX9,PET8,SEC61,HXT9,KAP95,PMR1,AVT6,SMF2,SNF3,PCA1,MAL31,YKE4,FUN26,TOM40,VPS73,DNF2,VNX1,ZRT3,CTR1,YBR241C,YIA6,AVT1,SPF1,YDR387C,BOR1
biological_process	GPI anchor biosynthetic process	GO:0006506	12 of 365	27 of 6345	1.46e-05	DPM1,GPI16,GPI14,MCD4,GPI11,GPI10,LAS21,GPI13,GPI1,GWT1,PER1,SMP3
biological_process	protein amino acid glycosylation	GO:0006486	19 of 365	72 of 6345	2.04e-05	OST6,DPM1,SWP1,ALG9,ALG7,PMT5,SEC59,PMT3,PMT6,PMR1,KTR1,MNS1,PMT4,OST2,SVP26,YUR1,SPF1,OST3,ALG8
biological_process	biopolymer glycosylation	GO:0043413	19 of 365	73 of 6345	2.62e-05	OST6,DPM1,SWP1,ALG9,ALG7,PMT5,SEC59,PMT3,PMT6,PMR1,KTR1,MNS1,PMT4,OST2,SVP26,YUR1,SPF1,OST3,ALG8
cellular_component	vacuolar part	GO:0044437	29 of 365	158 of 6345	2.78e-05	AVT7,TMS1,YDR352W,NCR1,CUP5,MCH1,SMF3,PHS1,VPS68,FRE6,AVT3,AVT4,CCC1,ERS1,MCD4,CTR2,SNA3,ATG22,AVT6,SMF2,AVT2,NPC2,YOL092W,AVT5,ZRT3,YBR241C,AVT1,YNL305C,PER1
molecular_function	substrate-specific transporter activity	GO:0022892	48 of 365	358 of 6345	3.03e-05	SUL1,TOK1,ITR1,ATX2,ACP1,NCR1,YEA4,CUP5,SMF3,NEO1,AVT3,AVT4,MSC2,KHA1,HXT3,CCC1,GAL2,YDL199C,ERS1,YGL114W,CTR2,COX9,FAT1,PET8,SEC61,HXT9,KAP95,PMR1,AVT6,SMF2,SNF3,PCA1,MAL31,YKE4,FUN26,TOM40,VPS73,DNF2,VNX1,ZRT3,CTR1,YBR241C,YIA6,AVT1,SPF1,YDR387C,TIM18,BOR1
molecular_function	ion transmembrane transporter activity	GO:0015075	33 of 365	199 of 6345	3.83e-05	SUL1,TOK1,ITR1,ATX2,YEA4,CUP5,SMF3,NEO1,MSC2,KHA1,HXT3,CCC1,GAL2,YDL199C,CTR2,COX9,HXT9,PMR1,SMF2,SNF3,PCA1,MAL31,YKE4,TOM40,VPS73,DNF2,VNX1,ZRT3,CTR1,YBR241C,SPF1,YDR387C,BOR1
biological_process	GPI anchor metabolic process	GO:0006505	12 of 365	29 of 6345	3.93e-05	DPM1,GPI16,GPI14,MCD4,GPI11,GPI10,LAS21,GPI13,GPI1,GWT1,PER1,SMP3
biological_process	glycoprotein biosynthetic process	GO:0009101	19 of 365	77 of 6345	6.74e-05	OST6,DPM1,SWP1,ALG9,ALG7,PMT5,SEC59,PMT3,PMT6,PMR1,KTR1,MNS1,PMT4,OST2,SVP26,YUR1,SPF1,OST3,ALG8
cellular_component	cytoplasmic part	GO:0044444	216 of 365	2886 of 6345	7.47e-05	YHR140W,NAM8,YJL118W,YPS1,PSD1,COS4,YLR050C,YBR287W,AVT7,YMR122W-A,TMS1,SPO1,YDR352W,IML2,GLK1,EMP70,SCW10,IRA1,PEX11,ECM3,COS2,SNA2,ICE2,OST6,DPM1,HMF1,ATX2,ACP1,ASC1,COX15,ERG24,FKS3,NCR1,PEX2,GPI16,YEA4,CUP5,MCH1,SMF3,PHS1,TOF2,SED4,VPS68,RPP0,RTN1,CYR1,LAS17,YJR015W,ISC1,NEO1,COS6,FRE6,AVT3,ORM2,FEN1,UTH1,TVP23,AVT4,NEM1,MSC2,GPI14,KHA1,SWP1,CCC1,AAC1,YOP1,PEX30,LCB3,YNL320W,HSD1,GIC1,SSM4,CS…
biological_process	lipoprotein biosynthetic process	GO:0042158	15 of 365	49 of 6345	8.24e-05	AKR2,DPM1,GPI16,GPI14,MCD4,SHR5,GPI11,GPI10,LAS21,BET2,GPI13,GPI1,GWT1,PER1,SMP3
biological_process	protein amino acid lipidation	GO:0006497	15 of 365	49 of 6345	8.24e-05	AKR2,DPM1,GPI16,GPI14,MCD4,SHR5,GPI11,GPI10,LAS21,BET2,GPI13,GPI1,GWT1,PER1,SMP3
biological_process	lipoprotein metabolic process	GO:0042157	15 of 365	49 of 6345	8.24e-05	AKR2,DPM1,GPI16,GPI14,MCD4,SHR5,GPI11,GPI10,LAS21,BET2,GPI13,GPI1,GWT1,PER1,SMP3
biological_process	glycoprotein metabolic process	GO:0009100	19 of 365	78 of 6345	8.45e-05	OST6,DPM1,SWP1,ALG9,ALG7,PMT5,SEC59,PMT3,PMT6,PMR1,KTR1,MNS1,PMT4,OST2,SVP26,YUR1,SPF1,OST3,ALG8
CLUSTER 5
cellular_component	macromolecular complex	GO:0032991	162 of 283	1843 of 6345	5.88e-21	MRPL44,RRP45,LSM8,RPS16A,RPL39,RPS10B,CEP3,RPN7,CDC36,BET4,RAD1,REV7,TIF11,VMA10,RPL43B,TOM6,EAF6,RPL27B,LSM12,NUP85,MED1,NOP10,RPS30B,SDC1,VMA8,RFA3,IPL1,RPS27B,EAF5,SWD3,TAF13,RPL29,BET3,RRN9,JNM1,RPP1B,VPS29,DIA2,RPS21B,TRS20,MRP2,ULP1,RPC10,RPL40A,GIM3,RPL23A,RFC5,SRP102,RPL42A,DCP1,TAF11,OST4,FCF1,RFC2,POP5,NNF1,TIF35,CSN12,NSE5,STN1,RPL36A,RPS22B,HTL1,RPS18A,SPP2,RAD10,DYN3,LEA1,SUI2,TOM7,D…
cellular_component	cytosolic ribosome	GO:0022626	44 of 283	175 of 6345	6.2e-19	RPS16A,RPL39,RPS10B,RPL43B,RPL27B,RPS30B,RPS27B,RPL29,RPP1B,RPS21B,RPL40A,RPL23A,RPL42A,RPL36A,RPS22B,RPS18A,RPL11B,RPS18B,RPS23B,RPL37B,RPL21A,RPL37A,RPS21A,RPL42B,RPS10A,RPL34B,RPS13,RPS28A,RPL12B,RPP1A,RPS27A,RPP2A,RPL15B,RPL25,RPL31B,RPL31A,RPS17B,RPS29B,RPS30A,RPS16B,RPS29A,RPL23B,RPS22A,RPS23A
molecular_function	structural constituent of ribosome	GO:0003735	49 of 283	236 of 6345	1.76e-17	MRPL44,RPS16A,RPL39,RPS10B,RPL43B,RPL27B,RPS30B,RPS27B,RPL29,RPP1B,RPS21B,MRP2,RPL40A,RPL23A,RPL42A,RPL36A,RPS22B,RPS18A,RPL11B,RPS18B,RPS23B,RPL37B,RPL21A,RPL37A,RPS21A,RPL42B,RPS10A,RPL34B,RPS13,RPS28A,RPL12B,YPL183W-A,RPP1A,RPS27A,MRPS16,RPP2A,RPL15B,RPL25,RPL31B,MRPS8,RPL31A,RPS17B,RPS29B,RPS30A,RPS16B,RPS29A,RPL23B,RPS22A,RPS23A
cellular_component	cytosolic part	GO:0044445	47 of 283	217 of 6345	1.84e-17	RPS16A,RPL39,RPS10B,RPL43B,RPL27B,RPS30B,RPS27B,RPL29,RPP1B,RPS21B,RPL40A,GIM3,RPL23A,RPL42A,RPL36A,RPS22B,RPS18A,RPL11B,RPS18B,RPS23B,RPL37B,RPL21A,RPL37A,RPS21A,RPL42B,RPS10A,RPL34B,RPS13,RPS28A,RPL12B,RPP1A,RPS27A,RPP2A,RPL15B,PFD1,RPL25,RPL31B,RPL31A,YKE2,RPS17B,RPS29B,RPS30A,RPS16B,RPS29A,RPL23B,RPS22A,RPS23A
cellular_component	ribosomal subunit	GO:0033279	49 of 283	240 of 6345	3.8e-17	MRPL44,RPS16A,RPL39,RPS10B,RPL43B,RPL27B,RPS30B,RPS27B,RPL29,RPP1B,RPS21B,MRP2,RPL40A,RPL23A,RPL42A,RPL36A,RPS22B,RPS18A,RPL11B,RPS18B,RPS23B,RPL37B,RPL21A,RPL37A,RPS21A,RPL42B,RPS10A,RPL34B,RPS13,RPS28A,RPL12B,YPL183W-A,RPP1A,RPS27A,MRPS16,RPP2A,RPL15B,RPL25,RPL31B,MRPS8,RPL31A,RPS17B,RPS29B,RPS30A,RPS16B,RPS29A,RPL23B,RPS22A,RPS23A
molecular_function	structural molecule activity	GO:0005198	60 of 283	369 of 6345	2.14e-16	MRPL44,RPS16A,RPL39,RPS10B,RPN7,RPL43B,SPC29,RPL27B,NUP85,RPS30B,RPS27B,RPL29,JNM1,RPP1B,RPS21B,MRP2,RPL40A,RPL23A,RPL42A,RPL36A,RPS22B,RPS18A,RPL11B,RPS18B,RPS23B,RPL37B,DAD2,RPL21A,RPL37A,RPS21A,RPL42B,RPS10A,RPL34B,RPS13,RPS28A,NDC1,RPL12B,YPL183W-A,RPP1A,RPS27A,MRPS16,RPP2A,RPL15B,ARP9,RPL25,RPL31B,MRPS8,RPL31A,NUP82,SEC28,RPS17B,RPS29B,RPS30A,RPS16B,NUP53,SPC24,RPS29A,RPL23B,RPS22A,RPS23A
cellular_component	ribonucleoprotein complex	GO:0030529	80 of 283	672 of 6345	2.43e-14	MRPL44,LSM8,RPS16A,RPL39,RPS10B,TIF11,RPL43B,RPL27B,LSM12,NOP10,RPS30B,RPS27B,RPL29,RPP1B,RPS21B,MRP2,RPL40A,RPL23A,SRP102,RPL42A,DCP1,FCF1,POP5,RPL36A,RPS22B,RPS18A,SPP2,LEA1,SUI2,DIB1,RPL11B,PRP39,RPS18B,RPS23B,PRP11,RPL37B,SME1,LSM1,CUS1,RPL21A,RPL37A,SNU23,RPS21A,SNM1,RPL42B,RPS10A,RPL34B,RPS13,SRP72,RPS28A,RPL12B,YPL183W-A,RPP1A,CWC27,RPS27A,MRPS16,RPP2A,RPL15B,SUI3,IST3,RPL25,RPL31B,MRPS8,S…
cellular_component	ribosome	GO:0005840	55 of 283	358 of 6345	1.31e-13	MRPL44,RPS16A,RPL39,RPS10B,TIF11,RPL43B,RPL27B,LSM12,RPS30B,RPS27B,RPL29,RPP1B,RPS21B,MRP2,RPL40A,RPL23A,RPL42A,RPL36A,RPS22B,RPS18A,SUI2,RPL11B,RPS18B,RPS23B,RPL37B,RPL21A,RPL37A,RPS21A,RPL42B,RPS10A,RPL34B,RPS13,RPS28A,RPL12B,YPL183W-A,RPP1A,RPS27A,MRPS16,RPP2A,RPL15B,SUI3,RPL25,RPL31B,MRPS8,RPL31A,RPS17B,RPS29B,RPS30A,RPS16B,RPS29A,RPL23B,YPL225W,RPS22A,PML39,RPS23A
cellular_component	protein complex	GO:0043234	113 of 283	1320 of 6345	6.72e-11	RRP45,RPS16A,RPS10B,CEP3,RPN7,CDC36,BET4,RAD1,REV7,VMA10,TOM6,EAF6,NUP85,MED1,RPS30B,SDC1,VMA8,RFA3,IPL1,RPS27B,EAF5,SWD3,TAF13,BET3,RRN9,JNM1,VPS29,DIA2,RPS21B,TRS20,MRP2,ULP1,RPC10,GIM3,RFC5,SRP102,TAF11,OST4,RFC2,NNF1,TIF35,CSN12,NSE5,STN1,RPS22B,HTL1,RPS18A,RAD10,DYN3,SUI2,TOM7,RPN13,PRP39,RPS18B,MRS5,SEM1,RPS23B,VPS28,DAD2,LSM1,PSF2,ATP18,RPS21A,RPS10A,UBC13,SRN2,UFO1,RPS13,RPC17,RPS28A,NDC1…
cellular_component	cytosolic small ribosomal subunit	GO:0022627	21 of 283	64 of 6345	2.18e-10	RPS16A,RPS10B,RPS30B,RPS27B,RPS21B,RPS22B,RPS18A,RPS18B,RPS23B,RPS21A,RPS10A,RPS13,RPS28A,RPS27A,RPS17B,RPS29B,RPS30A,RPS16B,RPS29A,RPS22A,RPS23A
cellular_component	small ribosomal subunit	GO:0015935	24 of 283	98 of 6345	4.96e-09	RPS16A,RPS10B,RPS30B,RPS27B,RPS21B,MRP2,RPS22B,RPS18A,RPS18B,RPS23B,RPS21A,RPS10A,RPS13,RPS28A,RPS27A,MRPS16,MRPS8,RPS17B,RPS29B,RPS30A,RPS16B,RPS29A,RPS22A,RPS23A
cellular_component	cytosolic large ribosomal subunit	GO:0022625	23 of 283	97 of 6345	2.94e-08	RPL39,RPL43B,RPL27B,RPL29,RPP1B,RPL40A,RPL23A,RPL42A,RPL36A,RPL11B,RPL37B,RPL21A,RPL37A,RPL42B,RPL34B,RPL12B,RPP1A,RPP2A,RPL15B,RPL25,RPL31B,RPL31A,RPL23B
cellular_component	intracellular non-membrane-bounded organelle	GO:0043232	91 of 283	1096 of 6345	4.36e-07	MRPL44,LSM8,RPS16A,RPL39,RPS10B,CEP3,TIF11,RPL43B,SPC29,RPL27B,LSM12,NOP10,RPS30B,SDC1,KAR1,RFA3,NOP6,IPL1,RPS27B,SWD3,RPL29,RRN9,JNM1,RPP1B,RPS21B,MRP2,RAD9,RPC10,RPL40A,RPL23A,RFC5,RPL42A,FCF1,RFC2,POP5,NNF1,NSE5,STN1,RPL36A,RPS22B,RPS18A,DYN3,SUI2,RPL11B,RPS18B,RPS23B,POC4,RPL37B,DAD2,PSF2,RPL21A,RPL37A,RPS21A,RPL42B,RPS10A,RPL34B,RPS13,RPS28A,NDC1,RPL12B,YPL183W-A,RPP1A,RPS27A,MRPS16,RPP2A,MC…
cellular_component	non-membrane-bounded organelle	GO:0043228	91 of 283	1096 of 6345	4.36e-07	MRPL44,LSM8,RPS16A,RPL39,RPS10B,CEP3,TIF11,RPL43B,SPC29,RPL27B,LSM12,NOP10,RPS30B,SDC1,KAR1,RFA3,NOP6,IPL1,RPS27B,SWD3,RPL29,RRN9,JNM1,RPP1B,RPS21B,MRP2,RAD9,RPC10,RPL40A,RPL23A,RFC5,RPL42A,FCF1,RFC2,POP5,NNF1,NSE5,STN1,RPL36A,RPS22B,RPS18A,DYN3,SUI2,RPL11B,RPS18B,RPS23B,POC4,RPL37B,DAD2,PSF2,RPL21A,RPL37A,RPS21A,RPL42B,RPS10A,RPL34B,RPS13,RPS28A,NDC1,RPL12B,YPL183W-A,RPP1A,RPS27A,MRPS16,RPP2A,MC…
cellular_component	large ribosomal subunit	GO:0015934	25 of 283	142 of 6345	3.43e-06	MRPL44,RPL39,RPL43B,RPL27B,RPL29,RPP1B,RPL40A,RPL23A,RPL42A,RPL36A,RPL11B,RPL37B,RPL21A,RPL37A,RPL42B,RPL34B,RPL12B,YPL183W-A,RPP1A,RPP2A,RPL15B,RPL25,RPL31B,RPL31A,RPL23B
cellular_component	organelle part	GO:0044422	162 of 283	2649 of 6345	8.3e-05	NFU1,MRPL44,RRP45,LSM8,RPS16A,PEX12,RPL39,RPS10B,CEP3,CDC36,RAD1,REV7,VMA10,RPL43B,SPC29,TOM6,VMA22,EAF6,YMR221C,RPL27B,NUP85,MED1,NOP10,RPS30B,SDC1,KAR1,VMA8,RFA3,NOP6,IPL1,RPS27B,EAF5,SWD3,TAF13,RPL29,BET3,RRN9,JNM1,RPP1B,RPS21B,TRS20,MRP2,RAD9,ULP1,RPC10,RPL40A,RPL23A,RFC5,SRP102,RPL42A,TAF11,OST4,ILM1,FCF1,RFC2,POP5,NNF1,CSN12,TLG1,NSE5,STN1,RPL36A,RPS22B,HTL1,RPS18A,SPP2,RAD10,DYN3,SNL1,LEA1…
cellular_component	intracellular organelle part	GO:0044446	162 of 283	2649 of 6345	8.3e-05	NFU1,MRPL44,RRP45,LSM8,RPS16A,PEX12,RPL39,RPS10B,CEP3,CDC36,RAD1,REV7,VMA10,RPL43B,SPC29,TOM6,VMA22,EAF6,YMR221C,RPL27B,NUP85,MED1,NOP10,RPS30B,SDC1,KAR1,VMA8,RFA3,NOP6,IPL1,RPS27B,EAF5,SWD3,TAF13,RPL29,BET3,RRN9,JNM1,RPP1B,RPS21B,TRS20,MRP2,RAD9,ULP1,RPC10,RPL40A,RPL23A,RFC5,SRP102,RPL42A,TAF11,OST4,ILM1,FCF1,RFC2,POP5,NNF1,CSN12,TLG1,NSE5,STN1,RPL36A,RPS22B,HTL1,RPS18A,SPP2,RAD10,DYN3,SNL1,LEA1…
CLUSTER 6
cellular_component	protein complex	GO:0043234	132 of 372	1320 of 6345	1.72e-08	XRS2,TRS130,SPC2,APS1,MAK31,SPC19,DYN2,DPB3,SPT20,MAD3,VPS3,NAT3,GPI15,NOT5,DBF4,ORC1,GIM5,DAD3,YCG1,NIP100,MAD2,SBH2,CTF8,RAD14,VPS71,COB,YDR131C,APC11,ELC1,HST4,TFB5,SIR1,RSC4,SSU72,RTT102,TFB1,VPS52,EXO70,COX2,NIC96,SMD3,DAD1,TIM17,MUS81,RNA14,APL1,CBC2,YTH1,CSN9,VPS20,VIK1,RPO21,IMP1,DAD4,MCM22,NOT3,SHG1,ORC6,VAR1,RSC58,TAF14,NSE3,YDR306C,NKP1,TFC6,MCM21,MYO1,DPB4,PRE9,SSS1,ARC15,IES4,YSH1,AP…
biological_process	mitosis	GO:0007067	32 of 372	179 of 6345	1.55e-05	SPC19,MAD3,NDL1,DAD3,YCG1,MAD2,CTF8,APC11,TFB1,MIH1,DAD1,VIK1,DAD4,MCM22,NKP1,CDC5,CLB4,FIN1,MCM21,ASE1,CCL1,APC4,CIK1,SGO1,RGP1,NUF2,SCC2,RTT101,CDC31,CIN8,CHL1,CSE4
biological_process	M phase of mitotic cell cycle	GO:0000087	32 of 372	182 of 6345	2.36e-05	SPC19,MAD3,NDL1,DAD3,YCG1,MAD2,CTF8,APC11,TFB1,MIH1,DAD1,VIK1,DAD4,MCM22,NKP1,CDC5,CLB4,FIN1,MCM21,ASE1,CCL1,APC4,CIK1,SGO1,RGP1,NUF2,SCC2,RTT101,CDC31,CIN8,CHL1,CSE4
cellular_component	macromolecular complex	GO:0032991	156 of 372	1843 of 6345	5.24e-05	XRS2,TRS130,SPC2,MRPL33,APS1,LIN1,MAK31,SPC19,DYN2,DPB3,SPT20,MAD3,POP6,VPS3,NAT3,GPI15,NOT5,DBF4,ORC1,GIM5,DAD3,YCG1,NIP100,MAD2,SBH2,CTF8,RAD14,VPS71,MRP49,COB,YDR131C,LSM4,APC11,ELC1,HST4,SNT309,TFB5,SIR1,RSC4,SSU72,RTT102,MRPL39,TFB1,VPS52,ISY1,EXO70,COX2,NIC96,SMD3,DAD1,TIM17,MUS81,LSM7,RNA14,APL1,RPL41B,PRP3,HSH155,CBC2,YTH1,CSN9,VPS20,SRP21,VIK1,RPO21,IMP1,MRPL49,RPL41A,DAD4,MCM22,NOT3,SHG…
CLUSTER 7
cellular_component	mitochondrion	GO:0005739	23 of 27	1108 of 6345	5.66e-12	MRPL23,GGC1,YBL059W,MRPL32,FYV4,YDR115W,MRPS5,MRPL31,YOR286W,CBP6,MRPL20,COX7,MRPL51,FMC1,IMG2,MRP21,MDM35,HSP10,MRPL37,COX17,YJL062W-A,YBR262C,TIM9
cellular_component	organellar ribosome	GO:0000313	10 of 27	83 of 6345	1.28e-10	MRPL23,MRPL32,YDR115W,MRPS5,MRPL31,MRPL20,MRPL51,IMG2,MRP21,MRPL37
cellular_component	mitochondrial ribosome	GO:0005761	10 of 27	83 of 6345	1.28e-10	MRPL23,MRPL32,YDR115W,MRPS5,MRPL31,MRPL20,MRPL51,IMG2,MRP21,MRPL37
cellular_component	mitochondrial part	GO:0044429	17 of 27	533 of 6345	3.34e-10	MRPL23,GGC1,MRPL32,YDR115W,MRPS5,MRPL31,MRPL20,COX7,MRPL51,IMG2,MRP21,MDM35,HSP10,MRPL37,COX17,YJL062W-A,TIM9
cellular_component	organellar large ribosomal subunit	GO:0000315	8 of 27	45 of 6345	1.44e-09	MRPL23,MRPL32,YDR115W,MRPL31,MRPL20,MRPL51,IMG2,MRPL37
cellular_component	mitochondrial large ribosomal subunit	GO:0005762	8 of 27	45 of 6345	1.44e-09	MRPL23,MRPL32,YDR115W,MRPL31,MRPL20,MRPL51,IMG2,MRPL37
cellular_component	mitochondrial lumen	GO:0031980	11 of 27	202 of 6345	4.68e-08	MRPL23,MRPL32,YDR115W,MRPS5,MRPL31,MRPL20,MRPL51,IMG2,MRP21,HSP10,MRPL37
cellular_component	mitochondrial matrix	GO:0005759	11 of 27	202 of 6345	4.68e-08	MRPL23,MRPL32,YDR115W,MRPS5,MRPL31,MRPL20,MRPL51,IMG2,MRP21,HSP10,MRPL37
molecular_function	structural constituent of ribosome	GO:0003735	10 of 27	236 of 6345	4.38e-06	MRPL23,MRPL32,YDR115W,MRPS5,MRPL31,MRPL20,MRPL51,IMG2,MRP21,MRPL37
cellular_component	ribosomal subunit	GO:0033279	10 of 27	240 of 6345	5.15e-06	MRPL23,MRPL32,YDR115W,MRPS5,MRPL31,MRPL20,MRPL51,IMG2,MRP21,MRPL37
cellular_component	large ribosomal subunit	GO:0015934	8 of 27	142 of 6345	1.73e-05	MRPL23,MRPL32,YDR115W,MRPL31,MRPL20,MRPL51,IMG2,MRPL37
CLUSTER 8
biological_process	cellular carbohydrate metabolic process	GO:0044262	43 of 245	240 of 6345	5.31e-15	GIP2,SGA1,PCL8,GCY1,YJR096W,IDP3,PYK2,GSC2,NTH2,YLR345W,NTH1,PFK26,TPS3,GLC3,GSY1,CAT8,VID30,GLG1,PGM2,GAC1,OPI10,UBC8,GPM2,TOS3,GSY2,VID28,EMI2,FBP26,YLR446W,PSK1,TPS2,XKS1,MDH3,TSL1,SOL4,TPS1,UGP1,HXK1,ATH1,GPH1,GDB1,PIG2,FYV10
biological_process	carbohydrate metabolic process	GO:0005975	45 of 245	286 of 6345	1.51e-13	GIP2,SGA1,PCL8,GCY1,YJR096W,IDP3,PYK2,GSC2,NTH2,YLR345W,NTH1,PFK26,TPS3,GLC3,GSY1,CAT8,ARA1,VID30,GLG1,PGM2,GAC1,OPI10,UBC8,GPM2,TOS3,GSY2,VID28,EMI2,FBP26,YBR056W,YLR446W,PSK1,TPS2,XKS1,MDH3,TSL1,SOL4,TPS1,UGP1,HXK1,ATH1,GPH1,GDB1,PIG2,FYV10
biological_process	fatty acid catabolic process	GO:0009062	10 of 245	12 of 6345	4.44e-10	DCI1,IDP3,UGA1,SPS19,FOX2,UGA2,MDH3,ECI1,POX1,POT1
biological_process	trehalose metabolic process	GO:0005991	9 of 245	10 of 6345	1.87e-09	NTH2,NTH1,TPS3,PGM2,TPS2,TSL1,TPS1,UGP1,ATH1
biological_process	carboxylic acid catabolic process	GO:0046395	10 of 245	15 of 6345	1.82e-08	DCI1,IDP3,UGA1,SPS19,FOX2,UGA2,MDH3,ECI1,POX1,POT1
biological_process	carbohydrate biosynthetic process	GO:0016051	21 of 245	93 of 6345	3.24e-08	PCL8,GSC2,TPS3,GLC3,GSY1,CAT8,VID30,GLG1,PGM2,GAC1,UBC8,GSY2,VID28,PSK1,TPS2,TSL1,TPS1,UGP1,GDB1,PIG2,FYV10
cellular_component	peroxisome	GO:0005777	17 of 245	59 of 6345	4.14e-08	YBR204C,DCI1,CTA1,IDP3,PNC1,SPS19,FAA2,PXA1,FOX2,MDH3,PEX18,ECI1,PXA2,POX1,PCD1,PEX15,POT1
biological_process	organic acid catabolic process	GO:0016054	10 of 245	16 of 6345	4.7e-08	DCI1,IDP3,UGA1,SPS19,FOX2,UGA2,MDH3,ECI1,POX1,POT1
cellular_component	microbody	GO:0042579	17 of 245	60 of 6345	5.58e-08	YBR204C,DCI1,CTA1,IDP3,PNC1,SPS19,FAA2,PXA1,FOX2,MDH3,PEX18,ECI1,PXA2,POX1,PCD1,PEX15,POT1
biological_process	glycogen metabolic process	GO:0005977	13 of 245	32 of 6345	6.54e-08	GIP2,SGA1,PCL8,GLC3,GSY1,GLG1,PGM2,GAC1,GSY2,UGP1,GPH1,GDB1,PIG2
biological_process	energy reserve metabolic process	GO:0006112	13 of 245	32 of 6345	6.54e-08	GIP2,SGA1,PCL8,GLC3,GSY1,GLG1,PGM2,GAC1,GSY2,UGP1,GPH1,GDB1,PIG2
biological_process	glucan metabolic process	GO:0006073	15 of 245	46 of 6345	8.49e-08	GIP2,SGA1,PCL8,GSC2,GLC3,GSY1,GLG1,PGM2,GAC1,GSY2,PSK1,UGP1,GPH1,GDB1,PIG2
biological_process	monosaccharide metabolic process	GO:0005996	23 of 245	121 of 6345	1.5e-07	GCY1,YJR096W,PYK2,YLR345W,PFK26,CAT8,VID30,PGM2,OPI10,UBC8,GPM2,TOS3,VID28,EMI2,FBP26,YLR446W,PSK1,XKS1,MDH3,SOL4,UGP1,HXK1,FYV10
biological_process	energy derivation by oxidation of organic compounds	GO:0015980	26 of 245	155 of 6345	1.63e-07	GIP2,SGA1,PCL8,ADH2,IDP3,ISF1,ETR1,GLC3,GSY1,SDH1,NDE2,GLG1,PGM2,GAC1,GSY2,YLR164W,ACS1,YIG1,NCA2,MDH3,MBR1,ATF1,UGP1,GPH1,GDB1,PIG2
biological_process	generation of precursor metabolites and energy	GO:0006091	29 of 245	193 of 6345	2.08e-07	GIP2,SGA1,PCL8,ADH2,COX5B,IDP3,ISF1,ETR1,GLC3,GSY1,SDH1,NDE2,GLG1,PGM2,GAC1,CYC7,GSY2,YLR164W,ACS1,YIG1,NCA2,MDH3,MBR1,ATF1,UGP1,STF2,GPH1,GDB1,PIG2
biological_process	glycogen biosynthetic process	GO:0005978	10 of 245	18 of 6345	2.4e-07	PCL8,GLC3,GSY1,GLG1,PGM2,GAC1,GSY2,UGP1,GDB1,PIG2
biological_process	glucan biosynthetic process	GO:0009250	12 of 245	29 of 6345	2.85e-07	PCL8,GSC2,GLC3,GSY1,GLG1,PGM2,GAC1,GSY2,PSK1,UGP1,GDB1,PIG2
biological_process	monocarboxylic acid metabolic process	GO:0032787	25 of 245	152 of 6345	5.83e-07	DCI1,IDP3,PYK2,FDH1,ETR1,FDH2,CAT8,VID30,UGA1,SPS19,UBC8,FAA2,VID28,PIP2,AGP2,ACS1,FOX2,UGA2,MDH3,ATF1,ECI1,POX1,YPL276W,POT1,FYV10
biological_process	catabolic process	GO:0009056	51 of 245	538 of 6345	8.57e-07	YBR204C,SGA1,ADH2,DCI1,GCY1,YJR096W,NAS2,CTA1,IDP3,PYK2,UBX6,NTH2,FDH1,YLR345W,MRK1,NTH1,PFK26,FDH2,SDH1,VID30,DCS2,UGA1,PGM2,SPS19,UBC8,GPM2,AMA1,GAD1,VID28,EMI2,YLR164W,FOX2,YLR446W,UGA2,XKS1,MDH3,SOL4,APE3,ECI1,HXK1,SAF1,GGA1,PAI3,DBR1,ATH1,GPH1,POX1,YPL276W,GDB1,UBX5,POT1
biological_process	fatty acid beta-oxidation	GO:0006635	7 of 245	8 of 6345	1.07e-06	DCI1,IDP3,FOX2,MDH3,ECI1,POX1,POT1
biological_process	cellular catabolic process	GO:0044248	48 of 245	505 of 6345	2.78e-06	SGA1,ADH2,DCI1,GCY1,YJR096W,NAS2,CTA1,IDP3,PYK2,UBX6,NTH2,FDH1,YLR345W,NTH1,PFK26,FDH2,SDH1,VID30,DCS2,UGA1,PGM2,SPS19,UBC8,GPM2,GAD1,VID28,EMI2,YLR164W,FOX2,YLR446W,UGA2,XKS1,MDH3,SOL4,APE3,ECI1,HXK1,SAF1,GGA1,PAI3,DBR1,ATH1,GPH1,POX1,YPL276W,GDB1,UBX5,POT1
biological_process	cellular carbohydrate catabolic process	GO:0044275	19 of 245	97 of 6345	3.88e-06	SGA1,GCY1,YJR096W,PYK2,NTH2,YLR345W,NTH1,PFK26,PGM2,GPM2,EMI2,YLR446W,XKS1,MDH3,SOL4,HXK1,ATH1,GPH1,GDB1
biological_process	carbohydrate catabolic process	GO:0016052	19 of 245	97 of 6345	3.88e-06	SGA1,GCY1,YJR096W,PYK2,NTH2,YLR345W,NTH1,PFK26,PGM2,GPM2,EMI2,YLR446W,XKS1,MDH3,SOL4,HXK1,ATH1,GPH1,GDB1
biological_process	glucose metabolic process	GO:0006006	18 of 245	88 of 6345	4.93e-06	PYK2,YLR345W,PFK26,CAT8,VID30,PGM2,UBC8,GPM2,TOS3,VID28,EMI2,FBP26,YLR446W,MDH3,SOL4,UGP1,HXK1,FYV10
biological_process	cellular lipid catabolic process	GO:0044242	10 of 245	23 of 6345	5.28e-06	DCI1,IDP3,UGA1,SPS19,FOX2,UGA2,MDH3,ECI1,POX1,POT1
biological_process	fatty acid metabolic process	GO:0006631	15 of 245	61 of 6345	6.96e-06	DCI1,IDP3,ETR1,UGA1,SPS19,FAA2,PIP2,AGP2,FOX2,UGA2,MDH3,ATF1,ECI1,POX1,POT1
biological_process	alcohol metabolic process	GO:0006066	28 of 245	211 of 6345	7.95e-06	ADH2,GCY1,YJR096W,PYK2,YLR345W,PFK26,CAT8,VID30,NDE2,PGM2,OPI10,UBC8,GPM2,TOS3,VID28,EMI2,FBP26,YIG1,YLR446W,PSK1,XKS1,MDH3,ATF1,SYM1,SOL4,UGP1,HXK1,FYV10
biological_process	hexose metabolic process	GO:0019318	20 of 245	114 of 6345	1.1e-05	PYK2,YLR345W,PFK26,CAT8,VID30,PGM2,OPI10,UBC8,GPM2,TOS3,VID28,EMI2,FBP26,YLR446W,PSK1,MDH3,SOL4,UGP1,HXK1,FYV10
biological_process	fatty acid oxidation	GO:0019395	7 of 245	10 of 6345	1.5e-05	DCI1,IDP3,FOX2,MDH3,ECI1,POX1,POT1
biological_process	trehalose biosynthetic process	GO:0005992	6 of 245	7 of 6345	2.48e-05	TPS3,PGM2,TPS2,TSL1,TPS1,UGP1
biological_process	disaccharide biosynthetic process	GO:0046351	6 of 245	7 of 6345	2.48e-05	TPS3,PGM2,TPS2,TSL1,TPS1,UGP1
biological_process	cellular polysaccharide metabolic process	GO:0044264	15 of 245	68 of 6345	3.43e-05	GIP2,SGA1,PCL8,GSC2,GLC3,GSY1,GLG1,PGM2,GAC1,GSY2,PSK1,UGP1,GPH1,GDB1,PIG2
biological_process	polysaccharide metabolic process	GO:0005976	15 of 245	68 of 6345	3.43e-05	GIP2,SGA1,PCL8,GSC2,GLC3,GSY1,GLG1,PGM2,GAC1,GSY2,PSK1,UGP1,GPH1,GDB1,PIG2
biological_process	cellular polysaccharide biosynthetic process	GO:0033692	12 of 245	45 of 6345	9.1e-05	PCL8,GSC2,GLC3,GSY1,GLG1,PGM2,GAC1,GSY2,PSK1,UGP1,GDB1,PIG2
cellular_component	peroxisomal matrix	GO:0005782	7 of 245	12 of 6345	9.24e-05	DCI1,CTA1,SPS19,FOX2,MDH3,POX1,POT1
CLUSTER 9
biological_process	regulation of cellular process	GO:0050794	36 of 71	1030 of 6345	1.21e-08	CBK1,ULS1,MLP1,IRS4,HSL1,ABF1,SPT6,ZDS1,TOA1,GIN4,SLM2,SLN1,MCM10,SWE1,YCS4,SWI6,TOP2,PHO23,TAF5,TAF2,TSC11,SRB8,SAS3,SIN4,ARP5,CYC8,SIR3,TOF1,PRP45,RTG1,GCR2,BNI1,FLO8,BEM2,BUB1,TOP3
biological_process	regulation of biological process	GO:0050789	36 of 71	1091 of 6345	6.74e-08	CBK1,ULS1,MLP1,IRS4,HSL1,ABF1,SPT6,ZDS1,TOA1,GIN4,SLM2,SLN1,MCM10,SWE1,YCS4,SWI6,TOP2,PHO23,TAF5,TAF2,TSC11,SRB8,SAS3,SIN4,ARP5,CYC8,SIR3,TOF1,PRP45,RTG1,GCR2,BNI1,FLO8,BEM2,BUB1,TOP3
biological_process	biological regulation	GO:0065007	37 of 71	1273 of 6345	1.32e-06	CBK1,ULS1,MLP1,IRS4,HSL1,ABF1,SPT6,ZDS1,TOA1,GIN4,SLM2,SLN1,MCM10,SWE1,YCS4,SWI6,TOP2,PHO23,TAF5,TAF2,TSC11,SRB8,SAS3,SIN4,ARP5,CYC8,SIR3,RAD50,TOF1,PRP45,RTG1,GCR2,BNI1,FLO8,BEM2,BUB1,TOP3
biological_process	regulation of nucleobase, nucleoside, nucleotide and nucleic acid metabolic process	GO:0019219	27 of 71	697 of 6345	1.7e-06	ULS1,MLP1,IRS4,ABF1,SPT6,ZDS1,TOA1,SLN1,MCM10,YCS4,SWI6,TOP2,PHO23,TAF5,TAF2,SRB8,SAS3,SIN4,ARP5,CYC8,SIR3,TOF1,PRP45,RTG1,GCR2,FLO8,TOP3
biological_process	anatomical structure morphogenesis	GO:0009653	13 of 71	154 of 6345	8.75e-06	CBK1,BOI2,HSL1,ZDS1,BNR1,GIN4,HES1,SWE1,YCK2,RVS167,SEC3,BNI1,BEM2
biological_process	cellular structure morphogenesis	GO:0032989	13 of 71	154 of 6345	8.75e-06	CBK1,BOI2,HSL1,ZDS1,BNR1,GIN4,HES1,SWE1,YCK2,RVS167,SEC3,BNI1,BEM2
biological_process	anatomical structure development	GO:0048856	13 of 71	154 of 6345	8.75e-06	CBK1,BOI2,HSL1,ZDS1,BNR1,GIN4,HES1,SWE1,YCK2,RVS167,SEC3,BNI1,BEM2
biological_process	cell morphogenesis	GO:0000902	13 of 71	154 of 6345	8.75e-06	CBK1,BOI2,HSL1,ZDS1,BNR1,GIN4,HES1,SWE1,YCK2,RVS167,SEC3,BNI1,BEM2
cellular_component	cellular bud neck	GO:0005935	12 of 71	131 of 6345	1.36e-05	CBK1,BOI2,HSL1,ZDS1,BNR1,GIN4,SWE1,YCK2,SEC3,YPT11,FIR1,BNI1
cellular_component	cellular bud	GO:0005933	13 of 71	165 of 6345	2.02e-05	CBK1,BOI2,HSL1,ZDS1,BNR1,GIN4,SWE1,YCK2,SEC3,YPT11,FIR1,BNI1,TCB2
biological_process	regulation of transcription	GO:0045449	24 of 71	638 of 6345	3.41e-05	ULS1,MLP1,IRS4,ABF1,SPT6,ZDS1,TOA1,SLN1,MCM10,YCS4,SWI6,PHO23,TAF5,TAF2,SRB8,SAS3,SIN4,ARP5,CYC8,SIR3,PRP45,RTG1,GCR2,FLO8
biological_process	regulation of cellular metabolic process	GO:0031323	27 of 71	800 of 6345	3.47e-05	ULS1,MLP1,IRS4,ABF1,SPT6,ZDS1,TOA1,SLN1,MCM10,YCS4,SWI6,TOP2,PHO23,TAF5,TAF2,SRB8,SAS3,SIN4,ARP5,CYC8,SIR3,TOF1,PRP45,RTG1,GCR2,FLO8,TOP3
biological_process	cellular component organization and biogenesis	GO:0016043	47 of 71	2214 of 6345	5.46e-05	CBK1,ULS1,BOI2,MLP1,IRS4,VAC7,HSL1,ABF1,SPT6,ZDS1,BNR1,GIN4,SEC9,HES1,SCC4,SLM2,SLK19,MCM10,SWE1,YCS4,TOP2,PHO23,TAF5,KIN2,TSC11,SRB8,SAS3,YCK2,ARP5,RVS167,CYC8,SIR3,MON2,CBF2,SMC3,RAD50,TOF1,SEC3,YPT11,RAD54,VPS21,BNI1,BEM2,PIK1,MIP1,TOP3,NUP157
biological_process	regulation of metabolic process	GO:0019222	27 of 71	828 of 6345	7.2e-05	ULS1,MLP1,IRS4,ABF1,SPT6,ZDS1,TOA1,SLN1,MCM10,YCS4,SWI6,TOP2,PHO23,TAF5,TAF2,SRB8,SAS3,SIN4,ARP5,CYC8,SIR3,TOF1,PRP45,RTG1,GCR2,FLO8,TOP3
biological_process	regulation of transcription, DNA-dependent	GO:0006355	23 of 71	613 of 6345	7.64e-05	ULS1,IRS4,ABF1,SPT6,ZDS1,TOA1,SLN1,MCM10,YCS4,SWI6,PHO23,TAF5,TAF2,SRB8,SAS3,SIN4,ARP5,CYC8,SIR3,PRP45,RTG1,GCR2,FLO8
CLUSTER 12
cellular_component	mitochondrion	GO:0005739	26 of 31	1108 of 6345	3.3e-13	MAS2,MRPL19,IBA57,OCT1,DIA4,YLF2,MRF1,CBP2,MSE1,MRPL17,CBP3,MRPL3,DLD2,IFM1,ATP11,GUF1,MRPL22,BCS1,MRPL10,SLM5,PET309,NAM9,XDJ1,MSR1,LYS12,YPL103C
cellular_component	mitochondrial lumen	GO:0031980	15 of 31	202 of 6345	1.24e-12	MAS2,MRPL19,IBA57,OCT1,DIA4,MSE1,MRPL17,MRPL3,DLD2,ATP11,MRPL22,MRPL10,SLM5,NAM9,MSR1
cellular_component	mitochondrial matrix	GO:0005759	15 of 31	202 of 6345	1.24e-12	MAS2,MRPL19,IBA57,OCT1,DIA4,MSE1,MRPL17,MRPL3,DLD2,ATP11,MRPL22,MRPL10,SLM5,NAM9,MSR1
cellular_component	mitochondrial part	GO:0044429	19 of 31	533 of 6345	4.52e-11	MAS2,MRPL19,IBA57,OCT1,DIA4,MSE1,MRPL17,CBP3,MRPL3,DLD2,ATP11,MRPL22,BCS1,MRPL10,SLM5,PET309,NAM9,MSR1,YPL103C
cellular_component	cytoplasmic part	GO:0044444	28 of 31	2886 of 6345	6.11e-05	MAS2,MRPL19,IBA57,OCT1,DIA4,YLF2,MRF1,CBP2,MSE1,MRPL17,CBP3,MRPL3,DLD2,IFM1,ATP11,GUF1,MRPL22,BCS1,MRPL10,SLM5,PET309,YJL213W,NAM9,TYW1,XDJ1,MSR1,LYS12,YPL103C
CLUSTER 13
cellular_component	protein complex	GO:0043234	79 of 179	1320 of 6345	1.05e-09	MFT1,REF2,PRE5,CCT8,SRP1,SKI6,APS3,GET3,EGD1,TAF4,SUA7,SAM37,NUP116,YKU80,PRE1,VAN1,SGT1,PRE10,SSO1,RPS5,RPN6,RPT1,TIF34,CDC7,RSC8,EAF7,CCT3,TAF8,TCP1,NGG1,VMA13,TUB3,UBA2,IOC4,RAD57,POB3,MFB1,ELP4,SGS1,CCT4,RFC4,NUP188,PRE2,ENT5,TIF2,CTF18,LRS4,RCO1,MRE11,RPT6,TIF1,UME6,SLD2,SHS1,PRE8,PCF11,VPS53,SWP82,KIP2,UBC1,RPT2,BUL1,COG8,YTA12,RPN9,TAF7,PRE4,SRP101,KIN28,ARP2,EGD2,CTK3,SAC3,RPT3,SUP35,AOS1…
cellular_component	macromolecular complex	GO:0032991	92 of 179	1843 of 6345	1.96e-07	MFT1,TMA64,REF2,PRE5,CCT8,RPL13B,SRP1,SKI6,APS3,GET3,EGD1,RRP5,TAF4,SUA7,SAM37,NUP116,YKU80,PRE1,VAN1,SGT1,PRE10,SRP68,RPL6A,SSO1,RPS5,RPN6,RPT1,TIF34,CDC7,RSC8,EAF7,RSE1,CCT3,TAF8,TCP1,NGG1,VMA13,TUB3,UBA2,IOC4,RAD57,POB3,MFB1,ELP4,SGS1,TMA22,CCT4,RFC4,NUP188,PRE2,ENT5,TIF2,CTF18,LRS4,RCO1,MRE11,RPT6,TIF1,UME6,SLD2,SHS1,PRE8,UPF3,PCF11,VPS53,SWP82,KIP2,RPP2B,UBC1,RPT2,BUL1,COG8,YMR226C,YTA12,RPL…
cellular_component	proteasome complex	GO:0000502	13 of 179	46 of 6345	2.59e-07	PRE5,PRE1,PRE10,RPN6,RPT1,PRE2,RPT6,PRE8,UBC1,RPT2,RPN9,PRE4,RPT3
molecular_function	nucleoside-triphosphatase activity	GO:0017111	30 of 179	341 of 6345	2.1e-05	VPS4,HSC82,GET3,YKU80,RPT1,RSC8,MTG1,VMA13,TUB3,RAD57,SGS1,RFC4,TIF2,CTF18,RAD18,NPA3,RPT6,TIF1,YCF1,RAD26,YPT1,RPT2,YTA12,TEM1,YPT32,SRP101,RPT3,SUP35,SUB2,YTA7
biological_process	biopolymer catabolic process	GO:0043285	28 of 179	308 of 6345	3.3e-05	PRE5,SKI6,PRE1,PRE10,RPN6,RPT1,RNH1,UBP15,MFB1,PRE2,MRE11,RPT6,HLJ1,PRE8,UPF3,MSS11,SWP82,UBC1,RPT2,YTA12,RPN9,PRE4,CBP1,RPT3,SUP35,STS1,UBX4,YTA7
cellular_component	intracellular part	GO:0044424	171 of 179	5187 of 6345	3.31e-05	MFT1,VPS4,HSC82,TMA64,REF2,PRE5,CCT8,RPL13B,GRX3,SRP1,SKI6,APS3,CCS1,EMP47,GET3,EGD1,RRP5,YAP1,TAF4,ENT1,SUA7,SAM37,NUP116,YKU80,PRE1,VAN1,SGT1,PRE10,YDR333C,SRP68,RPL6A,RPS5,YML079W,FPR3,USO1,JIP5,RPN6,RPT1,GLR1,TIF34,CDC7,RSC8,BBP1,EAF7,MTG1,RSE1,CCT3,HOT1,TAF8,TCP1,RMD1,RNH1,SGV1,NGG1,VMA13,MIC17,UBP15,TUB3,TRM12,SSO2,FCP1,UBA2,IOC4,RAD57,YME2,POB3,MFB1,YMR259C,ELP4,SGS1,OSM1,TMA22,CCT4,RFC4,N…
cellular_component	nucleus	GO:0005634	96 of 179	2165 of 6345	5.37e-05	MFT1,TMA64,REF2,PRE5,GRX3,SRP1,SKI6,EGD1,RRP5,YAP1,TAF4,SUA7,NUP116,YKU80,PRE1,PRE10,SRP68,YML079W,FPR3,JIP5,RPT1,GLR1,CDC7,RSC8,EAF7,RSE1,HOT1,TAF8,RNH1,SGV1,NGG1,MIC17,TUB3,FCP1,UBA2,IOC4,RAD57,YME2,POB3,ELP4,SGS1,RFC4,NUP188,PRE2,CTF18,RAD18,LRS4,RCO1,WAR1,MRE11,GID8,RPT6,CSM3,MSH4,RAD26,UME6,PBP4,SLD2,RAD61,TRM9,RAD52,YPR118W,PRE8,UPF3,YML081W,MBP1,PCF11,YAP7,MSS11,SWP82,RPT2,YMR226C,ASR1,ARG…
molecular_function	pyrophosphatase activity	GO:0016462	30 of 179	361 of 6345	7.73e-05	VPS4,HSC82,GET3,YKU80,RPT1,RSC8,MTG1,VMA13,TUB3,RAD57,SGS1,RFC4,TIF2,CTF18,RAD18,NPA3,RPT6,TIF1,YCF1,RAD26,YPT1,RPT2,YTA12,TEM1,YPT32,SRP101,RPT3,SUP35,SUB2,YTA7
molecular_function	hydrolase activity, acting on acid anhydrides, in phosphorus-containing anhydrides	GO:0016818	30 of 179	361 of 6345	7.73e-05	VPS4,HSC82,GET3,YKU80,RPT1,RSC8,MTG1,VMA13,TUB3,RAD57,SGS1,RFC4,TIF2,CTF18,RAD18,NPA3,RPT6,TIF1,YCF1,RAD26,YPT1,RPT2,YTA12,TEM1,YPT32,SRP101,RPT3,SUP35,SUB2,YTA7
molecular_function	hydrolase activity, acting on acid anhydrides	GO:0016817	30 of 179	363 of 6345	8.76e-05	VPS4,HSC82,GET3,YKU80,RPT1,RSC8,MTG1,VMA13,TUB3,RAD57,SGS1,RFC4,TIF2,CTF18,RAD18,NPA3,RPT6,TIF1,YCF1,RAD26,YPT1,RPT2,YTA12,TEM1,YPT32,SRP101,RPT3,SUP35,SUB2,YTA7
cellular_component	intracellular	GO:0005622	171 of 179	5225 of 6345	9.1e-05	MFT1,VPS4,HSC82,TMA64,REF2,PRE5,CCT8,RPL13B,GRX3,SRP1,SKI6,APS3,CCS1,EMP47,GET3,EGD1,RRP5,YAP1,TAF4,ENT1,SUA7,SAM37,NUP116,YKU80,PRE1,VAN1,SGT1,PRE10,YDR333C,SRP68,RPL6A,RPS5,YML079W,FPR3,USO1,JIP5,RPN6,RPT1,GLR1,TIF34,CDC7,RSC8,BBP1,EAF7,MTG1,RSE1,CCT3,HOT1,TAF8,TCP1,RMD1,RNH1,SGV1,NGG1,VMA13,MIC17,UBP15,TUB3,TRM12,SSO2,FCP1,UBA2,IOC4,RAD57,YME2,POB3,MFB1,YMR259C,ELP4,SGS1,OSM1,TMA22,CCT4,RFC4,N…
CLUSTER 15
molecular_function	ATP binding	GO:0005524	88 of 437	586 of 6345	6.12e-10	YNL247W,YPR204W,PYC1,YHL050C,CCT6,KIC1,EAP1,MYO5,ADE3,PRK1,MSH6,PGS1,YRF1-6,SEN1,SCY1,MYO3,THS1,ARP3,PYC2,MSK1,CCT2,YBL111C,STH1,CDC28,HSP60,YME1,YKR096W,YCK1,SMC1,YIL177C,MCM4,MYO4,MDL1,VAS1,PIM1,PKH3,RPT5,RPT4,CHD1,SSA2,CLA4,GUS1,MLH2,TYS1,YJL225C,RAD5,YML133C,PKP2,SSC1,KCC4,YRF1-2,MDN1,YRF1-1,GRS1,YHR218W,AFG3,UBA1,YEL077C,MLH3,SSL2,CDC48,YJL055W,FUN30,YBL112C,MKK1,DED81,YDL025C,INO80,ISM1,SMC…
molecular_function	purine nucleotide binding	GO:0017076	101 of 437	722 of 6345	7.27e-10	YNL247W,YPR204W,PYC1,YKL088W,YHL050C,CDC3,CCT6,KIC1,EAP1,MYO5,ADE3,PRK1,MSH6,PGS1,YRF1-6,SEN1,SCY1,MYO3,CDC12,THS1,ARP3,PYC2,MSK1,CCT2,YBL111C,STH1,CDC28,HSP60,YME1,YKR096W,YCK1,TGL4,VPS1,SMC1,YIL177C,MCM4,MYO4,MDL1,VAS1,RIB1,PIM1,PKH3,RPT5,RPT4,MTO1,CHD1,SSA2,CLA4,GUS1,MLH2,TYS1,YJL225C,RAD5,YML133C,PKP2,SSC1,MEF1,KCC4,YRF1-2,MDN1,YRF1-1,FUN12,GRS1,YHR218W,AFG3,UBA1,YEL077C,MLH3,SSL2,CDC48,YJL05…
molecular_function	ribonucleotide binding	GO:0032553	97 of 437	681 of 6345	7.95e-10	YNL247W,YPR204W,PYC1,YHL050C,CDC3,CCT6,KIC1,EAP1,MYO5,ADE3,PRK1,MSH6,PGS1,YRF1-6,SEN1,SCY1,MYO3,CDC12,THS1,ARP3,PYC2,MSK1,CCT2,YBL111C,STH1,CDC28,HSP60,YME1,YKR096W,YCK1,TGL4,VPS1,SMC1,YIL177C,MCM4,MYO4,MDL1,VAS1,RIB1,PIM1,PKH3,RPT5,RPT4,CHD1,SSA2,CLA4,GUS1,MLH2,TYS1,YJL225C,RAD5,YML133C,PKP2,SSC1,MEF1,KCC4,YRF1-2,MDN1,YRF1-1,FUN12,GRS1,YHR218W,AFG3,UBA1,YEL077C,MLH3,SSL2,CDC48,YJL055W,FUN30,YBL1…
molecular_function	purine ribonucleotide binding	GO:0032555	97 of 437	681 of 6345	7.95e-10	YNL247W,YPR204W,PYC1,YHL050C,CDC3,CCT6,KIC1,EAP1,MYO5,ADE3,PRK1,MSH6,PGS1,YRF1-6,SEN1,SCY1,MYO3,CDC12,THS1,ARP3,PYC2,MSK1,CCT2,YBL111C,STH1,CDC28,HSP60,YME1,YKR096W,YCK1,TGL4,VPS1,SMC1,YIL177C,MCM4,MYO4,MDL1,VAS1,RIB1,PIM1,PKH3,RPT5,RPT4,CHD1,SSA2,CLA4,GUS1,MLH2,TYS1,YJL225C,RAD5,YML133C,PKP2,SSC1,MEF1,KCC4,YRF1-2,MDN1,YRF1-1,FUN12,GRS1,YHR218W,AFG3,UBA1,YEL077C,MLH3,SSL2,CDC48,YJL055W,FUN30,YBL1…
molecular_function	adenyl ribonucleotide binding	GO:0032559	88 of 437	590 of 6345	9.15e-10	YNL247W,YPR204W,PYC1,YHL050C,CCT6,KIC1,EAP1,MYO5,ADE3,PRK1,MSH6,PGS1,YRF1-6,SEN1,SCY1,MYO3,THS1,ARP3,PYC2,MSK1,CCT2,YBL111C,STH1,CDC28,HSP60,YME1,YKR096W,YCK1,SMC1,YIL177C,MCM4,MYO4,MDL1,VAS1,PIM1,PKH3,RPT5,RPT4,CHD1,SSA2,CLA4,GUS1,MLH2,TYS1,YJL225C,RAD5,YML133C,PKP2,SSC1,KCC4,YRF1-2,MDN1,YRF1-1,GRS1,YHR218W,AFG3,UBA1,YEL077C,MLH3,SSL2,CDC48,YJL055W,FUN30,YBL112C,MKK1,DED81,YDL025C,INO80,ISM1,SMC…
molecular_function	adenyl nucleotide binding	GO:0030554	91 of 437	629 of 6345	2.07e-09	YNL247W,YPR204W,PYC1,YHL050C,CCT6,KIC1,EAP1,MYO5,ADE3,PRK1,MSH6,PGS1,YRF1-6,SEN1,SCY1,MYO3,THS1,ARP3,PYC2,MSK1,CCT2,YBL111C,STH1,CDC28,HSP60,YME1,YKR096W,YCK1,SMC1,YIL177C,MCM4,MYO4,MDL1,VAS1,PIM1,PKH3,RPT5,RPT4,MTO1,CHD1,SSA2,CLA4,GUS1,MLH2,TYS1,YJL225C,RAD5,YML133C,PKP2,SSC1,KCC4,YRF1-2,MDN1,YRF1-1,GRS1,YHR218W,AFG3,UBA1,YEL077C,MLH3,SSL2,CDC48,YJL055W,FUN30,YBL112C,MKK1,DED81,YDL025C,INO80,ISM…
molecular_function	nucleotide binding	GO:0000166	107 of 437	800 of 6345	2.38e-09	YNL247W,YPR204W,PYC1,YKL088W,YHL050C,CDC3,CCT6,KIC1,EAP1,MYO5,ADE3,PRK1,MSH6,PGS1,YRF1-6,SEN1,SCY1,MYO3,CDC12,THS1,ARP3,PYC2,MSK1,CCT2,YBL111C,STH1,CDC28,HSP60,YME1,YKR096W,YCK1,TGL4,SBP1,VPS1,SMC1,YIL177C,MCM4,MYO4,MDL1,VAS1,RIB1,PIM1,PEP1,PKH3,RPT5,RPT4,MTO1,CHD1,SSA2,RNA15,CLA4,GUS1,MLH2,TYS1,YJL225C,RAD5,YML133C,PRT1,PKP2,SSC1,MEF1,KCC4,YRF1-2,MDN1,YRF1-1,FUN12,GRS1,YHR218W,AFG3,UBA1,YEL077C,…
molecular_function	helicase activity	GO:0004386	29 of 437	106 of 6345	1.02e-07	YPR204W,YHL050C,YRF1-6,SEN1,YBL111C,STH1,YIL177C,MCM4,ARP8,YBL113C,CHD1,YJL225C,RAD5,YML133C,YRF1-2,YRF1-1,YHR218W,YEL077C,SSL2,FUN30,YBL112C,INO80,YRF1-7,YLL066C,YRF1-8,YRF1-3,YLL067C,YRF1-4,YRF1-5
cellular_component	protein complex	GO:0043234	145 of 437	1320 of 6345	5.24e-07	CPA1,RCN1,NUP170,HIF1,PDX1,CDC3,YAP1802,CCT6,EAP1,BIK1,MYO5,NUP1,MSH6,MYO3,CDC34,RFA2,SLX8,CDC12,CDC39,SUM1,TIF4632,ARP3,SGF73,RPG1,CCT2,LEO1,CAC2,STH1,BDP1,CDC28,TIM50,SEC16,STT3,RSC1,RIF1,MDM10,PTC5,PUP1,YME1,CTF19,PGD1,IOC2,NUP145,PAP1,SMC1,MCM4,MYO4,UFD1,SIN3,GUT2,RPT5,GGA2,RPT4,ARP8,RRD2,FAS2,PIL1,AIR2,IRR1,CHD1,SLD3,CAF120,SSA2,ARP7,RPN2,RNA15,GAL83,GUS1,LAT1,PRE6,SPA2,RSC2,MAS1,CRM1,STU2,H…
biological_process	chromosome organization and biogenesis	GO:0051276	79 of 437	586 of 6345	3.05e-06	HIF1,EAP1,RAD27,CTF4,YRF1-6,RFA2,SLX8,SUM1,SGF73,DEF1,LEO1,CAC2,STH1,RSC1,RIF1,MDM10,MRC1,PGD1,IOC2,SMC1,PUF4,SLA2,CST9,SIN3,ARP8,IRR1,NAP1,CHD1,ARP7,ISA1,RSC2,HIR3,SPT16,NET1,FKH1,AHC1,KEM1,RAD5,CDC16,LGE1,RSC6,YRF1-2,VPS36,ASF2,YRF1-1,STP22,SLI15,RAD23,SIT4,SWA2,FUN30,PDS5,SPT5,RTF1,INO80,POL2,DIG1,EAF1,YRF1-7,ASF1,HOS4,VAM7,EAF3,YOL138C,NUP60,MAK10,GAL11,SHP1,NUP2,SCP160,SKP1,SGF29,RPN4,DEP1,Y…
molecular_function	ATP-dependent helicase activity	GO:0008026	23 of 437	84 of 6345	1.06e-05	YPR204W,YHL050C,YRF1-6,SEN1,YBL111C,YIL177C,MCM4,ARP8,YJL225C,YML133C,YRF1-2,YRF1-1,YHR218W,YEL077C,SSL2,INO80,YRF1-7,YLL066C,YRF1-8,YRF1-3,YLL067C,YRF1-4,YRF1-5
cellular_component	cell cortex	GO:0005938	26 of 437	105 of 6345	1.09e-05	CDC3,YAP1802,BIK1,MYO5,PRK1,MYO3,CDC12,SLA2,PIL1,ABP1,SRV2,CLA4,SPA2,STU2,SLA1,LSB5,SCD5,TWF1,AIP1,SIZ1,INP52,ARK1,LSP1,ENT4,CRN1,NUM1
biological_process	biological regulation	GO:0065007	135 of 437	1273 of 6345	3.39e-05	MDS3,HIF1,DAL81,MDM38,KIC1,EAP1,PRK1,NRG1,SPS18,CDC34,CDC39,SUM1,TIF4632,SGF73,PHD1,LEO1,CAC2,STH1,BDP1,SSK1,CDC28,PHO4,RSC1,OTU1,OSH3,RIF1,PTC5,MRC1,PGD1,IOC2,SBP1,VPS1,PDR1,BUD14,PUF4,MCM4,PBP1,MAM3,SIN3,BMH2,GPB1,ARP8,SOD1,CHD1,SRV2,CAF120,ARP7,CLA4,MKS1,GAL83,SPA2,RSC2,HIR3,SPT16,NET1,YRR1,UBC6,PTC2,FKH1,VPS13,AHC1,CAF4,KEM1,FRA1,PKP2,SSC1,CDC16,KCC4,LGE1,RSC6,VPS36,RLM1,YLR278C,MDN1,CKS1,ASF…
molecular_function	DNA helicase activity	GO:0003678	14 of 437	34 of 6345	3.43e-05	YPR204W,YRF1-6,SEN1,MCM4,ARP8,RAD5,YRF1-2,YRF1-1,SSL2,INO80,YRF1-7,YRF1-3,YRF1-4,YRF1-5
biological_process	regulation of biological process	GO:0050789	120 of 437	1091 of 6345	3.67e-05	MDS3,HIF1,DAL81,EAP1,PRK1,NRG1,SPS18,CDC34,CDC39,SUM1,TIF4632,SGF73,PHD1,LEO1,CAC2,STH1,BDP1,SSK1,CDC28,PHO4,RSC1,OTU1,RIF1,MRC1,PGD1,IOC2,SBP1,VPS1,PDR1,BUD14,PUF4,MCM4,PBP1,SIN3,BMH2,GPB1,ARP8,CHD1,CAF120,ARP7,CLA4,MKS1,GAL83,SPA2,RSC2,HIR3,SPT16,NET1,YRR1,UBC6,PTC2,FKH1,VPS13,AHC1,CAF4,KEM1,FRA1,CDC16,KCC4,LGE1,RSC6,VPS36,RLM1,YLR278C,MDN1,CKS1,ASF2,MMS2,MSN2,STP22,HSF1,MOB1,IKI3,RPS2,TWF1,CSR…
biological_process	regulation of metabolic process	GO:0019222	97 of 437	828 of 6345	6.13e-05	HIF1,DAL81,EAP1,NRG1,CDC34,CDC39,SUM1,TIF4632,SGF73,PHD1,LEO1,CAC2,STH1,BDP1,SSK1,CDC28,PHO4,RSC1,OTU1,RIF1,MRC1,PGD1,IOC2,SBP1,PDR1,BUD14,PUF4,MCM4,PBP1,SIN3,GPB1,ARP8,CHD1,CAF120,ARP7,MKS1,GAL83,RSC2,HIR3,SPT16,NET1,YRR1,UBC6,FKH1,AHC1,CAF4,FRA1,CDC16,LGE1,RSC6,VPS36,RLM1,YLR278C,MDN1,ASF2,MMS2,MSN2,STP22,HSF1,IKI3,RPS2,TWF1,CSR1,RAD23,SSL2,SPT5,FKH2,PCL6,RTF1,INO80,POL2,EAF1,TOS4,ASF1,CUP9,EAF…
CLUSTER 16
biological_process	response to pheromone	GO:0019236	14 of 24	102 of 6345	1.72e-17	FAR1,MFA2,STE12,AGA1,STE2,BAR1,STE6,FUS2,MFA1,PRM1,SST2,FUS1,PRM8,PRM9
biological_process	conjugation with cellular fusion	GO:0000747	12 of 24	118 of 6345	7.07e-13	FAR1,MFA2,STE12,AGA1,STE2,BAR1,FUS2,MFA1,PRM1,SST2,FUS1,PRM8
biological_process	conjugation	GO:0000746	12 of 24	119 of 6345	7.85e-13	FAR1,MFA2,STE12,AGA1,STE2,BAR1,FUS2,MFA1,PRM1,SST2,FUS1,PRM8
biological_process	sexual reproduction	GO:0019953	12 of 24	120 of 6345	8.71e-13	FAR1,MFA2,STE12,AGA1,STE2,BAR1,FUS2,MFA1,PRM1,SST2,FUS1,PRM8
biological_process	multi-organism process	GO:0051704	12 of 24	142 of 6345	6.91e-12	FAR1,MFA2,STE12,AGA1,STE2,BAR1,FUS2,MFA1,PRM1,SST2,FUS1,PRM8
biological_process	response to chemical stimulus	GO:0042221	14 of 24	424 of 6345	9.88e-09	FAR1,MFA2,STE12,AGA1,STE2,BAR1,STE6,FUS2,MFA1,PRM1,SST2,FUS1,PRM8,PRM9
biological_process	reproduction	GO:0000003	13 of 24	367 of 6345	2.99e-08	FAR1,YIL082W-A,MFA2,STE12,AGA1,STE2,BAR1,FUS2,MFA1,PRM1,SST2,FUS1,PRM8
biological_process	response to pheromone during conjugation with cellular fusion	GO:0000749	7 of 24	57 of 6345	3.23e-07	FAR1,MFA2,AGA1,STE2,FUS2,MFA1,FUS1
biological_process	response to stimulus	GO:0050896	15 of 24	895 of 6345	1.91e-05	FAR1,MFA2,STE12,AGA1,STE2,BAR1,STE6,FUS2,MFA1,PRM1,SST2,FUS1,PRM8,PRM9,MSH5
cellular_component	mating projection tip	GO:0043332	5 of 24	34 of 6345	4.18e-05	FAR1,STE6,FUS2,PRM1,FUS1
cellular_component	cell projection part	GO:0044463	5 of 24	39 of 6345	8.54e-05	FAR1,STE6,FUS2,PRM1,FUS1
CLUSTER 19
biological_process	ribosome biogenesis and assembly	GO:0042254	245 of 563	434 of 6345	2.52e-157	NAF1,RRP3,RRP6,NUG1,RPS4A,NMD3,CGR1,GAR1,CSL4,NOP9,YBR238C,ECM16,ESF2,RIX7,RCL1,BRX1,FAF1,MAK11,IMP4,IPI1,TRM5,KRR1,BFR2,YGR283C,DHR2,MPP10,PRP43,YBR271W,NOP13,DBP2,BUD23,PXR1,PWP1,TMA23,MTR4,CIC1,NOP14,TRM11,DBP6,HCR1,ENP2,POP3,RPS6A,CBF5,NSR1,SIK1,RSA4,BMS1,SDA1,RPC19,DRS1,RPP1,RAI1,NUC1,TRM2,BUD22,ATC1,NOC4,YVH1,ERB1,KRE33,TGS1,RLP7,NOP58,RRP12,NOP2,ENP1,DBP3,RPF2,RRS1,PUS7,RSA3,RIO2,YIL127C,R…
biological_process	ribonucleoprotein complex biogenesis and assembly	GO:0022613	257 of 563	515 of 6345	2.51e-148	NAF1,RRP3,RRP6,CDC33,NUG1,RPS4A,NMD3,CGR1,GAR1,CSL4,NOP9,YBR238C,ECM16,ESF2,RIX7,RCL1,BRX1,FAF1,MAK11,IMP4,IPI1,TRM5,KRR1,BFR2,YGR283C,DHR2,MPP10,PRP43,YBR271W,NOP13,DBP2,BUD23,PXR1,PWP1,TMA23,MTR4,CIC1,NOP14,TRM11,DBP6,HCR1,ENP2,POP3,RPS6A,CBF5,NSR1,SIK1,RSA4,BMS1,SDA1,RPC19,DRS1,RPP1,RAI1,NUC1,TRM2,BUD22,ATC1,NOC4,YVH1,ERB1,KRE33,TGS1,RLP7,NOP58,RRP12,NOP2,ENP1,DBP3,RPF2,RRS1,PUS7,RSA3,RIO2,YIL…
cellular_component	nucleolus	GO:0005730	163 of 563	311 of 6345	1.35e-91	RRP3,NUG1,CGR1,GAR1,RPO26,NOP9,ECM16,ESF2,RIX7,RCL1,BRX1,FAF1,IMP4,KRR1,BFR2,YGR283C,DHR2,MPP10,PRP43,NOP13,PXR1,PWP1,TMA23,MTR4,CIC1,NOP14,DBP6,ENP2,POP3,RPS6A,CBF5,NSR1,SIK1,RSA4,BMS1,RPC19,DRS1,RPP1,NOC4,ERB1,KRE33,TGS1,RLP7,NOP58,RRP12,NOP2,ENP1,DBP3,RPF2,AIR1,RSA3,YIL127C,SGD1,REX4,RRB1,RLP24,FYV7,NSA1,PNO1,UTP30,DBP7,YDR026C,HCA4,RRP1,UTP5,FAL1,DBP10,EMG1,UTP15,YCR087C-A,RPF1,YBR141C,DIM1,R…
biological_process	rRNA metabolic process	GO:0016072	144 of 563	284 of 6345	4.19e-77	NAF1,RRP3,RRP6,NUG1,RPS4A,CGR1,GAR1,CSL4,NOP9,ECM16,ESF2,RCL1,FAF1,MAK11,IMP4,IPI1,KRR1,BFR2,DHR2,MPP10,PRP43,DBP2,BUD23,PXR1,PWP1,MTR4,NOP14,DBP6,HCR1,ENP2,POP3,RPS6A,CBF5,NSR1,SIK1,BMS1,DRS1,RPP1,RAI1,NOC4,ERB1,RLP7,NOP58,RRP12,NOP2,ENP1,DBP3,RPF2,RRS1,AIR1,RIO2,REX4,YOR287C,RRB1,FYV7,NSA1,PNO1,UTP30,GRC3,DBP7,HCA4,RRP1,UTP5,RIX1,FAL1,DBP10,EMG1,UTP15,RPF1,DIM1,NOP12,RRP4,RNT1,RPS9A,DIP2,NOC3,S…
biological_process	rRNA processing	GO:0006364	141 of 563	279 of 6345	4.62e-75	NAF1,RRP3,RRP6,NUG1,RPS4A,CGR1,GAR1,CSL4,NOP9,ECM16,ESF2,RCL1,FAF1,MAK11,IMP4,IPI1,KRR1,BFR2,DHR2,MPP10,PRP43,DBP2,BUD23,PXR1,PWP1,MTR4,NOP14,DBP6,HCR1,ENP2,POP3,RPS6A,CBF5,NSR1,SIK1,BMS1,DRS1,RPP1,RAI1,NOC4,ERB1,RLP7,NOP58,RRP12,NOP2,ENP1,DBP3,RPF2,RRS1,RIO2,REX4,YOR287C,RRB1,FYV7,NSA1,PNO1,UTP30,GRC3,DBP7,HCA4,RRP1,UTP5,RIX1,FAL1,DBP10,EMG1,UTP15,RPF1,DIM1,NOP12,RRP4,RNT1,RPS9A,DIP2,NOC3,SLX9,H…
biological_process	RNA processing	GO:0006396	183 of 563	535 of 6345	1.62e-65	NAF1,RRP3,RRP6,NUG1,RPS4A,CGR1,GAR1,CSL4,NOP9,ELP2,DUS1,ECM16,ESF2,RCL1,FAF1,MAK11,IMP4,IPI1,TRM5,SNU66,KRR1,BFR2,DHR2,MPP10,PRP43,DBP2,BUD23,PXR1,PWP1,MTR4,NOP14,TRM11,DBP6,HCR1,ENP2,POP3,RPS6A,CBF5,NSR1,SIK1,BMS1,TRZ1,BUD31,DRS1,RPP1,SNU56,RAI1,TRM2,NOC4,ERB1,TGS1,RLP7,CTK1,NOP58,RRP12,NOP2,ENP1,DBP3,RPF2,RRS1,AIR1,PUS7,RIO2,REX4,YOR287C,RRB1,FYV7,NSA1,PNO1,UTP30,CDC40,NTR2,GRC3,DBP7,GCD14,HCA4…
biological_process	organelle organization and biogenesis	GO:0006996	299 of 563	1479 of 6345	1.9e-55	NAF1,RRP3,BUD16,RRP6,NUG1,RPS4A,NMD3,CGR1,GAR1,BUR2,CSL4,NOP9,YBR238C,ECM16,ESF2,OAC1,RIX7,RCL1,BRX1,FAF1,MAK11,IMP4,IPI1,TRM5,KRR1,BFR2,MSB4,YGR283C,DHR2,MPP10,PRP43,YBR271W,NOP13,DBP2,LST7,BUD23,PXR1,CDC6,PWP1,STM1,TMA23,MTR4,CIC1,NOP14,TRM11,MSI1,DBP6,HCR1,ENP2,POP3,RPS6A,SMY2,CBF5,NSR1,SIK1,RSA4,BMS1,YLH47,SDA1,RPC19,DRS1,RPP1,RAI1,PEX25,NUC1,TRM2,BUD22,ATC1,NOC4,YVH1,ERB1,ARP1,KRE33,TGS1,RLP…
cellular_component	intracellular non-membrane-bounded organelle	GO:0043232	251 of 563	1096 of 6345	2.23e-54	RRP3,CDC33,NUG1,RPS4A,NMD3,CGR1,GAR1,RPO26,NOP9,RPL22A,ECM16,ESF2,RIX7,RCL1,TEF4,BRX1,FAF1,IMP4,KRR1,BFR2,YGR283C,DHR2,MPP10,PRP43,NOP13,RPL33A,PXR1,PWP1,STM1,TMA23,MTR4,CIC1,NOP14,DBP6,ENP2,POP3,RPS6A,CBF5,NSR1,SIK1,RSA4,BMS1,RPL26B,RPC19,DRS1,RPS26A,RPP1,RPL20A,NOC4,ERB1,RPL43A,ARP1,KRE33,TGS1,RLP7,NOP58,RRP12,NOP2,ENP1,DBP3,MAP1,RPL13A,RPF2,RPS26B,AIR1,RSA3,YIL127C,SGD1,EFB1,REX4,RPL36B,RPL38,…
cellular_component	non-membrane-bounded organelle	GO:0043228	251 of 563	1096 of 6345	2.23e-54	RRP3,CDC33,NUG1,RPS4A,NMD3,CGR1,GAR1,RPO26,NOP9,RPL22A,ECM16,ESF2,RIX7,RCL1,TEF4,BRX1,FAF1,IMP4,KRR1,BFR2,YGR283C,DHR2,MPP10,PRP43,NOP13,RPL33A,PXR1,PWP1,STM1,TMA23,MTR4,CIC1,NOP14,DBP6,ENP2,POP3,RPS6A,CBF5,NSR1,SIK1,RSA4,BMS1,RPL26B,RPC19,DRS1,RPS26A,RPP1,RPL20A,NOC4,ERB1,RPL43A,ARP1,KRE33,TGS1,RLP7,NOP58,RRP12,NOP2,ENP1,DBP3,MAP1,RPL13A,RPF2,RPS26B,AIR1,RSA3,YIL127C,SGD1,EFB1,REX4,RPL36B,RPL38,…
cellular_component	nuclear lumen	GO:0031981	183 of 563	625 of 6345	2.57e-53	NAF1,RRP3,NUG1,CGR1,GAR1,SHQ1,RPO26,NOP9,ECM16,ESF2,RIX7,RCL1,BRX1,FAF1,IMP4,IPI1,RPC25,KRR1,BFR2,YGR283C,DHR2,MPP10,PRP43,NOP13,PXR1,CDC6,PWP1,TMA23,MTR4,CIC1,NOP14,MSI1,DBP6,ENP2,POP3,RPS6A,CBF5,NSR1,SIK1,RSA4,BMS1,RPC19,DRS1,RPP1,PZF1,NOC4,ERB1,KRE33,TGS1,RLP7,RPC53,NOP58,RRP12,NOP2,ENP1,DBP3,RPF2,AIR1,RSA3,YIL127C,SGD1,REX4,RRB1,RLP24,FYV7,NSA1,PNO1,UTP30,DBP7,YDR026C,HCA4,RRP1,UTP5,RIX1,FAL1…
cellular_component	preribosome	GO:0030684	58 of 563	68 of 6345	1.29e-48	NOP9,ECM16,RCL1,IMP4,KRR1,BFR2,MPP10,PRP43,NOP14,DBP6,ENP2,CBF5,SIK1,BMS1,NOC4,KRE33,NOP58,RRP12,ENP1,RSA3,PNO1,UTP30,RRP1,EMG1,UTP15,DIM1,DIP2,NOC3,SLX9,HAS1,NOG1,ROK1,UTP7,PWP2,UTP21,DBP8,MAK21,MRD1,UTP8,NOC2,IMP3,SOF1,UTP6,NOP7,LTV1,RRP9,TSR1,SDO1,NAN1,NSA2,YLR003C,UTP4,UTP9,BUD21,UTP13,UTP10,NOB1,UTP18
cellular_component	nucleolar preribosome	GO:0030685	57 of 563	67 of 6345	1.37e-47	NOP9,ECM16,RCL1,IMP4,KRR1,BFR2,MPP10,PRP43,NOP14,DBP6,ENP2,CBF5,SIK1,BMS1,NOC4,KRE33,NOP58,RRP12,ENP1,RSA3,PNO1,UTP30,RRP1,EMG1,UTP15,DIM1,DIP2,NOC3,SLX9,HAS1,NOG1,ROK1,UTP7,PWP2,UTP21,DBP8,MAK21,MRD1,UTP8,NOC2,IMP3,SOF1,UTP6,NOP7,LTV1,RRP9,TSR1,SDO1,NAN1,NSA2,YLR003C,UTP4,UTP9,BUD21,UTP13,UTP10,UTP18
biological_process	RNA metabolic process	GO:0016070	253 of 563	1246 of 6345	7.45e-44	NAF1,RRP3,RRP6,CDC33,NUG1,RPS4A,CGR1,GAR1,BUR2,CSL4,SHQ1,RPO26,NOP9,ELP2,DUS1,ECM16,ESF2,RCL1,FAF1,MAK11,IMP4,TEA1,IPI1,RPC25,TRM5,SNU66,KRR1,YDR341C,BFR2,DHR2,MPP10,PRP43,DBP2,BUD23,PXR1,CDC6,PWP1,MTR4,NOP14,TRM11,MSI1,DBP6,HCR1,ENP2,POP3,RPS6A,CBF5,NSR1,SIK1,BMS1,ARC1,TRZ1,RPC19,BUD31,DRS1,RPP1,SNU56,RAI1,NUC1,TRM2,PZF1,NOC4,MES1,ERB1,CKA2,TGS1,RLP7,RPC53,CTK1,NOP58,RRP12,NOP2,ENP1,DBP3,KRS1,RP…
biological_process	gene expression	GO:0010467	314 of 563	1851 of 6345	2.14e-40	NAF1,RRP3,RRP6,CDC33,NUG1,RPS4A,CGR1,GAR1,BUR2,CSL4,RPO26,NOP9,RPL22A,ELP2,DUS1,ECM16,ESF2,RCL1,TEF4,FAF1,MAK11,IMP4,TEA1,IPI1,RPC25,TRM5,SNU66,KRR1,YDR341C,BFR2,DHR2,MPP10,PRP43,DBP2,BUD23,RPL33A,PXR1,CDC6,PWP1,MTR4,YOR302W,CIC1,NOP14,TRM11,MSI1,DBP6,HCR1,ENP2,POP3,RPS6A,CBF5,NSR1,SIK1,BMS1,ARC1,TRZ1,RPL26B,RPC19,BUD31,DRS1,RPS26A,RPP1,SNU56,RPL20A,RAI1,TRM2,PZF1,NOC4,MES1,ERB1,RPL43A,CKA2,TGS1,…
cellular_component	90S preribosome	GO:0030686	49 of 563	58 of 6345	3.37e-40	NOP9,ECM16,RCL1,IMP4,KRR1,BFR2,MPP10,PRP43,NOP14,ENP2,CBF5,SIK1,BMS1,NOC4,KRE33,NOP58,RRP12,ENP1,PNO1,UTP30,EMG1,UTP15,DIM1,DIP2,SLX9,HAS1,ROK1,UTP7,PWP2,UTP21,DBP8,MAK21,MRD1,UTP8,NOC2,IMP3,SOF1,UTP6,NOP7,RRP9,TSR1,NAN1,YLR003C,UTP4,UTP9,BUD21,UTP13,UTP10,UTP18
cellular_component	ribonucleoprotein complex	GO:0030529	169 of 563	672 of 6345	2.47e-38	NAF1,CDC33,RPS4A,NMD3,GAR1,NOP9,RPL22A,ECM16,ESF2,RCL1,TEF4,IMP4,SNU66,KRR1,BFR2,YGR283C,MPP10,PRP43,RPL33A,STM1,TMA23,CIC1,NOP14,DBP6,ENP2,POP3,RPS6A,CBF5,SIK1,RSA4,BMS1,RPL26B,RPS26A,RPP1,SNU56,RPL20A,NOC4,RPL43A,KRE33,RLP7,NOP58,RRP12,ENP1,MAP1,RPL13A,RPS26B,RSA3,EFB1,RPL36B,RPL38,YGR054W,RLP24,RPS15,YPL009C,RPL11A,PNO1,TIF5,UTP30,CDC40,NTR2,RPL35A,DBP5,YDR026C,RRP1,UTP5,REI1,EMG1,UTP15,RPL17A…
cellular_component	nucleolar part	GO:0044452	86 of 563	202 of 6345	4.43e-36	GAR1,RPO26,NOP9,ECM16,ESF2,RCL1,IMP4,KRR1,BFR2,MPP10,PRP43,NOP14,DBP6,ENP2,POP3,RPS6A,CBF5,SIK1,BMS1,RPC19,RPP1,NOC4,KRE33,NOP58,RRP12,ENP1,RSA3,PNO1,UTP30,RRP1,UTP5,EMG1,UTP15,DIM1,RRN11,RPA12,RPS9A,DIP2,RPA34,NOC3,SLX9,HAS1,UTP23,NOG1,RPB5,ROK1,UTP7,PWP2,UTP21,SAS10,DBP8,RPA49,MAK21,MRD1,UTP8,NOC2,UTP11,IMP3,SOF1,RPA43,NHP2,UTP6,NOP7,LTV1,RRP9,UTP14,TSR1,SDO1,RPC40,RPA135,NAN1,NSA2,RPA190,YLR00…
cellular_component	organelle lumen	GO:0043233	193 of 563	887 of 6345	5.89e-35	NAF1,RRP3,NUG1,CGR1,GAR1,SHQ1,RPO26,NOP9,ECM16,ESF2,RIX7,RCL1,BRX1,FAF1,IMP4,IPI1,RPC25,TRM5,KRR1,BFR2,YGR283C,DHR2,MPP10,PRP43,NOP13,PXR1,CDC6,PWP1,TMA23,MTR4,CIC1,NOP14,MSI1,DBP6,ENP2,POP3,RPS6A,CBF5,NSR1,SIK1,RSA4,BMS1,RPC19,DRS1,RPP1,PZF1,NOC4,ERB1,KRE33,TGS1,RLP7,RPC53,NOP58,RRP12,NOP2,ENP1,DBP3,RPF2,AIR1,PRD1,RSA3,YIL127C,SGD1,REX4,RRB1,RLP24,FYV7,NSA1,PNO1,UTP30,DBP7,YDR026C,HCA4,RRP1,UTP5…
cellular_component	membrane-enclosed lumen	GO:0031974	193 of 563	887 of 6345	5.89e-35	NAF1,RRP3,NUG1,CGR1,GAR1,SHQ1,RPO26,NOP9,ECM16,ESF2,RIX7,RCL1,BRX1,FAF1,IMP4,IPI1,RPC25,TRM5,KRR1,BFR2,YGR283C,DHR2,MPP10,PRP43,NOP13,PXR1,CDC6,PWP1,TMA23,MTR4,CIC1,NOP14,MSI1,DBP6,ENP2,POP3,RPS6A,CBF5,NSR1,SIK1,RSA4,BMS1,RPC19,DRS1,RPP1,PZF1,NOC4,ERB1,KRE33,TGS1,RLP7,RPC53,NOP58,RRP12,NOP2,ENP1,DBP3,RPF2,AIR1,PRD1,RSA3,YIL127C,SGD1,REX4,RRB1,RLP24,FYV7,NSA1,PNO1,UTP30,DBP7,YDR026C,HCA4,RRP1,UTP5…
cellular_component	nucleus	GO:0005634	335 of 563	2165 of 6345	5.91e-35	YGR093W,NAF1,RRP3,BUD16,RRP6,CDC33,NUG1,CGR1,GAR1,SEC63,BUR2,HPT1,YBR197C,CSL4,SHQ1,RPO26,NOP9,ELP2,DUS1,ECM16,ESF2,ZPR1,RIX7,RCL1,BRX1,FAF1,MAK11,IMP4,TEA1,PMU1,IPI1,RPC25,TRM5,SNU66,YHR127W,CLB6,KRR1,BFR2,YGR283C,DHR2,MPP10,PRP43,NOP13,DBP2,BUD23,PXR1,CDC6,PWP1,STM1,TMA23,MTR4,CIC1,YPL068C,NOP14,MSI1,DBP6,ENP2,POP3,MOB2,RPS6A,CBF5,NSR1,SIK1,RSA4,BMS1,TRZ1,SDA1,RPC19,BUD31,DRS1,YNL187W,BUD17,RPP…
biological_process	cellular component organization and biogenesis	GO:0016043	338 of 563	2214 of 6345	4.35e-34	NAF1,RRP3,BUD16,RRP6,CDC33,NUG1,RPS4A,NMD3,CGR1,GAR1,SEC63,BUR2,CSL4,NOP9,YBR238C,ECM16,ESF2,OAC1,RIX7,RCL1,BRX1,FAF1,MAK11,IMP4,IPI1,TRM5,KRR1,BFR2,MNN10,MSB4,YGR283C,DHR2,MPP10,PRP43,YBR271W,NOP13,DBP2,LST7,BUD23,PXR1,CDC6,PGA3,PWP1,STM1,TMA23,MTR4,CIC1,NOP14,TRM11,MSI1,DBP6,HCR1,RSR1,ENP2,POP3,MOB2,RPS6A,SMY2,CBF5,NSR1,SIK1,RSA4,BMS1,YLH47,SDA1,RPC19,BUD31,DRS1,BUD17,RPP1,RAI1,PEX25,NUC1,TRM2,…
biological_process	maturation of SSU-rRNA	GO:0030490	39 of 563	50 of 6345	6.82e-29	RPS4A,FAF1,KRR1,PRP43,BUD23,PXR1,NOP14,HCR1,NOC4,RRP12,ENP1,RIO2,YOR287C,FYV7,UTP5,EMG1,UTP15,DIP2,UTP23,UTP7,PWP2,KRI1,SAS10,UTP8,UTP11,SOF1,FCF2,UTP6,NOP7,UTP14,NAN1,UTP4,UTP9,BUD21,UTP13,UTP10,TSR2,NOB1,UTP18
biological_process	maturation of SSU-rRNA from tricistronic rRNA transcript (SSU-rRNA, 5.8S rRNA, LSU-rRNA)	GO:0000462	38 of 563	49 of 6345	6.38e-28	RPS4A,FAF1,KRR1,PRP43,BUD23,PXR1,NOP14,HCR1,NOC4,RRP12,ENP1,RIO2,YOR287C,FYV7,UTP5,EMG1,UTP15,DIP2,UTP23,UTP7,PWP2,SAS10,UTP8,UTP11,SOF1,FCF2,UTP6,NOP7,UTP14,NAN1,UTP4,UTP9,BUD21,UTP13,UTP10,TSR2,NOB1,UTP18
biological_process	ribosomal large subunit biogenesis and assembly	GO:0042273	43 of 563	64 of 6345	1.53e-27	NMD3,BRX1,MAK11,IPI1,PRP43,CIC1,DBP6,RSA4,DRS1,RLP7,DBP3,RPF2,RSA3,RLP24,RPL11A,NSA1,DBP7,RIX1,REI1,DBP10,ARX1,RPF1,RPL5,NOG1,IPI3,MRT4,NOP8,DBP9,MAK21,RRP14,NOP15,MAK16,NOP7,MAK5,SSF1,SDO1,NOP16,NSA2,ALB1,YTM1,SQT1,NIP7,SSF2
cellular_component	nuclear part	GO:0044428	212 of 563	1160 of 6345	4.17e-27	NAF1,RRP3,RRP6,NUG1,CGR1,GAR1,SEC63,CSL4,SHQ1,RPO26,NOP9,ECM16,ESF2,RIX7,RCL1,BRX1,FAF1,IMP4,IPI1,RPC25,SNU66,KRR1,BFR2,YGR283C,DHR2,MPP10,PRP43,NOP13,PXR1,CDC6,PWP1,STM1,TMA23,MTR4,CIC1,NOP14,MSI1,DBP6,ENP2,POP3,RPS6A,CBF5,NSR1,SIK1,RSA4,BMS1,RPC19,DRS1,RPP1,SNU56,PZF1,NOC4,ERB1,KRE33,TGS1,RLP7,RPC53,CTK1,NOP58,RRP12,NOP2,ENP1,DBP3,RPF2,AIR1,RSA3,YIL127C,SGD1,REX4,RRB1,RLP24,FYV7,NSA1,PNO1,UTP30…
biological_process	nucleobase, nucleoside, nucleotide and nucleic acid metabolic process	GO:0006139	278 of 563	1781 of 6345	3.5e-26	NAF1,RRP3,RRP6,CDC33,NUG1,RPS4A,CGR1,GAR1,BUR2,HPT1,CSL4,SHQ1,RPO26,NOP9,ELP2,DUS1,ECM16,ESF2,RCL1,FAF1,MAK11,IMP4,TEA1,IPI1,RPC25,TRM5,SNU66,CLB6,KRR1,YDR341C,BFR2,DHR2,MPP10,PRP43,DBP2,BUD23,PXR1,CDC6,PWP1,MTR4,NOP14,TRM11,MSI1,DBP6,HCR1,ENP2,POP3,RPS6A,CBF5,NSR1,SIK1,BMS1,ARC1,TRZ1,RPC19,BUD31,DRS1,RPP1,SNU56,RAI1,GUA1,NUC1,TRM2,PZF1,NOC4,MES1,ERB1,ADE13,CKA2,TGS1,RLP7,RPC53,CTK1,VMA7,NOP58,RR…
cellular_component	small subunit processome	GO:0032040	36 of 563	48 of 6345	2.01e-25	ECM16,IMP4,KRR1,MPP10,NOP14,RPS6A,SIK1,NOC4,NOP58,UTP5,EMG1,UTP15,RPS9A,DIP2,UTP23,UTP7,PWP2,UTP21,SAS10,UTP8,UTP11,IMP3,SOF1,UTP6,RRP9,UTP14,NAN1,UTP4,UTP9,BUD21,UTP13,UTP10,RPS9B,RPS7A,UTP18,RPS7B
cellular_component	intracellular	GO:0005622	541 of 563	5225 of 6345	7.5e-22	YGR093W,YLR063W,NAF1,RRP3,BUD16,RRP6,YPL030W,CDC33,NUG1,RPS4A,NMD3,CGR1,GAR1,SEC63,BUR2,HPT1,YBR197C,CSL4,YOL022C,SHQ1,RPO26,NOP9,RPL22A,ELP2,YLR073C,DUS1,YBR238C,ECM16,ESF2,ZPR1,OAC1,RIX7,RCL1,TEF4,BRX1,FAF1,MAK11,IMP4,MNN9,TEA1,PMU1,RGD2,IPI1,RPC25,TRM5,SNU66,YHR127W,CLB6,KRR1,YDR341C,BFR2,MNN10,MSB4,YGR283C,DHR2,MPP10,PRP43,YBR271W,NOP13,DBP2,LST7,BUD23,RPL33A,PXR1,CDC6,PGA3,PWP1,STM1,TMA23,MT…
cellular_component	intracellular part	GO:0044424	537 of 563	5187 of 6345	2.1e-20	YGR093W,YLR063W,NAF1,RRP3,BUD16,RRP6,YPL030W,CDC33,NUG1,RPS4A,NMD3,CGR1,GAR1,SEC63,BUR2,HPT1,YBR197C,CSL4,YOL022C,SHQ1,RPO26,NOP9,RPL22A,ELP2,YLR073C,DUS1,YBR238C,ECM16,ESF2,ZPR1,OAC1,RIX7,RCL1,TEF4,BRX1,FAF1,MAK11,IMP4,MNN9,TEA1,PMU1,RGD2,IPI1,RPC25,TRM5,SNU66,YHR127W,CLB6,KRR1,YDR341C,BFR2,MNN10,MSB4,YGR283C,DHR2,MPP10,PRP43,YBR271W,NOP13,DBP2,LST7,BUD23,RPL33A,PXR1,CDC6,PGA3,PWP1,STM1,TMA23,MT…
biological_process	ribosome assembly	GO:0042255	38 of 563	67 of 6345	3.76e-20	NMD3,BRX1,MAK11,IPI1,DBP6,NSR1,RSA4,BMS1,SDA1,DRS1,DBP3,RPF2,RSA3,REX4,RPL11A,TIF5,DBP7,RIX1,DBP10,RPF1,RPL5,RPS17A,RPS11A,IPI3,NOG2,RRP7,NOP8,DBP9,RPS0A,MAK21,NOC2,NOP15,RPS11B,MAK5,SSF1,SQT1,NIP7,SSF2
biological_process	maturation of 5.8S rRNA from tricistronic rRNA transcript (SSU-rRNA, 5.8S rRNA, LSU-rRNA)	GO:0000466	28 of 563	36 of 6345	4.84e-20	MAK11,PRP43,BUD23,PXR1,NOP14,RAI1,NOC4,RLP7,ENP1,RPF2,EMG1,RPF1,DIP2,UTP7,PWP2,SAS10,UTP11,RRP15,FCF2,MAK16,UTP6,UTP14,NSA2,BUD21,UTP13,UTP10,UTP18,SPB1
molecular_function	snoRNA binding	GO:0030515	21 of 563	21 of 6345	9.65e-20	NOP14,ENP1,UTP5,UTP15,DIP2,SLX9,PWP2,SAS10,MRD1,UTP8,UTP11,IMP3,NHP2,UTP6,RRP9,UTP14,NAN1,UTP9,BUD21,UTP13,UTP10
biological_process	maturation of 5.8S rRNA	GO:0000460	28 of 563	38 of 6345	6.37e-19	MAK11,PRP43,BUD23,PXR1,NOP14,RAI1,NOC4,RLP7,ENP1,RPF2,EMG1,RPF1,DIP2,UTP7,PWP2,SAS10,UTP11,RRP15,FCF2,MAK16,UTP6,UTP14,NSA2,BUD21,UTP13,UTP10,UTP18,SPB1
cellular_component	cytosolic ribosome	GO:0022626	60 of 563	175 of 6345	2.25e-18	RPS4A,NMD3,RPL22A,RPL33A,STM1,RPS6A,RPL26B,RPS26A,RPL20A,RPL43A,MAP1,RPL13A,RPS26B,RPL36B,RPL38,YGR054W,RPS15,RPL11A,TIF5,RPL35A,REI1,RPL17A,ARX1,RPL9A,RPS1A,RPL1A,RPS9A,RPL5,RPS17A,RPS11A,RPL17B,RPS8B,RPL22B,RPL32,RPS4B,RPL20B,RPS0A,RPL26A,RPL19A,RRP14,RPS11B,RPL7B,RPL35B,RPL8B,RPL34A,RPS28B,RPL21B,RPL33B,RPL27A,RPS19A,RPS1B,RPL8A,RPL1B,SQT1,RPS9B,RPS7A,RPS25B,NIP7,RPL19B,RPS7B
biological_process	macromolecule metabolic process	GO:0043170	387 of 563	3186 of 6345	1.58e-17	NAF1,RRP3,RRP6,CDC33,NUG1,RPS4A,NMD3,CGR1,GAR1,DFG16,BUR2,CSL4,SHQ1,RPO26,NOP9,RPL22A,ELP2,DUS1,ECM16,ESF2,RCL1,TEF4,BRX1,FAF1,MAK11,IMP4,MNN9,TEA1,IPI1,RPC25,TRM5,SNU66,CLB6,KRR1,YDR341C,BFR2,MNN10,DHR2,MPP10,PRP43,DBP2,BUD23,RPL33A,PXR1,CDC6,MKC7,PWP1,MTR4,YOR302W,CIC1,UBP1,NOP14,TRM11,MSI1,DBP6,HCR1,CNS1,ENP2,POP3,MOB2,RPS6A,CBF5,NSR1,SIK1,RSA4,BMS1,ARC1,TRZ1,SDA1,RPL26B,RPC19,BUD31,DRS1,RPS26…
biological_process	protein-RNA complex assembly	GO:0022618	55 of 563	155 of 6345	1.91e-17	NAF1,CDC33,NMD3,BRX1,MAK11,IPI1,DBP6,NSR1,RSA4,BMS1,SDA1,DRS1,DBP3,RPF2,RSA3,REX4,YGR054W,RPL11A,TIF5,CDC40,DBP7,RIX1,DBP10,CLU1,RPF1,MIS1,SUI1,RPL5,PAB1,RPS17A,GCD10,RPS11A,IPI3,NOG2,RRP7,NOP8,DBP9,RPS0A,MAK21,TIF4631,NOC2,NOP15,GCD11,RPS11B,MAK5,SSF1,NIP1,GCD6,GCD2,TIF3,SQT1,NIP7,SSF2,GCN3,PRP24
biological_process	ribosomal subunit assembly	GO:0042257	31 of 563	55 of 6345	6.15e-16	NMD3,BRX1,MAK11,IPI1,DBP6,NSR1,RSA4,DRS1,DBP3,RPF2,RSA3,RPL11A,DBP7,RIX1,DBP10,RPF1,RPL5,RPS17A,RPS11A,IPI3,RRP7,NOP8,DBP9,RPS0A,MAK21,RPS11B,MAK5,SSF1,SQT1,NIP7,SSF2
cellular_component	cytosolic part	GO:0044445	64 of 563	217 of 6345	7.66e-16	RPS4A,NMD3,RPL22A,RPL33A,STM1,RPS6A,RPL26B,RPS26A,RPL20A,RPL43A,MAP1,RPL13A,RPS26B,RPL36B,RPL38,YGR054W,RPS15,RPL11A,TIF5,BUD27,RPL35A,REI1,RPL17A,ARX1,RPL9A,RPS1A,RPL1A,RPS9A,CCT7,RPL5,RPS17A,RPS11A,PAC10,RPL17B,RPS8B,RPL22B,RPL32,RPS4B,RPL20B,RPS0A,RPL26A,RPL19A,RRP14,RPS11B,RPL7B,RPL35B,RPL8B,RPL34A,RPS28B,RPL21B,RPL33B,RPL27A,RPS19A,RPS1B,RPL8A,CCT5,RPL1B,SQT1,RPS9B,RPS7A,RPS25B,NIP7,RPL19B,R…
cellular_component	ribosome	GO:0005840	86 of 563	358 of 6345	1.01e-15	CDC33,RPS4A,NMD3,RPL22A,TEF4,YGR283C,RPL33A,STM1,TMA23,CIC1,RPS6A,RSA4,RPL26B,RPS26A,RPL20A,RPL43A,RLP7,RRP12,MAP1,RPL13A,RPS26B,EFB1,RPL36B,RPL38,YGR054W,RLP24,RPS15,YPL009C,RPL11A,TIF5,UTP30,RPL35A,YDR026C,REI1,RPL17A,ARX1,RPL9A,RPS1A,RPL1A,RPS9A,RPL5,PAB1,RPS17A,RPS11A,RPL17B,RPS8B,RPL22B,RPL32,RPS4B,RSM22,RPL20B,RPS0A,TIF4631,RPL26A,RPL19A,RRP14,YBL028C,ARB1,GCD11,NBA1,RPS11B,RPL7B,RPL35B,TMA…
biological_process	cleavages during rRNA processing	GO:0000469	20 of 563	24 of 6345	8.49e-15	NOP9,BUD23,PXR1,NOP14,NOC4,RLP7,ENP1,EMG1,DIP2,UTP7,PWP2,SAS10,UTP11,FCF2,UTP6,UTP14,BUD21,UTP13,UTP10,UTP18
cellular_component	macromolecular complex	GO:0032991	255 of 563	1843 of 6345	1.21e-14	NAF1,RRP6,CDC33,RPS4A,NMD3,GAR1,SEC63,CSL4,RPO26,NOP9,RPL22A,ELP2,ECM16,ESF2,RCL1,TEF4,IMP4,MNN9,RPC25,SNU66,KRR1,BFR2,MNN10,YGR283C,MPP10,PRP43,LST7,RPL33A,CDC6,STM1,TMA23,MTR4,CIC1,NOP14,MSI1,DBP6,HCR1,ENP2,POP3,RPS6A,CBF5,SIK1,RSA4,BMS1,ARC1,RPL26B,RPC19,RPS26A,RPP1,SNU56,RPL20A,PZF1,NOC4,PCL2,MES1,RPL43A,ARP1,KRE33,CKA2,RLP7,RPC53,CTK1,VMA7,NOP58,RRP12,TPK3,ENP1,SUP45,MAP1,RPL13A,RPS26B,AIR1,…
biological_process	cellular process	GO:0009987	508 of 563	4877 of 6345	1.59e-14	NAF1,RRP3,BUD16,RRP6,CDC33,NUG1,RPS4A,NMD3,CGR1,GAR1,DFG16,SEC63,BUR2,HPT1,CSL4,SHQ1,RPO26,NOP9,RPL22A,ELP2,DUS1,YBR238C,ECM16,ESF2,ZPR1,OAC1,RIX7,RCL1,TEF4,BRX1,FAF1,MAK11,IMP4,MNN9,TEA1,RGD2,IPI1,RPC25,TRM5,SNU66,CLB6,KRR1,YDR341C,BFR2,MNN10,MSB4,YGR283C,DHR2,MPP10,PRP43,YBR271W,NOP13,DBP2,LST7,BUD23,RPL33A,PXR1,CDC6,PGA3,MKC7,PWP1,STM1,TMA23,MTR4,YOR302W,CIC1,SUA5,UBP1,NOP14,TRM11,MSI1,DBP6,HC…
biological_process	ribosomal large subunit assembly and maintenance	GO:0000027	25 of 563	41 of 6345	1.35e-13	NMD3,BRX1,MAK11,IPI1,DBP6,RSA4,DRS1,DBP3,RPF2,RSA3,RPL11A,DBP7,RIX1,DBP10,RPF1,RPL5,IPI3,NOP8,DBP9,MAK21,MAK5,SSF1,SQT1,NIP7,SSF2
biological_process	endonucleolytic cleavage in ITS1 to separate SSU-rRNA from 5.8S rRNA and LSU-rRNA from tricistronic rRNA transcript (SSU-rRNA, 5.8S rRNA, LSU-rRNA)	GO:0000447	18 of 563	22 of 6345	7.9e-13	BUD23,PXR1,NOP14,NOC4,ENP1,EMG1,DIP2,UTP7,PWP2,SAS10,UTP11,FCF2,UTP6,UTP14,BUD21,UTP13,UTP10,UTP18
biological_process	endonucleolytic cleavage of tricistronic rRNA transcript (SSU-rRNA, 5.8S rRNA, LSU-rRNA)	GO:0000479	18 of 563	22 of 6345	7.9e-13	BUD23,PXR1,NOP14,NOC4,ENP1,EMG1,DIP2,UTP7,PWP2,SAS10,UTP11,FCF2,UTP6,UTP14,BUD21,UTP13,UTP10,UTP18
biological_process	endonucleolytic cleavages during rRNA processing	GO:0000478	18 of 563	22 of 6345	7.9e-13	BUD23,PXR1,NOP14,NOC4,ENP1,EMG1,DIP2,UTP7,PWP2,SAS10,UTP11,FCF2,UTP6,UTP14,BUD21,UTP13,UTP10,UTP18
biological_process	metabolic process	GO:0008152	440 of 563	4022 of 6345	3.68e-12	NAF1,RRP3,BUD16,RRP6,CDC33,NUG1,RPS4A,NMD3,CGR1,GAR1,DFG16,BUR2,HPT1,CSL4,SHQ1,RPO26,NOP9,RPL22A,ELP2,DUS1,YBR238C,ECM16,ESF2,RCL1,TEF4,BRX1,FAF1,MAK11,IMP4,MNN9,TEA1,IPI1,RPC25,TRM5,SNU66,CLB6,KRR1,YDR341C,BFR2,MNN10,DHR2,MPP10,PRP43,DBP2,BUD23,RPL33A,PXR1,CDC6,MKC7,PWP1,MTR4,YOR302W,CIC1,SUA5,UBP1,NOP14,TRM11,MSI1,DBP6,HCR1,CNS1,ENP2,POP3,MOB2,RPS6A,CBF5,NSR1,SIK1,RSA4,BMS1,ARC1,TRZ1,IZH1,SDA1,…
cellular_component	organelle	GO:0043226	454 of 563	4208 of 6345	4.99e-12	YGR093W,NAF1,RRP3,BUD16,RRP6,CDC33,NUG1,RPS4A,NMD3,CGR1,GAR1,SEC63,BUR2,HPT1,YBR197C,CSL4,SHQ1,RPO26,NOP9,RPL22A,ELP2,YLR073C,DUS1,YBR238C,ECM16,ESF2,ZPR1,OAC1,RIX7,RCL1,TEF4,BRX1,FAF1,MAK11,IMP4,MNN9,TEA1,PMU1,IPI1,RPC25,TRM5,SNU66,YHR127W,CLB6,KRR1,YDR341C,BFR2,MNN10,YGR283C,DHR2,MPP10,PRP43,NOP13,DBP2,LST7,BUD23,RPL33A,PXR1,CDC6,PGA3,PWP1,STM1,TMA23,MTR4,CIC1,YPL068C,UBP1,NOP14,MSI1,DBP6,ENP2,…
cellular_component	intracellular organelle	GO:0043229	454 of 563	4208 of 6345	4.99e-12	YGR093W,NAF1,RRP3,BUD16,RRP6,CDC33,NUG1,RPS4A,NMD3,CGR1,GAR1,SEC63,BUR2,HPT1,YBR197C,CSL4,SHQ1,RPO26,NOP9,RPL22A,ELP2,YLR073C,DUS1,YBR238C,ECM16,ESF2,ZPR1,OAC1,RIX7,RCL1,TEF4,BRX1,FAF1,MAK11,IMP4,MNN9,TEA1,PMU1,IPI1,RPC25,TRM5,SNU66,YHR127W,CLB6,KRR1,YDR341C,BFR2,MNN10,YGR283C,DHR2,MPP10,PRP43,NOP13,DBP2,LST7,BUD23,RPL33A,PXR1,CDC6,PGA3,PWP1,STM1,TMA23,MTR4,CIC1,YPL068C,UBP1,NOP14,MSI1,DBP6,ENP2,…
biological_process	primary metabolic process	GO:0044238	412 of 563	3695 of 6345	1.53e-11	NAF1,RRP3,RRP6,CDC33,NUG1,RPS4A,CGR1,GAR1,DFG16,BUR2,HPT1,CSL4,SHQ1,RPO26,NOP9,RPL22A,ELP2,DUS1,ECM16,ESF2,RCL1,TEF4,FAF1,MAK11,IMP4,MNN9,TEA1,IPI1,RPC25,TRM5,SNU66,CLB6,KRR1,YDR341C,BFR2,MNN10,DHR2,MPP10,PRP43,DBP2,BUD23,RPL33A,PXR1,CDC6,MKC7,PWP1,MTR4,YOR302W,CIC1,UBP1,NOP14,TRM11,MSI1,DBP6,HCR1,CNS1,ENP2,POP3,MOB2,RPS6A,CBF5,NSR1,SIK1,BMS1,ARC1,TRZ1,IZH1,RPL26B,RPC19,BUD31,DRS1,RPS26A,RPP1,SNU…
cellular_component	cell part	GO:0044464	553 of 563	5749 of 6345	2.88e-11	YGR093W,YLR063W,NAF1,RRP3,BUD16,RRP6,YPL030W,CDC33,NUG1,RPS4A,NMD3,CGR1,GAR1,DFG16,SEC63,BUR2,HPT1,YBR197C,CSL4,YOL022C,SHQ1,RPO26,NOP9,RPL22A,ELP2,YLR073C,DUS1,YBR238C,ECM16,ESF2,ZPR1,OAC1,RIX7,RCL1,TEF4,BRX1,FAF1,MAK11,IMP4,MNN9,TEA1,PMU1,RGD2,IPI1,RPC25,TRM5,SNU66,YHR127W,CLB6,KRR1,YDR341C,BFR2,MNN10,MSB4,YGR283C,DHR2,MPP10,PRP43,YBR271W,NOP13,DBP2,LST7,BUD23,RPL33A,PXR1,CDC6,PGA3,MKC7,PWP1,ST…
cellular_component	cell	GO:0005623	553 of 563	5750 of 6345	3.13e-11	YGR093W,YLR063W,NAF1,RRP3,BUD16,RRP6,YPL030W,CDC33,NUG1,RPS4A,NMD3,CGR1,GAR1,DFG16,SEC63,BUR2,HPT1,YBR197C,CSL4,YOL022C,SHQ1,RPO26,NOP9,RPL22A,ELP2,YLR073C,DUS1,YBR238C,ECM16,ESF2,ZPR1,OAC1,RIX7,RCL1,TEF4,BRX1,FAF1,MAK11,IMP4,MNN9,TEA1,PMU1,RGD2,IPI1,RPC25,TRM5,SNU66,YHR127W,CLB6,KRR1,YDR341C,BFR2,MNN10,MSB4,YGR283C,DHR2,MPP10,PRP43,YBR271W,NOP13,DBP2,LST7,BUD23,RPL33A,PXR1,CDC6,PGA3,MKC7,PWP1,ST…
biological_process	cellular metabolic process	GO:0044237	421 of 563	3827 of 6345	5.35e-11	NAF1,RRP3,BUD16,RRP6,CDC33,NUG1,RPS4A,CGR1,GAR1,DFG16,BUR2,HPT1,CSL4,SHQ1,RPO26,NOP9,RPL22A,ELP2,DUS1,YBR238C,ECM16,ESF2,RCL1,TEF4,FAF1,MAK11,IMP4,MNN9,TEA1,IPI1,RPC25,TRM5,SNU66,CLB6,KRR1,YDR341C,BFR2,MNN10,DHR2,MPP10,PRP43,DBP2,BUD23,RPL33A,PXR1,CDC6,MKC7,PWP1,MTR4,YOR302W,CIC1,SUA5,UBP1,NOP14,TRM11,MSI1,DBP6,HCR1,CNS1,ENP2,POP3,MOB2,RPS6A,CBF5,NSR1,SIK1,BMS1,ARC1,TRZ1,RPL26B,RPC19,BUD31,DRS1,R…
biological_process	endonucleolytic cleavage to generate mature 5'-end of SSU-rRNA from (SSU-rRNA, 5.8S rRNA, LSU-rRNA)	GO:0000472	16 of 563	20 of 6345	7.02e-11	PXR1,NOP14,NOC4,EMG1,DIP2,UTP7,PWP2,SAS10,UTP11,FCF2,UTP6,UTP14,BUD21,UTP13,UTP10,UTP18
biological_process	tRNA metabolic process	GO:0006399	43 of 563	138 of 6345	7.89e-11	ELP2,DUS1,TRM5,YDR341C,MTR4,TRM11,POP3,CBF5,ARC1,TRZ1,RPP1,TRM2,MES1,KRS1,AIR1,PUS7,FRS2,GCD14,TRM8,NCS6,MIS1,DUS4,LHP1,TRM1,GCD10,TRM10,GLN4,CDC60,ELP6,TRM82,KTI12,PAP2,TRM7,FRS1,NCL1,ALA1,HTS1,KTI11,WRS1,ELP3,PUS1,DUS3,POP1
cellular_component	cytosolic large ribosomal subunit	GO:0022625	35 of 563	97 of 6345	1.45e-10	NMD3,RPL22A,RPL33A,RPL26B,RPL20A,RPL43A,RPL13A,RPL36B,RPL38,RPL11A,RPL35A,REI1,RPL17A,ARX1,RPL9A,RPL1A,RPL5,RPL17B,RPL22B,RPL32,RPL20B,RPL26A,RPL19A,RRP14,RPL7B,RPL35B,RPL8B,RPL34A,RPL21B,RPL33B,RPL27A,RPL8A,RPL1B,NIP7,RPL19B
biological_process	endonucleolytic cleavage in 5'-ETS of tricistronic rRNA transcript (SSU-rRNA, 5.8S rRNA, LSU-rRNA)	GO:0000480	15 of 563	19 of 6345	6.49e-10	PXR1,NOP14,NOC4,EMG1,DIP2,UTP7,PWP2,SAS10,UTP11,FCF2,UTP6,UTP14,UTP13,UTP10,UTP18
cellular_component	ribosomal subunit	GO:0033279	58 of 563	240 of 6345	6.97e-10	RPS4A,NMD3,RPL22A,RPL33A,RPS6A,RPL26B,RPS26A,RPL20A,RPL43A,RPL13A,RPS26B,RPL36B,RPL38,YGR054W,RPS15,RPL11A,TIF5,RPL35A,REI1,RPL17A,ARX1,RPL9A,RPS1A,RPL1A,RPS9A,RPL5,RPS17A,RPS11A,RPL17B,RPS8B,RPL22B,RPL32,RPS4B,RSM22,RPL20B,RPS0A,RPL26A,RPL19A,RRP14,RPS11B,RPL7B,RPL35B,RPL8B,RPL34A,RPS28B,RPL21B,RPL33B,RPL27A,RPS19A,RPS1B,RPL8A,RPL1B,RPS9B,RPS7A,RPS25B,NIP7,RPL19B,RPS7B
molecular_function	RNA helicase activity	GO:0003724	22 of 563	43 of 6345	1.45e-09	RRP3,ECM16,DHR2,PRP43,DBP2,MTR4,DBP6,DRS1,DBP3,DBP5,DBP7,HCA4,FAL1,DBP10,HAS1,MRH4,ROK1,DBP8,DBP9,YIL091C,MSS116,MAK5
molecular_function	RNA methyltransferase activity	GO:0008173	17 of 563	26 of 6345	2.56e-09	TRM5,BUD23,TRM11,TRM2,TGS1,NOP2,GCD14,TRM8,DIM1,TRM1,GCD10,TRM10,TRM82,TRM7,NCL1,MRM1,SPB1
biological_process	tRNA modification	GO:0006400	24 of 563	55 of 6345	1.07e-08	ELP2,DUS1,TRM5,TRM11,CBF5,TRM2,PUS7,GCD14,TRM8,NCS6,MIS1,DUS4,TRM1,GCD10,TRM10,ELP6,TRM82,KTI12,TRM7,NCL1,KTI11,ELP3,PUS1,DUS3
molecular_function	structural constituent of ribosome	GO:0003735	55 of 563	236 of 6345	1.41e-08	RPS4A,RPL22A,RPL33A,CIC1,RPS6A,RPL26B,RPS26A,RPL20A,RPL43A,RLP7,RPL13A,RPS26B,RPL36B,RPL38,RLP24,RPS15,RPL11A,UTP30,RPL35A,RPL17A,RPL9A,RPS1A,RPL1A,RPS9A,RPL5,RPS17A,RPS11A,RPL17B,RPS8B,RPL22B,RPL32,RPS4B,RSM22,RPL20B,RPS0A,RPL26A,RPL19A,RPS11B,RPL7B,RPL35B,RPL8B,RPL34A,RPS28B,RPL21B,RPL33B,RPL27A,RPS19A,RPS1B,RPL8A,RPL1B,RPS9B,RPS7A,RPS25B,RPL19B,RPS7B
biological_process	ribosome localization	GO:0033750	17 of 563	29 of 6345	3.29e-08	NMD3,NOP9,RIX7,BUD23,RPS15,RIX1,NOG1,LSG1,NOG2,NOC2,ARB1,MTR2,LTV1,RPS19A,NOP53,SDO1,BCP1
biological_process	ribosome export from nucleus	GO:0000054	17 of 563	29 of 6345	3.29e-08	NMD3,NOP9,RIX7,BUD23,RPS15,RIX1,NOG1,LSG1,NOG2,NOC2,ARB1,MTR2,LTV1,RPS19A,NOP53,SDO1,BCP1
biological_process	establishment of ribosome localization	GO:0033753	17 of 563	29 of 6345	3.29e-08	NMD3,NOP9,RIX7,BUD23,RPS15,RIX1,NOG1,LSG1,NOG2,NOC2,ARB1,MTR2,LTV1,RPS19A,NOP53,SDO1,BCP1
biological_process	transcription from RNA polymerase I promoter	GO:0006360	18 of 563	35 of 6345	1.62e-07	RPO26,RPC19,CKA2,UTP5,UTP15,RRN11,RPA12,RPA34,RPB5,RPA49,RPA43,RPC40,RPA135,NAN1,RPA190,CKA1,RRN7,UTP10
cellular_component	organelle part	GO:0044422	307 of 563	2649 of 6345	1.83e-07	NAF1,RRP3,RRP6,NUG1,RPS4A,NMD3,CGR1,GAR1,SEC63,CSL4,SHQ1,RPO26,NOP9,RPL22A,YBR238C,ECM16,ESF2,OAC1,RIX7,RCL1,BRX1,FAF1,IMP4,MNN9,IPI1,RPC25,TRM5,SNU66,KRR1,BFR2,MNN10,YGR283C,DHR2,MPP10,PRP43,NOP13,LST7,RPL33A,PXR1,CDC6,PWP1,STM1,TMA23,MTR4,CIC1,NOP14,MSI1,DBP6,ENP2,POP3,RPS6A,CBF5,NSR1,SIK1,RSA4,BMS1,IZH1,YLH47,RPL26B,RPC19,DRS1,RPS26A,RPP1,SNU56,RPL20A,PEX25,NUC1,PZF1,NOC4,ERB1,RPL43A,FOL1,ARP1…
cellular_component	intracellular organelle part	GO:0044446	307 of 563	2649 of 6345	1.83e-07	NAF1,RRP3,RRP6,NUG1,RPS4A,NMD3,CGR1,GAR1,SEC63,CSL4,SHQ1,RPO26,NOP9,RPL22A,YBR238C,ECM16,ESF2,OAC1,RIX7,RCL1,BRX1,FAF1,IMP4,MNN9,IPI1,RPC25,TRM5,SNU66,KRR1,BFR2,MNN10,YGR283C,DHR2,MPP10,PRP43,NOP13,LST7,RPL33A,PXR1,CDC6,PWP1,STM1,TMA23,MTR4,CIC1,NOP14,MSI1,DBP6,ENP2,POP3,RPS6A,CBF5,NSR1,SIK1,RSA4,BMS1,IZH1,YLH47,RPL26B,RPC19,DRS1,RPS26A,RPP1,SNU56,RPL20A,PEX25,NUC1,PZF1,NOC4,ERB1,RPL43A,FOL1,ARP1…
biological_process	biopolymer metabolic process	GO:0043283	297 of 563	2543 of 6345	2.21e-07	NAF1,RRP3,RRP6,CDC33,NUG1,RPS4A,CGR1,GAR1,DFG16,BUR2,CSL4,SHQ1,RPO26,NOP9,ELP2,DUS1,ECM16,ESF2,RCL1,TEF4,FAF1,MAK11,IMP4,MNN9,TEA1,IPI1,RPC25,TRM5,SNU66,CLB6,KRR1,YDR341C,BFR2,MNN10,DHR2,MPP10,PRP43,DBP2,BUD23,PXR1,CDC6,PWP1,MTR4,CIC1,UBP1,NOP14,TRM11,MSI1,DBP6,HCR1,ENP2,POP3,MOB2,RPS6A,CBF5,NSR1,SIK1,BMS1,ARC1,TRZ1,RPC19,BUD31,DRS1,RPP1,SNU56,RAI1,NUC1,TRM2,PZF1,NOC4,YVH1,MES1,ERB1,CKA2,TGS1,RLP…
molecular_function	RNA-dependent ATPase activity	GO:0008186	16 of 563	29 of 6345	4.59e-07	RRP3,PRP43,MTR4,DBP6,DRS1,DBP3,DBP7,HCA4,FAL1,DBP10,HAS1,ROK1,DBP8,DBP9,MSS116,MAK5
molecular_function	ATP-dependent RNA helicase activity	GO:0004004	16 of 563	29 of 6345	4.59e-07	RRP3,PRP43,MTR4,DBP6,DRS1,DBP3,DBP7,HCA4,FAL1,DBP10,HAS1,ROK1,DBP8,DBP9,MSS116,MAK5
cellular_component	nucleolar preribosome, large subunit precursor	GO:0030687	9 of 563	9 of 6345	5.39e-07	DBP6,RSA3,NOC3,NOG1,MAK21,NOC2,NOP7,SDO1,NSA2
biological_process	ribosomal small subunit biogenesis and assembly	GO:0042274	15 of 563	26 of 6345	7.16e-07	TMA23,NOP14,NSR1,NOC4,EMG1,RPS17A,RPS11A,YAR1,RRP7,RPS0A,RRP14,RPS11B,LTV1,RPS19A,NOB1
biological_process	maturation of LSU-rRNA from tricistronic rRNA transcript (SSU-rRNA, 5.8S rRNA, LSU-rRNA)	GO:0000463	11 of 563	14 of 6345	1.17e-06	MAK11,PRP43,RAI1,RLP7,RPF2,RPF1,RRP15,MAK16,NOP53,NSA2,SPB1
biological_process	maturation of LSU-rRNA	GO:0000470	11 of 563	14 of 6345	1.17e-06	MAK11,PRP43,RAI1,RLP7,RPF2,RPF1,RRP15,MAK16,NOP53,NSA2,SPB1
cellular_component	nuclear DNA-directed RNA polymerase complex	GO:0055029	16 of 563	31 of 6345	1.72e-06	RPO26,RPC25,RPC19,RPC53,RPC37,RPA12,RPA34,RPB5,RPC82,RPA49,RPA43,RPC31,RPB9,RPC40,RPA135,RPA190
molecular_function	methyltransferase activity	GO:0008168	28 of 563	89 of 6345	1.84e-06	YPL030W,TRM5,YBR271W,BUD23,TRM11,TRM2,TGS1,NOP2,GCD14,HMT1,RKM2,TRM8,DIM1,SHM1,TRM1,GCD10,TRM10,RMT2,RRP8,RSM22,TRM82,YIL110W,TRM7,NCL1,SAM4,MRM1,YMR321C,SPB1
biological_process	tRNA processing	GO:0008033	29 of 563	95 of 6345	2.05e-06	ELP2,DUS1,TRM5,TRM11,POP3,CBF5,TRZ1,RPP1,TRM2,PUS7,GCD14,TRM8,NCS6,MIS1,DUS4,LHP1,TRM1,GCD10,TRM10,ELP6,TRM82,KTI12,TRM7,NCL1,KTI11,ELP3,PUS1,DUS3,POP1
molecular_function	transferase activity, transferring one-carbon groups	GO:0016741	28 of 563	91 of 6345	3.26e-06	YPL030W,TRM5,YBR271W,BUD23,TRM11,TRM2,TGS1,NOP2,GCD14,HMT1,RKM2,TRM8,DIM1,SHM1,TRM1,GCD10,TRM10,RMT2,RRP8,RSM22,TRM82,YIL110W,TRM7,NCL1,SAM4,MRM1,YMR321C,SPB1
cellular_component	RNA polymerase complex	GO:0030880	16 of 563	33 of 6345	5.62e-06	RPO26,RPC25,RPC19,RPC53,RPC37,RPA12,RPA34,RPB5,RPC82,RPA49,RPA43,RPC31,RPB9,RPC40,RPA135,RPA190
cellular_component	DNA-directed RNA polymerase complex	GO:0000428	16 of 563	33 of 6345	5.62e-06	RPO26,RPC25,RPC19,RPC53,RPC37,RPA12,RPA34,RPB5,RPC82,RPA49,RPA43,RPC31,RPB9,RPC40,RPA135,RPA190
biological_process	RNA modification	GO:0009451	36 of 563	143 of 6345	7.46e-06	GAR1,ELP2,DUS1,IMP4,TRM5,BUD23,TRM11,CBF5,SIK1,TRM2,NOP58,PUS7,GCD14,TRM8,NCS6,DIM1,MIS1,DUS4,TRM1,GCD10,TRM10,ELP6,TRM82,KTI12,IMP3,NHP2,TRM7,RRP9,NCL1,MRM1,KTI11,ELP3,PUS1,LCP5,DUS3,SPB1
molecular_function	RNA binding	GO:0003723	124 of 563	861 of 6345	9.51e-06	NAF1,RRP3,RRP6,CDC33,RPS4A,NMD3,GAR1,CSL4,NOP9,ECM16,ESF2,BRX1,IMP4,SNU66,KRR1,DHR2,PRP43,NOP13,DBP2,NOP14,TRM11,DBP6,HCR1,CBF5,NSR1,ARC1,RPL26B,DRS1,SNU56,PZF1,RLP7,RRP12,NOP2,ENP1,DBP3,RPF2,PUS7,RPL36B,RPL11A,PNO1,RBS1,CDC40,DBP5,DBP7,HCA4,UTP5,FAL1,DBP10,EMG1,UTP15,SRO9,RPF1,PUB1,DIM1,NOP12,RRP4,RNT1,RPS9A,DIP2,HSH49,SLX9,LHP1,HAS1,TRM1,VTS1,RRP46,UTP23,RPL5,MRH4,SLF1,PAB1,GCD10,RPS11A,ROK1,ES…
molecular_function	RNA polymerase activity	GO:0034062	16 of 563	34 of 6345	9.76e-06	RPO26,RPC25,RPC19,RPC53,RPC37,RPA12,RPA34,RPB5,RPC82,RPA49,RPA43,RPC31,RPB9,RPC40,RPA135,RPA190
molecular_function	DNA-directed RNA polymerase activity	GO:0003899	16 of 563	34 of 6345	9.76e-06	RPO26,RPC25,RPC19,RPC53,RPC37,RPA12,RPA34,RPB5,RPC82,RPA49,RPA43,RPC31,RPB9,RPC40,RPA135,RPA190
molecular_function	tRNA methyltransferase activity	GO:0008175	11 of 563	16 of 6345	1.19e-05	TRM5,TRM11,TRM2,GCD14,TRM8,TRM1,GCD10,TRM10,TRM82,TRM7,NCL1
cellular_component	cytosolic small ribosomal subunit	GO:0022627	22 of 563	64 of 6345	1.85e-05	RPS4A,RPS6A,RPS26A,RPS26B,YGR054W,RPS15,TIF5,RPS1A,RPS9A,RPS17A,RPS11A,RPS8B,RPS4B,RPS0A,RPS11B,RPS28B,RPS19A,RPS1B,RPS9B,RPS7A,RPS25B,RPS7B
molecular_function	S-adenosylmethionine-dependent methyltransferase activity	GO:0008757	22 of 563	64 of 6345	1.85e-05	TRM5,YBR271W,BUD23,TRM11,TRM2,NOP2,GCD14,HMT1,RKM2,TRM8,DIM1,TRM1,GCD10,TRM10,RMT2,TRM82,YIL110W,NCL1,SAM4,MRM1,YMR321C,SPB1
cellular_component	large ribosomal subunit	GO:0015934	35 of 563	142 of 6345	2.23e-05	NMD3,RPL22A,RPL33A,RPL26B,RPL20A,RPL43A,RPL13A,RPL36B,RPL38,RPL11A,RPL35A,REI1,RPL17A,ARX1,RPL9A,RPL1A,RPL5,RPL17B,RPL22B,RPL32,RPL20B,RPL26A,RPL19A,RRP14,RPL7B,RPL35B,RPL8B,RPL34A,RPL21B,RPL33B,RPL27A,RPL8A,RPL1B,NIP7,RPL19B
molecular_function	nucleic acid binding	GO:0003676	185 of 563	1460 of 6345	2.27e-05	NAF1,RRP3,RRP6,CDC33,RPS4A,NMD3,GAR1,CSL4,RPO26,NOP9,ECM16,ESF2,TEF4,BRX1,IMP4,TEA1,RPC25,SNU66,KRR1,DHR2,PRP43,NOP13,DBP2,PXR1,CDC6,STM1,MTR4,NOP14,TRM11,DBP6,HCR1,CBF5,NSR1,ARC1,RPL26B,RPC19,DRS1,SNU56,NUC1,PZF1,RLP7,RPC53,RRP12,NOP2,ENP1,DBP3,KRS1,SUP45,RPF2,AIR1,PUS7,EFB1,REX4,RPL36B,YGR054W,RPL11A,PNO1,TIF5,RBS1,CDC40,DBP5,DBP7,YDR026C,HCA4,UTP5,FAL1,DBP10,EMG1,UTP15,YCR087C-A,DAT1,SRO9,CLU1…
cellular_component	DNA-directed RNA polymerase I complex	GO:0005736	10 of 563	14 of 6345	3.39e-05	RPO26,RPC19,RPA12,RPA34,RPB5,RPA49,RPA43,RPC40,RPA135,RPA190
biological_process	tRNA methylation	GO:0030488	10 of 563	15 of 6345	9.37e-05	TRM5,TRM11,GCD14,TRM8,TRM1,GCD10,TRM10,TRM82,TRM7,NCL1
CLUSTER 20
biological_process	amino acid biosynthetic process	GO:0008652	24 of 31	134 of 6345	4.87e-33	CPA2,ARO4,ECM40,LYS1,LEU9,BAT1,PRO2,ARG8,HIS5,ARO2,ARG1,HIS4,ILV2,TRP2,HIS7,TRP3,HIS1,HOM3,HIS3,ARG2,LYS4,ARO3,HOM2,ARO1
biological_process	amine biosynthetic process	GO:0009309	24 of 31	143 of 6345	2.66e-32	CPA2,ARO4,ECM40,LYS1,LEU9,BAT1,PRO2,ARG8,HIS5,ARO2,ARG1,HIS4,ILV2,TRP2,HIS7,TRP3,HIS1,HOM3,HIS3,ARG2,LYS4,ARO3,HOM2,ARO1
biological_process	nitrogen compound biosynthetic process	GO:0044271	24 of 31	144 of 6345	3.18e-32	CPA2,ARO4,ECM40,LYS1,LEU9,BAT1,PRO2,ARG8,HIS5,ARO2,ARG1,HIS4,ILV2,TRP2,HIS7,TRP3,HIS1,HOM3,HIS3,ARG2,LYS4,ARO3,HOM2,ARO1
biological_process	amino acid metabolic process	GO:0006520	25 of 31	243 of 6345	1.92e-28	CPA2,ARO4,ECM40,LYS1,LEU9,BAT1,PRO2,ARG8,HIS5,ARO2,ARG1,HIS4,ILV2,TRP2,HIS7,TRP3,HIS1,HOM3,HIS3,ARG2,LYS4,ARO3,MAE1,HOM2,ARO1
biological_process	amino acid and derivative metabolic process	GO:0006519	25 of 31	260 of 6345	1.12e-27	CPA2,ARO4,ECM40,LYS1,LEU9,BAT1,PRO2,ARG8,HIS5,ARO2,ARG1,HIS4,ILV2,TRP2,HIS7,TRP3,HIS1,HOM3,HIS3,ARG2,LYS4,ARO3,MAE1,HOM2,ARO1
biological_process	amine metabolic process	GO:0009308	25 of 31	267 of 6345	2.23e-27	CPA2,ARO4,ECM40,LYS1,LEU9,BAT1,PRO2,ARG8,HIS5,ARO2,ARG1,HIS4,ILV2,TRP2,HIS7,TRP3,HIS1,HOM3,HIS3,ARG2,LYS4,ARO3,MAE1,HOM2,ARO1
biological_process	nitrogen compound metabolic process	GO:0006807	25 of 31	296 of 6345	3.21e-26	CPA2,ARO4,ECM40,LYS1,LEU9,BAT1,PRO2,ARG8,HIS5,ARO2,ARG1,HIS4,ILV2,TRP2,HIS7,TRP3,HIS1,HOM3,HIS3,ARG2,LYS4,ARO3,MAE1,HOM2,ARO1
biological_process	carboxylic acid metabolic process	GO:0019752	26 of 31	389 of 6345	4.93e-25	CPA2,ALD5,ARO4,ECM40,LYS1,LEU9,BAT1,PRO2,ARG8,HIS5,ARO2,ARG1,HIS4,ILV2,TRP2,HIS7,TRP3,HIS1,HOM3,HIS3,ARG2,LYS4,ARO3,MAE1,HOM2,ARO1
biological_process	organic acid metabolic process	GO:0006082	26 of 31	389 of 6345	4.93e-25	CPA2,ALD5,ARO4,ECM40,LYS1,LEU9,BAT1,PRO2,ARG8,HIS5,ARO2,ARG1,HIS4,ILV2,TRP2,HIS7,TRP3,HIS1,HOM3,HIS3,ARG2,LYS4,ARO3,MAE1,HOM2,ARO1
biological_process	cellular biosynthetic process	GO:0044249	27 of 31	1155 of 6345	3.5e-14	CPA2,ALD5,ARO4,ECM40,GCD1,LYS1,LEU9,BAT1,PRO2,ARG8,HIS5,ARO2,ARG1,HIS4,ILV2,TRP2,HIS7,TRP3,HIS1,HOM3,HIS3,ARG2,LYS4,YAH1,ARO3,HOM2,ARO1
biological_process	dicarboxylic acid metabolic process	GO:0043648	7 of 31	28 of 6345	1.02e-08	ARO4,ARO2,TRP2,TRP3,ARO3,MAE1,ARO1
molecular_function	catalytic activity	GO:0003824	29 of 31	2324 of 6345	1.13e-08	CPA2,ALD5,ARO4,ACO2,ECM40,GCD1,LYS1,LEU9,BAT1,PRO2,ARG8,HIS5,ARO2,ARG1,HIS4,ILV2,TRP2,HIS7,TRP3,HIS1,HOM3,HIS3,ARG2,LYS4,YAH1,ARO3,MAE1,HOM2,ARO1
biological_process	chorismate metabolic process	GO:0046417	6 of 31	17 of 6345	2.8e-08	ARO4,ARO2,TRP2,TRP3,ARO3,ARO1
biological_process	aromatic amino acid family biosynthetic process	GO:0009073	6 of 31	17 of 6345	2.8e-08	ARO4,ARO2,TRP2,TRP3,ARO3,ARO1
biological_process	glutamine family amino acid metabolic process	GO:0009064	8 of 31	61 of 6345	8.69e-08	CPA2,ECM40,PRO2,ARG8,ARG1,HIS7,TRP3,ARG2
biological_process	biosynthetic process	GO:0009058	27 of 31	2073 of 6345	1.38e-07	CPA2,ALD5,ARO4,ECM40,GCD1,LYS1,LEU9,BAT1,PRO2,ARG8,HIS5,ARO2,ARG1,HIS4,ILV2,TRP2,HIS7,TRP3,HIS1,HOM3,HIS3,ARG2,LYS4,YAH1,ARO3,HOM2,ARO1
biological_process	arginine biosynthetic process	GO:0006526	5 of 31	10 of 6345	1.42e-07	CPA2,ECM40,ARG8,ARG1,ARG2
biological_process	aromatic compound biosynthetic process	GO:0019438	6 of 31	23 of 6345	2.24e-07	ARO4,ARO2,TRP2,TRP3,ARO3,ARO1
biological_process	aromatic amino acid family metabolic process	GO:0009072	6 of 31	25 of 6345	3.89e-07	ARO4,ARO2,TRP2,TRP3,ARO3,ARO1
biological_process	glutamine family amino acid biosynthetic process	GO:0009084	6 of 31	28 of 6345	8.2e-07	CPA2,ECM40,PRO2,ARG8,ARG1,ARG2
biological_process	urea cycle intermediate metabolic process	GO:0000051	5 of 31	16 of 6345	2.41e-06	CPA2,ECM40,ARG8,ARG1,ARG2
biological_process	histidine family amino acid metabolic process	GO:0009075	5 of 31	16 of 6345	2.41e-06	HIS5,HIS4,HIS7,HIS1,HIS3
biological_process	histidine biosynthetic process	GO:0000105	5 of 31	16 of 6345	2.41e-06	HIS5,HIS4,HIS7,HIS1,HIS3
biological_process	histidine metabolic process	GO:0006547	5 of 31	16 of 6345	2.41e-06	HIS5,HIS4,HIS7,HIS1,HIS3
biological_process	arginine metabolic process	GO:0006525	5 of 31	16 of 6345	2.41e-06	CPA2,ECM40,ARG8,ARG1,ARG2
biological_process	histidine family amino acid biosynthetic process	GO:0009076	5 of 31	16 of 6345	2.41e-06	HIS5,HIS4,HIS7,HIS1,HIS3
molecular_function	lyase activity	GO:0016829	8 of 31	96 of 6345	3.49e-06	ACO2,ARO2,TRP2,HIS7,TRP3,HIS3,LYS4,ARO1
biological_process	nonprotein amino acid metabolic process	GO:0019794	4 of 31	10 of 6345	2.76e-05	ECM40,ARG8,ARG1,ARG2
CLUSTER 21
cellular_component	mitochondrion	GO:0005739	84 of 183	1108 of 6345	1.69e-16	MRPL13,YHB1,TPI1,YJR080C,YLR077W,RSM23,MRPL35,MDH1,MRP51,ABC1,MSM1,PET494,IDH1,PFK1,IDP1,TDH2,YDL119C,QCR2,RSM24,CPR3,FUM1,ATP3,ENO2,GCV1,ATO2,PDH1,KGD1,YGR021W,YLR168C,AIF1,MRPL40,MRPL1,CIT1,RPM2,ADK1,QCR6,ATP14,YNR040W,RSM25,ATP23,UBP16,PET112,ATP4,RSM28,MRP13,PGI1,SSQ1,MGM1,BIO2,MRPS9,PGK1,JID1,PET123,MDV1,ACH1,PET122,KGD2,ADH3,PUS6,YKR016W,MRPL7,TDH3,PHB2,MIA40,FBA1,OYE2,ATP7,ENO1,GPM1,ATP1,R…
biological_process	glucose catabolic process	GO:0006007	19 of 183	51 of 6345	5.78e-14	CDC19,TPI1,MDH1,PFK1,TDH2,ENO2,KGD1,TYE7,SOL1,PGI1,PGK1,TAL1,GCR1,TDH3,FBA1,ENO1,GPM1,TDH1,RKI1
cellular_component	mitochondrial part	GO:0044429	53 of 183	533 of 6345	1.67e-13	MRPL13,YHB1,YLR077W,RSM23,MRPL35,MDH1,MRP51,MSM1,PET494,IDH1,IDP1,YDL119C,QCR2,RSM24,CPR3,FUM1,ATP3,PDH1,KGD1,AIF1,MRPL40,MRPL1,CIT1,RPM2,ADK1,QCR6,ATP14,RSM25,ATP23,UBP16,ATP4,RSM28,MRP13,SSQ1,MGM1,MRPS9,JID1,PET123,MDV1,PET122,KGD2,ADH3,MRPL7,PHB2,MIA40,ATP7,ATP1,RML2,MAM33,MSD1,YNR018W,TIM23,IDH2
biological_process	hexose catabolic process	GO:0019320	19 of 183	56 of 6345	4.47e-13	CDC19,TPI1,MDH1,PFK1,TDH2,ENO2,KGD1,TYE7,SOL1,PGI1,PGK1,TAL1,GCR1,TDH3,FBA1,ENO1,GPM1,TDH1,RKI1
biological_process	glycolysis	GO:0006096	16 of 183	38 of 6345	1.88e-12	CDC19,TPI1,MDH1,PFK1,TDH2,ENO2,KGD1,TYE7,PGI1,PGK1,GCR1,TDH3,FBA1,ENO1,GPM1,TDH1
biological_process	monosaccharide catabolic process	GO:0046365	19 of 183	61 of 6345	2.76e-12	CDC19,TPI1,MDH1,PFK1,TDH2,ENO2,KGD1,TYE7,SOL1,PGI1,PGK1,TAL1,GCR1,TDH3,FBA1,ENO1,GPM1,TDH1,RKI1
biological_process	alcohol catabolic process	GO:0046164	19 of 183	66 of 6345	1.42e-11	CDC19,TPI1,MDH1,PFK1,TDH2,ENO2,KGD1,TYE7,SOL1,PGI1,PGK1,TAL1,GCR1,TDH3,FBA1,ENO1,GPM1,TDH1,RKI1
cellular_component	mitochondrial matrix	GO:0005759	30 of 183	202 of 6345	6.17e-11	MRPL13,YHB1,RSM23,MRPL35,MDH1,MRP51,MSM1,IDH1,IDP1,RSM24,CPR3,FUM1,KGD1,MRPL40,MRPL1,CIT1,RSM25,RSM28,MRP13,SSQ1,MRPS9,PET123,KGD2,ADH3,MRPL7,ATP1,RML2,MAM33,MSD1,IDH2
cellular_component	mitochondrial lumen	GO:0031980	30 of 183	202 of 6345	6.17e-11	MRPL13,YHB1,RSM23,MRPL35,MDH1,MRP51,MSM1,IDH1,IDP1,RSM24,CPR3,FUM1,KGD1,MRPL40,MRPL1,CIT1,RSM25,RSM28,MRP13,SSQ1,MRPS9,PET123,KGD2,ADH3,MRPL7,ATP1,RML2,MAM33,MSD1,IDH2
biological_process	organic acid metabolic process	GO:0006082	40 of 183	389 of 6345	7.13e-10	FAA3,CDC19,TPI1,TYR1,MDH1,MSM1,IDH1,LYS9,IDP1,TDH2,BIO4,FUM1,ENO2,GCV1,PDH1,KGD1,BIO3,SER1,CIT1,DLD3,PGI1,BIO2,PGK1,ACH1,YMR210W,KGD2,SCS7,ADH3,TDH3,FBA1,ENO1,GPM1,RML2,CIT2,TDH1,ABZ2,LIP2,MSD1,ADH1,IDH2
biological_process	carboxylic acid metabolic process	GO:0019752	40 of 183	389 of 6345	7.13e-10	FAA3,CDC19,TPI1,TYR1,MDH1,MSM1,IDH1,LYS9,IDP1,TDH2,BIO4,FUM1,ENO2,GCV1,PDH1,KGD1,BIO3,SER1,CIT1,DLD3,PGI1,BIO2,PGK1,ACH1,YMR210W,KGD2,SCS7,ADH3,TDH3,FBA1,ENO1,GPM1,RML2,CIT2,TDH1,ABZ2,LIP2,MSD1,ADH1,IDH2
biological_process	cofactor metabolic process	GO:0051186	27 of 183	179 of 6345	8.87e-10	TPI1,MDH1,ABC1,IDH1,IDP1,BIO4,YEF1,FUM1,NMA1,KGD1,BIO3,CIT1,SOL1,HMX1,PGI1,BIO2,ACH1,TAL1,KGD2,ADH3,YIL083C,CIT2,ABZ2,RKI1,LIP2,ADH1,IDH2
biological_process	glucose metabolic process	GO:0006006	19 of 183	88 of 6345	4.21e-09	CDC19,TPI1,MDH1,PFK1,TDH2,ENO2,KGD1,TYE7,SOL1,PGI1,PGK1,TAL1,GCR1,TDH3,FBA1,ENO1,GPM1,TDH1,RKI1
biological_process	monocarboxylic acid metabolic process	GO:0032787	24 of 183	152 of 6345	6.87e-09	FAA3,CDC19,TPI1,IDP1,TDH2,BIO4,ENO2,PDH1,BIO3,DLD3,PGI1,BIO2,PGK1,ACH1,YMR210W,SCS7,TDH3,FBA1,ENO1,GPM1,RML2,CIT2,TDH1,ABZ2
biological_process	coenzyme metabolic process	GO:0006732	23 of 183	142 of 6345	1.14e-08	TPI1,MDH1,ABC1,IDH1,IDP1,YEF1,FUM1,NMA1,KGD1,CIT1,SOL1,PGI1,ACH1,TAL1,KGD2,ADH3,YIL083C,CIT2,ABZ2,RKI1,LIP2,ADH1,IDH2
biological_process	cellular carbohydrate catabolic process	GO:0044275	19 of 183	97 of 6345	2.63e-08	CDC19,TPI1,MDH1,PFK1,TDH2,ENO2,KGD1,TYE7,SOL1,PGI1,PGK1,TAL1,GCR1,TDH3,FBA1,ENO1,GPM1,TDH1,RKI1
biological_process	carbohydrate catabolic process	GO:0016052	19 of 183	97 of 6345	2.63e-08	CDC19,TPI1,MDH1,PFK1,TDH2,ENO2,KGD1,TYE7,SOL1,PGI1,PGK1,TAL1,GCR1,TDH3,FBA1,ENO1,GPM1,TDH1,RKI1
biological_process	hexose metabolic process	GO:0019318	19 of 183	114 of 6345	4.98e-07	CDC19,TPI1,MDH1,PFK1,TDH2,ENO2,KGD1,TYE7,SOL1,PGI1,PGK1,TAL1,GCR1,TDH3,FBA1,ENO1,GPM1,TDH1,RKI1
biological_process	generation of precursor metabolites and energy	GO:0006091	24 of 183	193 of 6345	1.17e-06	MDH1,ABC1,IDH1,IDP1,QCR2,RSM24,FUM1,ATP3,KGD1,MRPL1,CIT1,QCR6,ATP14,PET112,ATP4,KGD2,ADH3,ATP7,ATP1,CIT2,MAM33,VMA2,ADH1,IDH2
biological_process	monosaccharide metabolic process	GO:0005996	19 of 183	121 of 6345	1.43e-06	CDC19,TPI1,MDH1,PFK1,TDH2,ENO2,KGD1,TYE7,SOL1,PGI1,PGK1,TAL1,GCR1,TDH3,FBA1,ENO1,GPM1,TDH1,RKI1
biological_process	cellular biosynthetic process	GO:0044249	67 of 183	1155 of 6345	2.12e-06	SIS1,MRPL13,TPI1,TYR1,RSM23,MRPL35,MRP51,ABC1,MSM1,PET494,IDH1,LYS9,IDP1,TDH2,LRO1,BIO4,RSM24,YEF1,SNZ2,ATP3,ENO2,NMA1,MRPL40,MRPL1,BIO3,SER1,CIT1,RPM2,ADK1,ATP14,HBS1,SOL1,RSM25,PET112,ATP4,RSM28,MRP13,PGI1,BIO2,MRPS9,PGK1,PET123,PET122,TAL1,SNZ3,SCS7,ADH3,YIL083C,MRPL7,TDH3,URA6,FBA1,ATP7,ENO1,GPM1,ATP1,RML2,CIT2,TDH1,ABZ2,RKI1,VMA2,LIP2,MSD1,ADH1,RRF1,IDH2
biological_process	gluconeogenesis	GO:0006094	10 of 183	33 of 6345	2.01e-05	TPI1,TDH2,ENO2,PGI1,PGK1,TDH3,FBA1,ENO1,GPM1,TDH1
biological_process	acetyl-CoA metabolic process	GO:0006084	10 of 183	33 of 6345	2.01e-05	MDH1,IDH1,IDP1,FUM1,KGD1,CIT1,ACH1,KGD2,CIT2,IDH2
biological_process	pyruvate metabolic process	GO:0006090	11 of 183	43 of 6345	2.71e-05	CDC19,TPI1,TDH2,ENO2,PGI1,PGK1,TDH3,FBA1,ENO1,GPM1,TDH1
biological_process	cofactor catabolic process	GO:0051187	10 of 183	34 of 6345	2.77e-05	MDH1,IDH1,IDP1,FUM1,KGD1,CIT1,HMX1,KGD2,CIT2,IDH2
biological_process	alcohol biosynthetic process	GO:0046165	12 of 183	55 of 6345	4.24e-05	TPI1,TDH2,ENO2,PGI1,PGK1,ADH3,TDH3,FBA1,ENO1,GPM1,TDH1,ADH1
biological_process	aerobic respiration	GO:0009060	16 of 183	104 of 6345	4.25e-05	MDH1,ABC1,IDH1,IDP1,QCR2,RSM24,FUM1,KGD1,MRPL1,CIT1,QCR6,PET112,KGD2,CIT2,MAM33,IDH2
biological_process	cellular respiration	GO:0045333	16 of 183	107 of 6345	6.43e-05	MDH1,ABC1,IDH1,IDP1,QCR2,RSM24,FUM1,KGD1,MRPL1,CIT1,QCR6,PET112,KGD2,CIT2,MAM33,IDH2
biological_process	acetyl-CoA catabolic process	GO:0046356	9 of 183	29 of 6345	8.54e-05	MDH1,IDH1,IDP1,FUM1,KGD1,CIT1,KGD2,CIT2,IDH2
biological_process	tricarboxylic acid cycle	GO:0006099	9 of 183	29 of 6345	8.54e-05	MDH1,IDH1,IDP1,FUM1,KGD1,CIT1,KGD2,CIT2,IDH2
biological_process	cellular catabolic process	GO:0044248	37 of 183	505 of 6345	9.36e-05	CDC19,TPI1,MDH1,HRT1,IDH1,PFK1,IDP1,TDH2,FUM1,ENO2,GCV1,PDH1,KGD1,CIT1,SEC12,TYE7,SOL1,UBP16,RPN14,HMX1,PGI1,PGK1,TAL1,KGD2,ADH3,GCR1,TDH3,FBA1,ENO1,GPM1,CIT2,TDH1,RKI1,ADH1,IDH2,POP2,CTH1
cellular_component	organellar ribosome	GO:0000313	14 of 183	83 of 6345	9.61e-05	MRPL13,RSM23,MRPL35,MRP51,RSM24,MRPL40,MRPL1,RSM25,RSM28,MRP13,MRPS9,PET123,MRPL7,RML2
cellular_component	mitochondrial ribosome	GO:0005761	14 of 183	83 of 6345	9.61e-05	MRPL13,RSM23,MRPL35,MRP51,RSM24,MRPL40,MRPL1,RSM25,RSM28,MRP13,MRPS9,PET123,MRPL7,RML2
CLUSTER 23
biological_process	alcohol catabolic process	GO:0046164	7 of 41	66 of 6345	7.21e-05	TKL2,ERR1,GPD1,GND2,ERR2,ERR3,YGR043C
CLUSTER 24
biological_process	water-soluble vitamin metabolic process	GO:0006767	7 of 24	101 of 6345	1.99e-05	URH1,BNA4,BNA5,THI12,THI11,BNA2,THI5
biological_process	vitamin metabolic process	GO:0006766	7 of 24	101 of 6345	1.99e-05	URH1,BNA4,BNA5,THI12,THI11,BNA2,THI5
biological_process	water-soluble vitamin biosynthetic process	GO:0042364	6 of 24	59 of 6345	2.02e-05	BNA4,BNA5,THI12,THI11,BNA2,THI5
biological_process	vitamin biosynthetic process	GO:0009110	6 of 24	59 of 6345	2.02e-05	BNA4,BNA5,THI12,THI11,BNA2,THI5
CLUSTER 25
biological_process	transition metal ion transport	GO:0000041	20 of 38	58 of 6345	4.83e-30	AFT1,FTH1,MMT2,MTM1,FIT2,FTR1,ARN2,FRE2,FRE1,FRE5,CCC2,MRS4,FET5,FIT3,ARN1,FET3,SIT1,ENB1,COT1,FRE3
biological_process	iron ion transport	GO:0006826	17 of 38	33 of 6345	1.02e-28	AFT1,FTH1,MMT2,FIT2,FTR1,ARN2,FRE2,FRE1,FRE5,MRS4,FET5,FIT3,ARN1,FET3,SIT1,ENB1,FRE3
biological_process	di-, tri-valent inorganic cation transport	GO:0015674	18 of 38	48 of 6345	2.04e-27	AFT1,FTH1,MMT2,FIT2,FTR1,ARN2,FRE2,FRE1,FRE5,MRS4,FET5,FIT3,ARN1,FET3,SIT1,ENB1,COT1,FRE3
biological_process	metal ion transport	GO:0030001	20 of 38	85 of 6345	3.41e-26	AFT1,FTH1,MMT2,MTM1,FIT2,FTR1,ARN2,FRE2,FRE1,FRE5,CCC2,MRS4,FET5,FIT3,ARN1,FET3,SIT1,ENB1,COT1,FRE3
biological_process	cation transport	GO:0006812	20 of 38	137 of 6345	1.09e-21	AFT1,FTH1,MMT2,MTM1,FIT2,FTR1,ARN2,FRE2,FRE1,FRE5,CCC2,MRS4,FET5,FIT3,ARN1,FET3,SIT1,ENB1,COT1,FRE3
biological_process	ion transport	GO:0006811	20 of 38	165 of 6345	5.39e-20	AFT1,FTH1,MMT2,MTM1,FIT2,FTR1,ARN2,FRE2,FRE1,FRE5,CCC2,MRS4,FET5,FIT3,ARN1,FET3,SIT1,ENB1,COT1,FRE3
molecular_function	iron ion binding	GO:0005506	16 of 38	115 of 6345	2.86e-16	AFT1,FTH1,MMT2,FIT2,FTR1,ARN2,FRE2,FRE1,FRE5,FET5,FIT3,ARN1,FET3,SIT1,ENB1,FRE3
biological_process	cellular iron ion homeostasis	GO:0006879	11 of 38	38 of 6345	3.01e-14	MMT2,FTR1,ARN2,CCC2,YLR126C,ARN1,FET3,SIT1,ENB1,TIS11,FRE3
biological_process	iron ion homeostasis	GO:0055072	11 of 38	38 of 6345	3.01e-14	MMT2,FTR1,ARN2,CCC2,YLR126C,ARN1,FET3,SIT1,ENB1,TIS11,FRE3
molecular_function	iron ion transmembrane transporter activity	GO:0005381	8 of 38	12 of 6345	1.41e-13	FTH1,FTR1,ARN2,MRS4,ARN1,FET3,SIT1,ENB1
molecular_function	transition metal ion transmembrane transporter activity	GO:0046915	10 of 38	32 of 6345	3.71e-13	FTH1,FTR1,ARN2,CCC2,MRS4,ARN1,FET3,SIT1,ENB1,COT1
biological_process	iron assimilation	GO:0033212	7 of 38	8 of 6345	4.73e-13	FTR1,ARN2,ARN1,FET3,SIT1,ENB1,FRE3
biological_process	cellular di-, tri-valent inorganic cation homeostasis	GO:0030005	12 of 38	66 of 6345	4.75e-13	MMT2,FTR1,ARN2,CCC2,YLR126C,ARN1,FET3,SIT1,ENB1,COT1,TIS11,FRE3
biological_process	di-, tri-valent inorganic cation homeostasis	GO:0055066	12 of 38	66 of 6345	4.75e-13	MMT2,FTR1,ARN2,CCC2,YLR126C,ARN1,FET3,SIT1,ENB1,COT1,TIS11,FRE3
biological_process	siderophore transport	GO:0015891	7 of 38	9 of 6345	2.12e-12	FIT2,ARN2,FIT3,ARN1,SIT1,ENB1,FRE3
molecular_function	di-, tri-valent inorganic cation transmembrane transporter activity	GO:0015082	10 of 38	39 of 6345	3.56e-12	FTH1,FTR1,ARN2,CCC2,MRS4,ARN1,FET3,SIT1,ENB1,COT1
molecular_function	metal ion transmembrane transporter activity	GO:0046873	10 of 38	50 of 6345	5.5e-11	FTH1,FTR1,ARN2,CCC2,MRS4,ARN1,FET3,SIT1,ENB1,COT1
biological_process	cellular cation homeostasis	GO:0030003	12 of 38	104 of 6345	1.44e-10	MMT2,FTR1,ARN2,CCC2,YLR126C,ARN1,FET3,SIT1,ENB1,COT1,TIS11,FRE3
biological_process	cation homeostasis	GO:0055080	12 of 38	109 of 6345	2.56e-10	MMT2,FTR1,ARN2,CCC2,YLR126C,ARN1,FET3,SIT1,ENB1,COT1,TIS11,FRE3
biological_process	cellular ion homeostasis	GO:0006873	12 of 38	118 of 6345	6.74e-10	MMT2,FTR1,ARN2,CCC2,YLR126C,ARN1,FET3,SIT1,ENB1,COT1,TIS11,FRE3
biological_process	cellular chemical homeostasis	GO:0055082	12 of 38	118 of 6345	6.74e-10	MMT2,FTR1,ARN2,CCC2,YLR126C,ARN1,FET3,SIT1,ENB1,COT1,TIS11,FRE3
biological_process	ion homeostasis	GO:0050801	12 of 38	123 of 6345	1.12e-09	MMT2,FTR1,ARN2,CCC2,YLR126C,ARN1,FET3,SIT1,ENB1,COT1,TIS11,FRE3
biological_process	chemical homeostasis	GO:0048878	12 of 38	123 of 6345	1.12e-09	MMT2,FTR1,ARN2,CCC2,YLR126C,ARN1,FET3,SIT1,ENB1,COT1,TIS11,FRE3
molecular_function	oxidoreductase activity, oxidizing metal ions	GO:0016722	6 of 38	11 of 6345	5.31e-09	FRE2,FRE1,FRE5,FET5,FET3,FRE3
cellular_component	intrinsic to membrane	GO:0031224	27 of 38	1278 of 6345	5.88e-09	VHT1,YPL277C,FTH1,MMT2,MTM1,FIT2,FTR1,ARN2,FLO1,FRE2,FRE1,FRE5,AKR1,YMR253C,CCC2,MRS4,FET5,VMR1,CAN1,FIT3,ARN1,FET3,SIT1,ENB1,COT1,FRE3,ALG1
biological_process	cellular homeostasis	GO:0019725	12 of 38	144 of 6345	7.41e-09	MMT2,FTR1,ARN2,CCC2,YLR126C,ARN1,FET3,SIT1,ENB1,COT1,TIS11,FRE3
biological_process	homeostatic process	GO:0042592	12 of 38	149 of 6345	1.11e-08	MMT2,FTR1,ARN2,CCC2,YLR126C,ARN1,FET3,SIT1,ENB1,COT1,TIS11,FRE3
biological_process	siderophore-iron transport	GO:0015892	5 of 38	6 of 6345	1.35e-08	ARN2,ARN1,SIT1,ENB1,FRE3
biological_process	iron assimilation by chelation and transport	GO:0033214	5 of 38	6 of 6345	1.35e-08	ARN2,ARN1,SIT1,ENB1,FRE3
molecular_function	transition metal ion binding	GO:0046914	20 of 38	645 of 6345	2.32e-08	AFT1,FTH1,MMT2,FIT2,FTR1,ARN2,FRE2,FRE1,FRE5,AKR1,CCC2,FET5,FIT3,ARN1,FET3,SIT1,ENB1,COT1,TIS11,FRE3
biological_process	transmembrane transport	GO:0055085	6 of 38	14 of 6345	3.41e-08	AFT1,FTH1,FTR1,FRE2,FRE1,FET3
biological_process	transmembrane ion transport	GO:0034220	6 of 38	14 of 6345	3.41e-08	AFT1,FTH1,FTR1,FRE2,FRE1,FET3
molecular_function	cation binding	GO:0043169	20 of 38	722 of 6345	1.82e-07	AFT1,FTH1,MMT2,FIT2,FTR1,ARN2,FRE2,FRE1,FRE5,AKR1,CCC2,FET5,FIT3,ARN1,FET3,SIT1,ENB1,COT1,TIS11,FRE3
molecular_function	inorganic cation transmembrane transporter activity	GO:0022890	10 of 38	114 of 6345	2.81e-07	FTH1,FTR1,ARN2,CCC2,MRS4,ARN1,FET3,SIT1,ENB1,COT1
molecular_function	siderophore-iron transmembrane transporter activity	GO:0015343	4 of 38	4 of 6345	4.21e-07	ARN2,ARN1,SIT1,ENB1
biological_process	high-affinity iron ion transport	GO:0006827	4 of 38	4 of 6345	4.21e-07	AFT1,FTH1,FTR1,FET3
molecular_function	siderophore transporter activity	GO:0042927	4 of 38	4 of 6345	4.21e-07	ARN2,ARN1,SIT1,ENB1
biological_process	transport	GO:0006810	24 of 38	1167 of 6345	4.79e-07	VHT1,AFT1,FTH1,MMT2,MTM1,FIT2,FTR1,ARN2,FRE2,FRE1,FRE5,AKR1,CCC2,MRS4,FET5,VMR1,CAN1,FIT3,ARN1,FET3,SIT1,ENB1,COT1,FRE3
cellular_component	membrane part	GO:0044425	27 of 38	1537 of 6345	5.19e-07	VHT1,YPL277C,FTH1,MMT2,MTM1,FIT2,FTR1,ARN2,FLO1,FRE2,FRE1,FRE5,AKR1,YMR253C,CCC2,MRS4,FET5,VMR1,CAN1,FIT3,ARN1,FET3,SIT1,ENB1,COT1,FRE3,ALG1
biological_process	establishment of localization	GO:0051234	24 of 38	1183 of 6345	6.39e-07	VHT1,AFT1,FTH1,MMT2,MTM1,FIT2,FTR1,ARN2,FRE2,FRE1,FRE5,AKR1,CCC2,MRS4,FET5,VMR1,CAN1,FIT3,ARN1,FET3,SIT1,ENB1,COT1,FRE3
molecular_function	transmembrane transporter activity	GO:0022857	14 of 38	329 of 6345	9.26e-07	VHT1,FTH1,MMT2,FTR1,ARN2,CCC2,MRS4,VMR1,CAN1,ARN1,FET3,SIT1,ENB1,COT1
molecular_function	cation transmembrane transporter activity	GO:0008324	11 of 38	171 of 6345	9.74e-07	FTH1,MMT2,FTR1,ARN2,CCC2,MRS4,ARN1,FET3,SIT1,ENB1,COT1
biological_process	localization	GO:0051179	24 of 38	1223 of 6345	1.29e-06	VHT1,AFT1,FTH1,MMT2,MTM1,FIT2,FTR1,ARN2,FRE2,FRE1,FRE5,AKR1,CCC2,MRS4,FET5,VMR1,CAN1,FIT3,ARN1,FET3,SIT1,ENB1,COT1,FRE3
cellular_component	integral to membrane	GO:0016021	24 of 38	1230 of 6345	1.46e-06	VHT1,YPL277C,FTH1,MMT2,MTM1,FTR1,ARN2,FRE2,FRE1,FRE5,AKR1,YMR253C,CCC2,MRS4,FET5,VMR1,CAN1,ARN1,FET3,SIT1,ENB1,COT1,FRE3,ALG1
molecular_function	metal ion binding	GO:0046872	20 of 38	814 of 6345	1.56e-06	AFT1,FTH1,MMT2,FIT2,FTR1,ARN2,FRE2,FRE1,FRE5,AKR1,CCC2,FET5,FIT3,ARN1,FET3,SIT1,ENB1,COT1,TIS11,FRE3
molecular_function	ion binding	GO:0043167	20 of 38	836 of 6345	2.5e-06	AFT1,FTH1,MMT2,FIT2,FTR1,ARN2,FRE2,FRE1,FRE5,AKR1,CCC2,FET5,FIT3,ARN1,FET3,SIT1,ENB1,COT1,TIS11,FRE3
molecular_function	transporter activity	GO:0005215	15 of 38	434 of 6345	3.65e-06	VHT1,FTH1,MMT2,MTM1,FTR1,ARN2,CCC2,MRS4,VMR1,CAN1,ARN1,FET3,SIT1,ENB1,COT1
molecular_function	ion transmembrane transporter activity	GO:0015075	11 of 38	199 of 6345	4.84e-06	FTH1,MMT2,FTR1,ARN2,CCC2,MRS4,ARN1,FET3,SIT1,ENB1,COT1
molecular_function	substrate-specific transmembrane transporter activity	GO:0022891	12 of 38	288 of 6345	2.2e-05	FTH1,MMT2,FTR1,ARN2,CCC2,MRS4,CAN1,ARN1,FET3,SIT1,ENB1,COT1
cellular_component	membrane	GO:0016020	27 of 38	1809 of 6345	2.38e-05	VHT1,YPL277C,FTH1,MMT2,MTM1,FIT2,FTR1,ARN2,FLO1,FRE2,FRE1,FRE5,AKR1,YMR253C,CCC2,MRS4,FET5,VMR1,CAN1,FIT3,ARN1,FET3,SIT1,ENB1,COT1,FRE3,ALG1
molecular_function	oxidoreductase activity, oxidizing metal ions, NAD or NADP as acceptor	GO:0016723	4 of 38	8 of 6345	2.9e-05	FRE2,FRE1,FRE5,FRE3
molecular_function	ferric-chelate reductase activity	GO:0000293	4 of 38	8 of 6345	2.9e-05	FRE2,FRE1,FRE5,FRE3
biological_process	regulation of biological quality	GO:0065008	12 of 38	304 of 6345	4e-05	MMT2,FTR1,ARN2,CCC2,YLR126C,ARN1,FET3,SIT1,ENB1,COT1,TIS11,FRE3
Unchanged genes
biological_process	regulation of biological process	GO:0050789	188 of 689	1091 of 6345	2.95e-09	IOC3,HIR1,ORC4,STP1,SLH1,CHK1,HDA2,HST1,PHO85,CLB3,GLC7,SEC7,RPD3,BIM1,YRM1,PET54,CKB1,RCK2,CDC27,UBC12,GLO3,MSN1,BYE1,RXT2,IKI1,AVO1,ULP2,WHI2,COA1,THI3,SWC7,CAD1,IES3,GAT3,THI2,SET1,RAV1,HAT2,GCN5,MED8,RVB2,STE11,CDC55,KEL1,CEG1,KAE1,FZF1,AGE2,SSL1,EPS1,DOT1,MEC3,CDC45,CDC73,EMP24,RMD9,ECM23,RTG3,SDS3,PHB1,HSL7,RIM15,SKM1,TFB2,NPR2,POG1,RFM1,RTT106,CBS2,PDR8,TCO89,SRB5,TBS1,TUS1,SKI2,ESC8,VPS5,…
biological_process	biological regulation	GO:0065007	210 of 689	1273 of 6345	7.58e-09	PIH1,IOC3,TRK1,DFG10,HIR1,ORC4,STP1,SLH1,CHK1,HDA2,HST1,PHO85,CLB3,GLC7,SEC7,RPD3,BIM1,YRM1,PET54,CKB1,ERV1,RCK2,CDC27,UBC12,GLO3,MSN1,BYE1,RXT2,IKI1,AVO1,ULP2,WHI2,COA1,THI3,SWC7,CAD1,IES3,GAT3,THI2,SET1,RAV1,HAT2,GCN5,MRS6,MED8,RVB2,STE11,CDC55,KEL1,CEG1,KAE1,FZF1,AGE2,SSL1,EPS1,DOT1,MEC3,CDC45,CDC73,EMP24,RMD9,ECM23,RTG3,SDS3,PHB1,TFP1,HSL7,RIM15,SKM1,TFB2,NPR2,POG1,UTR1,RFM1,RTT106,CBS2,PDR8,…
biological_process	regulation of cellular process	GO:0050794	176 of 689	1030 of 6345	4.56e-08	IOC3,HIR1,ORC4,STP1,SLH1,CHK1,HDA2,HST1,PHO85,CLB3,GLC7,SEC7,RPD3,BIM1,YRM1,PET54,CKB1,RCK2,CDC27,GLO3,MSN1,BYE1,RXT2,IKI1,AVO1,ULP2,COA1,THI3,SWC7,CAD1,IES3,GAT3,THI2,SET1,RAV1,HAT2,GCN5,MED8,RVB2,CDC55,KEL1,CEG1,KAE1,FZF1,AGE2,SSL1,DOT1,MEC3,CDC45,CDC73,RMD9,ECM23,RTG3,SDS3,PHB1,HSL7,RIM15,SKM1,TFB2,NPR2,POG1,RFM1,RTT106,CBS2,PDR8,TCO89,SRB5,TBS1,TUS1,SKI2,ESC8,DPB11,HPC2,NUT1,ISW1,NDD1,TFC7,TF…
cellular_component	protein complex	GO:0043234	212 of 689	1320 of 6345	8.98e-08	IOC3,HIR1,ORC4,HDA2,HST1,PHO85,POL3,GLC7,VPS24,RPD3,BIM1,KAP120,SMC5,CKB1,VTC4,GSG1,CDC27,GLO3,RXT2,IKI1,AVO1,SWC7,RPS3,CFT1,IES3,SEC5,RPN3,SET1,RAV1,HAT2,GCN5,HRR25,MED8,RVB2,CHS6,THP1,CDC55,SEC72,NUP57,ABD1,CEG1,NUP49,MPE1,KAE1,SLX4,MEX67,VPS33,SEC6,SSL1,NAT1,MRPS35,RPB2,CDC45,CDC73,CFT2,SDS3,ERF2,TFP1,PTC4,PRP19,CET1,TFB2,RFM1,DCC1,RPS25A,APL4,COG7,TCO89,SRB5,MRP17,RIB4,SEN54,YLR224W,VPS5,SEC1…
cellular_component	nucleoplasm part	GO:0044451	73 of 689	321 of 6345	5.35e-07	IOC3,HIR1,ORC4,HDA2,HST1,GLC7,RPD3,RXT2,SWC7,CFT1,IES3,SET1,HAT2,GCN5,MED8,RVB2,ABD1,MPE1,MEX67,SSL1,RPB2,CDC45,CDC73,CFT2,SDS3,TFB2,RFM1,SRB5,DPB11,HPC2,ISW1,TFC7,TFA1,TFG1,TOA2,RRN6,ASK10,HPR1,TAF1,HST3,RGR1,ARP4,MED2,MED4,CTR9,MCM6,BRE2,HDA1,RSC3,CDC14,TFG2,SPT7,CLP1,UAF30,SWC4,TFC4,HIR2,MOT2,NTO1,MCM2,TFB3,TFC1,SWD2,PFS2,TAF6,ESA1,SET3,RPB3,YNG2,SIF2,LDB7,VPS72,ARP6
cellular_component	nucleoplasm	GO:0005654	76 of 689	342 of 6345	7.04e-07	IOC3,HIR1,ORC4,HDA2,HST1,GLC7,RPD3,RXT2,SWC7,CFT1,MET18,IES3,SET1,HAT2,GCN5,MED8,RVB2,ABD1,MPE1,MEX67,SSL1,RPB2,CDC45,CDC73,CFT2,SDS3,TFB2,RFM1,SRB5,UTP20,DPB11,HPC2,ISW1,TFC7,TFA1,TFG1,TOA2,RRN6,ASK10,HPR1,TAF1,HST3,RGR1,ARP4,MED2,MED4,CTR9,MCM6,BRE2,HDA1,RSC3,CDC14,TFG2,SPT7,CLP1,UAF30,SWC4,TFC4,HIR2,MOT2,NTO1,MCM2,TFB3,TFC1,MLP2,SWD2,PFS2,TAF6,ESA1,SET3,RPB3,YNG2,SIF2,LDB7,VPS72,ARP6
biological_process	intracellular signaling cascade	GO:0007242	55 of 689	217 of 6345	1.59e-06	CHK1,PHO85,SEC7,GLO3,AVO1,SEC4,STE11,SAP190,AGE2,INP51,DOT1,MEC3,RTG3,BEM3,TCO89,SLG1,TUS1,YPT31,RHO2,RGA2,GYP7,CDC43,LCB4,DCR2,ARF3,VPS34,IML1,CDC25,DPL1,PLC1,PTC3,INP54,YEL1,YPP1,KOG1,PHO80,PBS2,MDR1,IRE1,BCK1,YPT52,MSB3,GPR1,ROM2,SAC1,SRO7,LCB5,STE50,TAX4,RGA1,CRZ1,BOI1,GEA2,RAD17,GTS1
biological_process	signal transduction	GO:0007165	68 of 689	297 of 6345	1.72e-06	CHK1,PHO85,SEC7,RCK2,GLO3,AVO1,SEC4,STE11,CDC55,SAP190,AGE2,INP51,DOT1,MEC3,RTG3,RIM15,POG1,MKK2,BEM3,TCO89,SLM4,SLG1,TUS1,YPT31,RHO2,RGA2,GYP7,SKN7,CDC43,HKR1,LCB4,DCR2,ARF3,VPS34,IML1,CDC25,DPL1,PLC1,PTC3,INP54,YEL1,YPP1,CNB1,KOG1,RGD1,PHO80,PBS2,SOG2,MDR1,RDS2,IRE1,BCK1,YPT52,MSB3,GPR1,ROM2,SAC1,SRO7,LCB5,STE50,TAX4,RGA1,CRZ1,BOI1,GEA2,RAD17,CMP2,GTS1
biological_process	protein localization	GO:0008104	99 of 689	508 of 6345	3.06e-06	COX18,PHO85,SEC7,VPS24,KAP120,ERV1,GLO3,ATG11,SEC4,VPS38,SEC5,RAV1,MRS6,CHS6,SEC72,NUP57,NUP49,ATG13,VPS33,SEC6,BOS1,EPS1,DJP1,EMP24,MON1,ERF2,SED5,APL4,COG7,KAP104,SLM4,YPT31,VPS5,LHS1,SEC15,BCH2,SEC8,LAA1,BTS1,VPS62,ARF3,VPS34,IMH1,GLE2,COG2,RCY1,USE1,SEC22,GTR2,ASM4,SKY1,INP54,YPP1,VAC8,VPS70,KAP114,SEC10,MEH1,PEX13,TIM21,VAM6,ATG23,PEX7,HSE1,APL6,PHO80,VAM3,PBS2,BCH1,TIP20,MDR1,SEC24,SAM35,SE…
biological_process	protein transport	GO:0015031	95 of 689	482 of 6345	3.73e-06	COX18,SEC7,VPS24,KAP120,ERV1,GLO3,ATG11,SEC4,VPS38,SEC5,RAV1,MRS6,CHS6,SEC72,NUP57,NUP49,ATG13,VPS33,SEC6,BOS1,DJP1,EMP24,MON1,ERF2,SED5,APL4,COG7,KAP104,SLM4,YPT31,VPS5,LHS1,SEC15,BCH2,SEC8,BTS1,VPS62,ARF3,VPS34,IMH1,GLE2,COG2,RCY1,USE1,SEC22,GTR2,ASM4,SKY1,INP54,YPP1,VAC8,VPS70,KAP114,SEC10,MEH1,PEX13,TIM21,VAM6,ATG23,PEX7,HSE1,APL6,VAM3,PBS2,BCH1,TIP20,MDR1,SEC24,SAM35,SEC62,SRP54,SEH1,CCZ1,YP…
biological_process	cell communication	GO:0007154	73 of 689	337 of 6345	5.45e-06	CHK1,PHO85,SEC7,RCK2,GLO3,AVO1,SEC4,STE11,CDC55,SAP190,AGE2,INP51,DOT1,MEC3,RTG3,RIM15,POG1,MKK2,BEM3,TCO89,SLM4,SLG1,TUS1,YPT31,RHO2,VPS5,RGA2,GYP7,SKN7,CDC43,HKR1,LCB4,DCR2,ARF3,VPS34,IML1,CDC25,DPL1,PLC1,PTC3,INP54,YEL1,YPP1,BEM1,CNB1,KOG1,RGD1,PHO80,PBS2,SOG2,MDR1,RDS2,IRE1,BCK1,YPT52,VPS17,MSB3,GPR1,ROM2,SAC1,SRO7,LCB5,STE50,TAX4,RGA1,CRZ1,BOI1,GEA2,RAD17,CMP2,SNF8,GTS1,SPO14
biological_process	macromolecule localization	GO:0033036	106 of 689	564 of 6345	6.28e-06	COX18,PHO85,SEC7,VPS24,KAP120,ERV1,GLO3,ATG11,THO1,SEC4,VPS38,SEC5,RAV1,MRS6,CHS6,THP1,SEC72,NUP57,NUP49,ATG13,MEX67,VPS33,SEC6,BOS1,EPS1,DJP1,EMP24,MON1,ERF2,SED5,APL4,COG7,KAP104,SLM4,YRA2,YPT31,VPS5,LHS1,SEC15,BCH2,SEC8,LAA1,BTS1,VPS62,ARF3,HPR1,VPS34,IMH1,GLE2,COG2,RCY1,USE1,SEC22,GTR2,ASM4,SKY1,INP54,YPP1,VAC8,VPS70,KAP114,SEC10,MEH1,PEX13,TIM21,VAM6,ATG23,PEX7,HSE1,APL6,PHO80,VAM3,PBS2,BCH1…
biological_process	RNA biosynthetic process	GO:0032774	121 of 689	674 of 6345	7.34e-06	IOC3,HIR1,ORC4,STP1,HDA2,HST1,PHO85,GLC7,RPD3,YRM1,CKB1,MSN1,BYE1,RXT2,IKI1,THI3,SWC7,THO1,CFT1,CAD1,MET18,IES3,GAT3,THI2,SET1,HAT2,GCN5,MED8,RVB2,THP1,CEG1,KAE1,FZF1,SSL1,DOT1,MEC3,RPB2,CDC45,CDC73,ECM23,RTG3,SDS3,RIM15,TFB2,NPR2,POG1,RFM1,RTT106,PDR8,SRB5,TBS1,ESC8,HPC2,NUT1,ISW1,NDD1,TFC7,TFA1,TFG1,SKN7,TOA2,RRN6,PSH1,YLL054C,STB5,HPR1,TAF1,HST3,REG1,RGR1,ARP4,MED2,MED4,LEU3,CTR9,MCM6,BRE2,CHA…
biological_process	establishment of protein localization	GO:0045184	95 of 689	490 of 6345	9.19e-06	COX18,SEC7,VPS24,KAP120,ERV1,GLO3,ATG11,SEC4,VPS38,SEC5,RAV1,MRS6,CHS6,SEC72,NUP57,NUP49,ATG13,VPS33,SEC6,BOS1,DJP1,EMP24,MON1,ERF2,SED5,APL4,COG7,KAP104,SLM4,YPT31,VPS5,LHS1,SEC15,BCH2,SEC8,BTS1,VPS62,ARF3,VPS34,IMH1,GLE2,COG2,RCY1,USE1,SEC22,GTR2,ASM4,SKY1,INP54,YPP1,VAC8,VPS70,KAP114,SEC10,MEH1,PEX13,TIM21,VAM6,ATG23,PEX7,HSE1,APL6,VAM3,PBS2,BCH1,TIP20,MDR1,SEC24,SAM35,SEC62,SRP54,SEH1,CCZ1,YP…
biological_process	cellular localization	GO:0051641	118 of 689	656 of 6345	1.07e-05	COX18,SEC7,VPS24,BIM1,KAP120,VTC4,ERV1,GSG1,GLO3,ATG11,THO1,SEC4,VPS38,SEC5,RAV1,HRR25,MRS6,CHS6,THP1,CDC50,SEC72,NUP57,NUP49,ATG13,AGE2,MEX67,VPS33,SEC6,BOS1,EPS1,DJP1,EMP24,MON1,ERF2,PHB1,SED5,APL4,COG7,KAP104,YRA2,YPT31,VPS5,SEC15,BCH2,SEC8,LAA1,MRS2,VPS62,ARF3,TED1,HPR1,VPS34,IMH1,GLE2,COG2,USE1,SEC22,ASM4,SKY1,INP54,YPP1,VAC8,VPS70,KAP114,SEC10,RUD3,PEX13,TIM21,ATG23,PEX7,HSE1,APL6,VAM3,PBS2…
biological_process	transcription, DNA-dependent	GO:0006351	120 of 689	672 of 6345	1.21e-05	IOC3,HIR1,ORC4,STP1,HDA2,HST1,PHO85,GLC7,RPD3,YRM1,CKB1,MSN1,BYE1,RXT2,IKI1,THI3,SWC7,THO1,CFT1,CAD1,MET18,IES3,GAT3,THI2,SET1,HAT2,GCN5,MED8,RVB2,THP1,CEG1,KAE1,FZF1,SSL1,DOT1,MEC3,RPB2,CDC45,CDC73,ECM23,RTG3,SDS3,RIM15,TFB2,NPR2,POG1,RFM1,RTT106,PDR8,SRB5,TBS1,ESC8,HPC2,NUT1,ISW1,NDD1,TFC7,TFA1,TFG1,SKN7,TOA2,RRN6,PSH1,YLL054C,STB5,HPR1,TAF1,HST3,REG1,RGR1,ARP4,MED2,MED4,LEU3,CTR9,MCM6,BRE2,CHA…
biological_process	intracellular transport	GO:0046907	105 of 689	564 of 6345	1.31e-05	SEC7,VPS24,BIM1,KAP120,VTC4,ERV1,GSG1,GLO3,ATG11,THO1,SEC4,VPS38,SEC5,RAV1,HRR25,MRS6,CHS6,THP1,SEC72,NUP57,NUP49,ATG13,AGE2,MEX67,VPS33,SEC6,BOS1,DJP1,EMP24,MON1,ERF2,SED5,APL4,COG7,KAP104,YRA2,VPS5,SEC15,BCH2,SEC8,LAA1,MRS2,VPS62,ARF3,TED1,HPR1,VPS34,IMH1,GLE2,COG2,USE1,SEC22,ASM4,SKY1,YPP1,VAC8,VPS70,KAP114,SEC10,RUD3,PEX13,TIM21,ATG23,PEX7,HSE1,APL6,VAM3,PBS2,BCH1,TIP20,MDR1,CEX1,SEC24,SAM35,…
biological_process	transcription	GO:0006350	124 of 689	703 of 6345	1.39e-05	IOC3,HIR1,ORC4,STP1,HDA2,HST1,PHO85,GLC7,RPD3,YRM1,CKB1,MSN1,BYE1,RXT2,IKI1,THI3,SWC7,THO1,CFT1,CAD1,MET18,IES3,GAT3,THI2,SET1,HAT2,GCN5,MED8,RVB2,THP1,CEG1,KAE1,FZF1,SSL1,DOT1,MEC3,RPB2,CDC45,CDC73,ECM23,RTG3,SDS3,RIM15,TFB2,NPR2,POG1,RFM1,RTT106,PDR8,SRB5,TBS1,ESC8,HPC2,NUT1,ISW1,NDD1,TFC7,TFA1,TFG1,SKN7,TOA2,RRN6,PSH1,YLL054C,STB5,ASK10,HPR1,TAF1,HST3,REG1,RGR1,ARP4,MED2,MED4,LEU3,CTR9,MCM6,BR…
biological_process	establishment of cellular localization	GO:0051649	112 of 689	620 of 6345	2.23e-05	SEC7,VPS24,BIM1,KAP120,VTC4,ERV1,GSG1,GLO3,ATG11,THO1,SEC4,VPS38,SEC5,RAV1,HRR25,MRS6,CHS6,THP1,SEC72,NUP57,NUP49,ATG13,AGE2,MEX67,VPS33,SEC6,BOS1,DJP1,EMP24,MON1,ERF2,SED5,APL4,COG7,KAP104,YRA2,YPT31,VPS5,SEC15,BCH2,SEC8,LAA1,MRS2,VPS62,ARF3,TED1,HPR1,VPS34,IMH1,GLE2,COG2,USE1,SEC22,ASM4,SKY1,INP54,YPP1,VAC8,VPS70,KAP114,SEC10,RUD3,PEX13,TIM21,ATG23,PEX7,HSE1,APL6,VAM3,PBS2,BCH1,TIP20,MDR1,CEX1,…
biological_process	vesicle-mediated transport	GO:0016192	73 of 689	348 of 6345	2.37e-05	SEC7,VPS24,GSG1,GLO3,WHI2,SIW14,SEC4,VPS38,SEC5,RAV1,HRR25,CHS6,CDC50,AGE2,VPS33,SEC6,BOS1,INP51,EMP24,MON1,SED5,APL4,COG7,SLG1,YPT31,VPS5,SEC15,BCH2,SEC8,LAA1,GYP7,ARF3,TED1,IMH1,COG2,RCY1,USE1,SEC22,INP54,YPP1,SEC10,RUD3,HSE1,APL6,VAM3,BCH1,DOA4,TIP20,SEC24,CCZ1,YPT52,END3,VPS17,MSB3,APL5,ROM2,SEC13,SAC1,SRO7,BSP1,RIC1,APL2,SEC1,SMY1,GRH1,BST1,GEA2,DOP1,PEP3,APM4,VPS54,GTS1,SPO14
biological_process	regulation of cellular metabolic process	GO:0031323	136 of 689	800 of 6345	2.57e-05	IOC3,HIR1,ORC4,STP1,SLH1,HDA2,HST1,PHO85,RPD3,BIM1,YRM1,PET54,CKB1,MSN1,BYE1,RXT2,IKI1,COA1,THI3,SWC7,CAD1,IES3,GAT3,THI2,SET1,HAT2,GCN5,MED8,RVB2,CEG1,KAE1,FZF1,SSL1,DOT1,MEC3,CDC45,CDC73,RMD9,ECM23,RTG3,SDS3,PHB1,RIM15,TFB2,NPR2,POG1,RFM1,RTT106,CBS2,PDR8,SRB5,TBS1,SKI2,ESC8,DPB11,HPC2,NUT1,ISW1,NDD1,TFC7,TFA1,TFG1,SKN7,CLB5,TOA2,RRN6,EBS1,YLL054C,STB5,HPR1,PIG1,PTH2,TAF1,HST3,REG1,PLC1,RGR1,AR…
biological_process	regulation of metabolic process	GO:0019222	139 of 689	828 of 6345	3.94e-05	IOC3,HIR1,ORC4,STP1,SLH1,HDA2,HST1,PHO85,GLC7,RPD3,BIM1,YRM1,PET54,CKB1,UBC12,MSN1,BYE1,RXT2,IKI1,COA1,THI3,SWC7,CAD1,IES3,GAT3,THI2,SET1,RAV1,HAT2,GCN5,MED8,RVB2,CEG1,KAE1,FZF1,SSL1,DOT1,MEC3,CDC45,CDC73,RMD9,ECM23,RTG3,SDS3,PHB1,RIM15,TFB2,NPR2,POG1,RFM1,RTT106,CBS2,PDR8,SRB5,TBS1,SKI2,ESC8,DPB11,HPC2,NUT1,ISW1,NDD1,TFC7,TFA1,TFG1,SKN7,CLB5,TOA2,RRN6,EBS1,YLL054C,STB5,HPR1,PIG1,PTH2,TAF1,HST3,R…
biological_process	post-translational protein modification	GO:0043687	92 of 689	489 of 6345	7.87e-05	CHK1,HDA2,HST1,PHO85,GLC7,RPD3,CKB1,RCK2,CDC27,UBC12,RXT2,ULP2,SIW14,SET1,HAT2,GCN5,HRR25,STE11,CDC55,TEL1,MPE1,DOT1,CDC73,SDS3,TFP1,PTC4,PRP19,RIM15,SKM1,MKK2,RPL40B,YLR224W,UBX3,UBX7,DCR2,SAN1,GAA1,VPS34,TAF1,HST3,SKY1,PTC3,MND2,ARP4,SAT4,RUP1,UBP2,CUL3,CTR9,RIM20,CDC53,BRE2,APC5,CDH1,HDA1,CDC14,GRR1,PBS2,UBP14,SPT7,DOA4,CYC2,SWC4,HAL5,IRE1,BCK1,HRK1,CKB2,DCN1,MOT2,DAP2,SLX5,NTO1,PBN1,BUD32,KKQ…
biological_process	regulation of transcription, DNA-dependent	GO:0006355	109 of 689	613 of 6345	8.95e-05	IOC3,HIR1,ORC4,STP1,HDA2,HST1,PHO85,RPD3,YRM1,CKB1,MSN1,BYE1,RXT2,IKI1,THI3,SWC7,CAD1,IES3,GAT3,THI2,SET1,HAT2,GCN5,MED8,RVB2,CEG1,KAE1,FZF1,SSL1,DOT1,MEC3,CDC45,CDC73,ECM23,RTG3,SDS3,RIM15,TFB2,NPR2,POG1,RFM1,RTT106,PDR8,SRB5,TBS1,ESC8,HPC2,NUT1,ISW1,NDD1,TFC7,TFA1,TFG1,SKN7,TOA2,RRN6,YLL054C,STB5,HPR1,TAF1,HST3,REG1,RGR1,ARP4,MED2,MED4,LEU3,CTR9,MCM6,BRE2,CHA4,HDA1,RSC3,TFG2,REB1,PHO80,SPT7,UAF…
