# Supplementary material for: The Repertoire and Dynamics of Evolutionary Adaptations to Controlled Nutrient-Limited Environments in Yeast
Source: PLoS Genet. 2008 Dec 12;4(12):e1000303. doi: 10.1371/journal.pgen.1000303 (PMC2586090; doi:10.1371/journal.pgen.1000303)
Supplement: Table S5 — Processed gene expression microarray data for all clones and populations. (7.69 MB XLS) [file pgen.1000303.s013.xls]

## Sheet: TableS5.txt
Agilent probe	NAME	G1c1 RNA	G1c2 RNA	G2c1 RNA	G2c2 RNA	G3c1 RNA	G3c2 RNA	G3 population RNA	G4c1 RNA	G4c2 RNA	G4 population RNA	G5c1 RNA	G5c2 RNA	G5 population RNA	G6c1 RNA	G6c2 RNA	G6 population RNA	G7c1 RNA	G7c2 RNA	G7 population RNA	G8c1 RNA	G8c2 RNA	G8 population RNA	P1c1 RNA	P1c2 RNA	P1 population RNA	P2c1 RNA	P2c2 RNA	P2 population RNA	P3c1 RNA	P3c2 RNA	P3 population RNA	P4c1 RNA	P4c2 RNA	P4 population RNA	P5c1 RNA	P5c2 RNA	P5 population RNA	P6c1 RNA	P6c2 RNA	P6 population RNA	P7c1 RNA	P7c2 RNA	P7 population RNA	P8c1 RNA	P8c2 RNA	P8 population RNA	S1c1 RNA	S1c2 RNA
A_06_P1095	|| 1 || 335 || || || YAL069W || 1080642				0.521119	0.241201	0.208382	-0.207513	0.197196	0.59017	-0.164839	0.270375	0.210457	0.477375	0.542756		0.539289	0.825659	0.783066	1.21875	0.771408	0.571025	1.17941	0.523131	0.801421	0.228485	0.37205	0.371516	-0.488752	-0.411906	-0.152949	-1.1101	-0.0615939	0.1985	-0.682138	-0.00800329	0.242102	-0.511591	0.761911	0.426536	-0.0456602	0.00548223	-0.0936744	-0.411531	0.246693	0.045441	-0.529116
A_06_P1094	|| 1 || 2169 || response to stress* || molecular_function || YAL068C || 1084516	-0.0251831	-0.187907	-0.929193	-0.488881	0.201201	0.278382	0.222487	0.377196	0.29017	-0.104839	-0.449625	-0.289543	-0.542625	0.172756	-0.218859	0.0592892	-0.0543406	-0.516934	-0.191255	-0.638592	-0.178975	-0.0505908	0.0431306	0.0214211	-0.241515	-0.03795	0.561516	0.211248	-0.451906	-0.382949	-0.390104	-0.501594	-0.3715	-0.312138	-0.388003	-0.127898	0.188409	-0.0180888	0.206536	0.37434	-0.234518	0.0763256	-0.111531	0.156693	0.375441	-0.0891156	0.461724	0.671156
A_06_P1093	SEO1 || 1 || 9017 || transport || transporter activity || YAL067C || 1086643	-0.175183	-0.857907	0.240807	-0.228881	0.271201	-0.291618	0.122487	-0.352804	-0.30983	0.115161	1.04037	0.860457	0.117375	0.282756	1.11114	0.269289							0.553131	0.561421	0.318485	0.53205	1.05152	0.721248	-0.421906	-0.152949	-0.210104	-0.0915939	0.1585	-0.242138	0.131997	-0.127898	0.248409	0.461911	0.556536	0.13434	0.595482	0.556326	0.238469	0.436693	0.335441	0.230884	1.01172	-1.32884
A_06_P1091	|| 1 || 11952 || biological_process || molecular_function || YAL065C || 1083178			-1.90919			-1.09162
A_06_P1090	|| 1 || 12047 || biological_process || molecular_function || YAL064W-B || 1082664	0.954817	0.662093	-0.129193	-0.0088813	0.771201	0.468382	0.542487	0.647196	0.47017	0.395161	0.970375	0.990457	0.407375	0.192756	0.821141	0.219289	1.40566	0.643066	1.00875	-0.568592	0.331025	0.499409	0.943131	0.761421	0.488485	0.63205	0.501516	0.191248	0.178094	0.397051	0.249896	0.258406	0.4685	0.227862	0.391997	0.132102	0.248409	0.00191116	0.0565359	0.19434	-0.0145178	0.296326	0.118469	0.106693	-0.014559	0.590884	0.871724	0.631156
A_06_P1088	|| 1 || 13744 || biological_process || molecular_function || YAL064C-A || 1084489												0.610457														0.35205			0.308094						-0.338003	-2.3979			0.586536
A_06_P1089	|| 1 || 21526 || biological_process || molecular_function || YAL064W || 1084610			-0.779193																																0.771997
A_06_P1087	FLO9 || 1 || 27969 || flocculation via cell wall protein-carbohydrate interaction* || mannose binding || YAL063C || 1081119	0.0648169	0.262093	-0.349193	0.201119	0.891201	0.668382	0.812487	0.827196	1.04017	0.735161	0.350375	0.410457	0.257375	0.0327564	0.251141	0.0792892	1.11566	0.423066	0.728745	0.411408	0.711025	1.05941			0.258485			0.721248	-0.481906					-0.192138	0.441997	0.642102	2.03841				0.455482		-0.0915307				-0.418276	-0.698844
A_06_P1086	GDH3 || 1 || 31568 || amino acid metabolic process* || oxidoreductase activity* || YAL062W || 1086595	-1.13518	-1.61791	-1.57919	-1.68888	-0.478799	-0.651618	-0.577513	-0.302804	-0.23983	-0.284839	0.250375	0.410457	0.607375	0.822756	0.921141	0.729289	1.20566	0.363066	0.318745	-2.00859	-2.05897	-1.73059	0.113131	0.111421	0.288485	0.27205	0.541516	0.121248	0.648094	0.407051	0.289896	0.468406	0.4485	-0.0021382	-0.108003	0.182102	-0.421591	-0.118089	-0.00346413	-0.26566	-0.824518	-0.923674	-0.361531	0.0766927	0.375441	-0.309116	0.0717239	0.511156
A_06_P1085	BDH2 || 1 || 33449 || biological_process || metal ion binding* || YAL061W || 1080638	-1.20518	-3.20791	-3.50919	-0.608881	0.601201	0.918382	0.692487	1.0372	0.93017	0.375161	0.200375	0.910457	-0.342625	0.442756	0.811141	-0.460711	1.85566	0.233066	0.938745	-1.98859	-1.17897	0.619409	-0.806869	-0.918579	-0.861515	-1.46795	-0.308484	-0.508752	1.11809	0.787051	0.769896	0.868406	0.9885	0.777862	-0.608003	-0.147898	-0.391591	-0.388089	-0.583464	-0.41566	-1.26452	-1.50367	-0.661531	-0.493307	-0.704559	-0.749116	0.371724	-1.45884
A_06_P1084	BDH1 || 1 || 35156 || glucose catabolic process to butanediol || metal ion binding* || YAL060W || 1081570	0.374817	0.582093	0.380807	0.471119	0.371201	0.448382	0.502487	0.437196	0.26017	0.0351615	1.27037	1.22046	0.497375	-0.307244	0.771141	-0.0407108	1.16566	0.373066	0.678745	-1.21859	-0.598975	0.769409	0.0431306	0.0114211	0.268485	0.33205	0.331516	0.351248	0.398094	0.377051	0.189896	0.328406	0.3585	0.187862	0.0619967	0.132102	0.298409	0.221911	0.366536	0.47434	0.0854822	0.306326	0.278469	0.656693	0.915441	1.06088	-0.588276	-0.358844
A_06_P1083	ECM1 || 1 || 36510 || cell wall organization and biogenesis* || molecular_function || YAL059W || 1086208	-0.155183	0.0320927	0.550807	-0.148881	-0.278799	-0.501618	-0.587513	-0.432804	-0.25983	0.0551615	-0.169625	0.820457	0.357375	0.0627564	-0.588859	0.359289	1.29566	0.633066	0.178745	1.63141	0.761025	0.0494092	0.193131	0.301421	0.0684846	-0.10795	0.111516	0.0612479	-0.731906	-0.612949	-0.360104	-0.431594	-0.6015	-0.542138	0.641997	0.0921017	0.448409	0.321911	0.106536	0.22434	0.375482	0.456326	0.198469	0.176693	0.085441	0.200884	-0.138276	0.081156
A_06_P1082	CNE1 || 1 || 37465 || protein folding* || unfolded protein binding* || YAL058W || 1086512	-0.215183	-0.157907	-0.219193	-0.488881	-0.128799	0.208382	-0.387513	-0.0328043	-0.00983027	-0.154839	-0.519625	0.650457	-0.432625	-0.187244	-0.368859	-0.120711	0.725659	0.113066	-0.361255	0.0814084	-0.168975	-0.710591	-0.0668694	-0.0885789	-0.141515	0.02205	0.0415159	0.0712479	-0.201906	-0.0829493	-0.0401038	0.0984061	0.0184998	-0.0621382	-0.108003	-0.0978983	-0.341591	-0.00808884	-0.0234641	-0.16566	-0.284518	-0.443674	-0.441531	0.126693	0.125441	-0.0191156	-0.0982761	-0.108844
A_06_P1081	|| 1 || 39047 || || || YAL056C-A || 1081366						0.288382					0.0403747	1.17046	-0.362625	1.04276	1.08114		1.90566	1.61307					0.00313055	0.281421	-0.631515	-0.08795	0.521516	0.251248	0.248094	-0.492949	0.00989625	0.318406	-0.0615002	-0.0721382	0.311997	0.162102	-0.511591	-0.158089	0.296536	0.14434	0.705482	0.0863256	-0.201531	0.0766927	0.305441	0.0108844
A_06_P1080	GPB2 || 1 || 39260 || telomere maintenance* || signal transducer activity* || YAL056W || 1085365	0.0248169	0.272093	0.0908074	0.211119	0.331201	0.418382	0.212487	0.197196	0.24017	0.135161	0.200375	1.11046	-0.00262491	0.462756	0.521141	-0.0407108	0.705659	0.293066	0.128745	-0.818592	-0.0589747	0.269409	0.123131	0.0514211	0.0684846	0.10205	-0.0184841	0.0312479	0.358094	0.337051	0.0998962	0.248406	0.2485	0.147862	0.151997	0.602102	0.238409	-0.128089	-0.243464	0.00433978	-0.134518	-0.143674	0.0284693	-0.113307	-0.184559	0.0108844	0.271724	0.021156
A_06_P1079	PEX22 || 1 || 42178 || protein import into peroxisome matrix, receptor recycling* || protein anchor || YAL055W || 1081490	0.0948169	0.172093	-0.189193	0.131119	0.101201	0.158382	0.0624866	-0.202804	0.0901697	0.255161	0.350375	0.900457	-0.202625	-0.127244	0.481141	-0.170711	0.315659	0.0530657	0.128745	-0.788592	-0.0189747	0.679409	-0.0668694	-0.0585789	0.148485	-0.01795	-0.118484	-0.00875208	0.218094	0.0170507	0.249896	0.128406	0.0184998	-0.0021382	0.211997	-0.0578983	-0.0315907	-0.0280888	-0.313464	0.15434	0.315482	0.126326	0.488469	0.236693	-0.984559	0.220884	0.281724	0.061156
A_06_P1078	ACS1 || 1 || 45023 || metabolic process* || catalytic activity* || YAL054C || 1083184	-0.735183	-1.33791	-3.48919	-0.308881	3.3212	3.28838	3.39249	3.7772	3.28017	2.40516	1.19037	1.64046	1.78738	1.80276	-0.988859	0.969289	2.16566	0.943066	1.76875	-0.358592	0.0210253	1.22941	-0.116869	-0.168579	-0.171515	0.37205	1.20152	0.781248	-0.961906	-0.302949	0.0198962	0.0384061	-0.0515002	-0.312138	0.0619967	-0.527898	0.0584093	0.801911	0.696536	0.89434	0.525482	0.296326	0.238469	0.826693	0.755441	0.250884	0.321724	0.531156
A_06_P1077	FLC2 || 1 || 45900 || transport* || FAD transmembrane transporter activity || YAL053W || 1082743	0.154817	0.0120927	0.150807	0.0811187	-0.628799	-0.591618	-0.587513	-0.502804	-0.60983	-0.474839	-0.259625	1.25046	-0.242625	-0.107244	-0.298859	-0.000710843	0.0556594	-0.946934	-0.311255	-0.0185916	-0.218975	-0.580591	-0.616869	-0.638579	-0.531515	-0.43795	0.651516	0.261248	-0.431906	-0.142949	-0.670104	-0.121594	0.0384998	-0.472138	-0.178003	-0.297898	-0.121591	0.351911	0.456536	0.19434	-0.0545178	0.0763256	-0.241531	0.336693	0.275441	0.150884	-0.198276	0.341156
A_06_P1076	OAF1 || 1 || 48565 || transcription* || metal ion binding* || YAL051W || 1082116	-0.0851831	0.0920927	-0.0591926	-0.0288813	-0.0387986	-0.0016179	-0.0575134	0.137196	0.0301697	-0.0948385	-0.229625	0.790457	-0.212625	-0.317244	-0.268859	-0.130711	0.665659	0.0530657	-0.101255	-0.238592	-0.118975	-0.280591	-0.0268694	-0.0685789	-0.151515	-0.19795	-0.168484	-0.238752	-0.0319056	0.00705067	-0.000103752	-0.0415939	-0.0415002	0.0478618	-0.108003	-0.0178983	0.0984093	-0.238089	-0.203464	-0.11566	-0.334518	-0.283674	-0.391531	-0.213307	-0.134559	-0.0991156	0.251724	0.241156
A_06_P1075	|| 1 || 52596 || biological_process || molecular_function* || YAL049C || 1081888	-0.215183	-0.0379073	-0.339193	-0.248881	-0.0487986	-0.0516179	-0.187513	0.107196	0.0301697	-0.0948385	0.180375	1.19046	-0.0326249	0.192756	-0.448859	-0.100711	0.885659	0.163066	0.0787452	-0.438592	-0.108975	-0.410591	-0.0268694	-0.0285789	0.0984846	-0.06795	0.301516	0.311248	0.0180944	0.0870507	0.119896	0.128406	0.0984998	0.187862	0.121997	0.0221017	0.0284093	0.291911	0.226536	0.45434	0.0454822	0.246326	0.128469	-0.0633073	-0.124559	-0.0291156	0.211724	0.171156
A_06_P1074	GEM1 || 1 || 54790 || vesicle-mediated transport* || nucleotide binding* || YAL048C || 1081510	-0.115183	0.172093	-0.00919257	-0.0988813	0.0112014	0.198382	-0.0675134	0.177196	0.0701697	-0.224839	0.340375	0.460457	0.307375	0.272756	0.181141	0.599289	0.495659	-0.0269343	-0.191255	0.0914084	-0.0289747	-0.280591	0.433131	0.151421	-0.201515	0.23205	-0.198484	-0.0987521	0.248094	0.127051	-0.170104	0.448406	0.3785	-0.0621382	-0.328003	-0.737898	-0.291591	-0.338089	0.176536	-0.29566	-0.934518	-0.723674	-0.561531	0.146693	0.405441	-0.0191156	0.0717239	-0.00884396
A_06_P1073	SPC72 || 1 || 56858 || mitotic sister chromatid segregation* || structural constituent of cytoskeleton || YAL047C || 1085960	-0.165183	0.0420927	0.170807	-0.108881	0.00120137	0.168382	-0.187513	-0.122804	0.0201697	0.0151615	-0.559625	0.760457	-0.132625	-0.167244	0.00114068	0.0592892	0.545659	0.153066	-0.191255	0.0114084	0.0610253	-0.000590818	-0.136869	-0.208579	-0.231515	-0.09795	-0.368484	-0.308752	-0.0819056	-0.162949	-0.240104	-0.271594	-0.3115	-0.272138	-0.0280033	0.392102	-0.211591	-0.0880888	-0.123464	-0.44566	0.145482	0.0963256	-0.181531	-0.313307	-0.334559	-0.179116	-0.0982761	-0.098844
A_06_P1072	|| 1 || 57386 || biological_process || molecular_function || YAL046C || 1086143	0.334817	-0.0379073	0.220807	-0.268881	-0.208799	0.208382	-0.507513	-0.0228043	0.0601697	-0.444839	-0.619625	0.690457	-0.0526249	0.0827564	0.361141	0.269289	0.695659	0.293066	-0.321255	0.231408	-0.0189747	-0.500591	0.283131	0.331421	0.238485	0.51205	0.631516	0.651248	-0.331906	-0.0229493	0.179896	0.248406	0.1485	-0.0721382	0.371997	0.552102	0.108409	0.471911	0.166536	0.31434	0.155482	0.436326	0.668469	0.556693	0.505441	0.240884	0.0217239	0.351156
A_06_P1070	|| 1 || 57519 || biological_process || molecular_function || YAL044W-A || 1080861	-0.135183	0.0220927	-0.0291926	-0.278881	0.121201	0.0983821	0.0124866	0.327196	0.26017	0.0651615	-0.179625	0.750457	0.0373751	0.0127564	-0.188859	0.00928916	0.925659	0.453066	0.0487452	0.151408	0.0810253	-0.480591	0.0431306	0.0914211	-0.0115154	0.21205	0.351516	0.541248	-0.231906	0.0670507	0.259896	0.148406	0.1685	0.197862	0.171997	0.442102	0.218409	0.331911	0.126536	0.41434	0.285482	0.326326	0.698469	0.256693	0.185441	0.260884	-0.308276	-0.228844
A_06_P1071	|| 1 || 57797 || || || YAL045C || 1082927			-0.679193																																-0.0980033	0.632102					0.00548223	0.276326
A_06_P1069	GCV3 || 1 || 58463 || telomere maintenance* || glycine dehydrogenase (decarboxylating) activity* || YAL044C || 1082836	0.344817	0.322093	0.760807	0.251119	-0.418799	-0.231618	-0.667513	-0.562804	-0.52983	-0.384839	-0.639625	0.540457	-0.392625	-0.327244	-0.0588593	-0.250711	-0.104341	-0.276934	-0.581255	-0.768592	-0.328975	-0.420591	0.0431306	0.0714211	-0.131515	0.50205	0.0715159	-0.108752	0.618094	0.377051	0.0398962	0.368406	0.3485	0.197862	0.0919967	-0.0478983	-0.421591	-0.698089	-0.693464	-0.60566	-0.644518	-0.773674	0.0184693	0.166693	0.155441	-0.179116	0.341724	0.371156
A_06_P1067	PTA1 || 1 || 61053 || mRNA processing* || RNA binding || YAL043C || 1086720	-0.305183	-0.0579073	-0.119193	-0.0488813	-0.158799	-0.171618	-0.317513	0.0271957	-0.0998303	-0.184839	-0.299625	0.440457	-0.302625	-0.0872436	-0.138859	0.0592892	0.425659	-0.0769343	0.0587452	-0.0785916	0.151025	-0.130591	-0.0468694	-0.158579	-0.301515	-0.14795	-0.468484	-0.288752	0.0680944	-0.0429493	-0.290104	0.0084061	0.1585	0.0278618	-0.358003	0.172102	-0.231591	-0.578089	-0.393464	-0.53566	-0.824518	-0.953674	-0.911531	-0.333307	-0.254559	-0.569116	-0.138276	-0.108844
A_06_P1066	ERV46 || 1 || 61317 || transport* || molecular_function || YAL042W || 1080884	0.184817	0.172093	0.0508074	-0.0888813	-0.168799	0.0083821	-0.197513	-0.112804	-0.0798303	-0.134839	-0.199625	1.12046	0.117375	-0.0672436	-0.358859	-0.0207108	0.665659	-0.146934	0.138745	0.111408	0.211025	0.0694092	0.203131	0.161421	0.208485	0.11205	-0.248484	-0.0687521	0.108094	0.0270507	-0.190104	0.0284061	0.0884998	-0.0421382	0.111997	0.552102	0.178409	-0.0680888	0.136536	-0.00566022	-0.704518	-0.723674	-0.401531	-0.0133073	-0.044559	-0.0991156	0.291724	0.311156
A_06_P1068	|| 1 || 61609 || || || YAL042C-A || 1082215											0.410375	0.820457		0.662756		-0.250711							0.333131	0.881421	0.428485	0.15205	-0.198484	-0.00875208	0.118094	0.0870507	0.459896	0.0884061		-0.0021382	0.411997	0.212102		0.101911	0.386536	-0.0556602	-0.00451777	-0.443674						0.751156
A_06_P1065	CDC24 || 1 || 62841 || pseudohyphal growth* || guanyl-nucleotide exchange factor activity* || YAL041W || 1083571	-0.0351831	0.222093	0.260807	0.0511187	0.0712014	0.148382	0.00248664	-0.0228043	0.0301697	-0.00483854	-0.219625	1.14046	0.00737509	0.332756	0.381141	0.359289	0.755659	0.313066	-0.0512548	0.261408	0.441025	0.0294092	-0.0168694	-0.0185789	-0.0515154	-0.01795	-0.188484	-0.0387521	0.318094	0.217051	0.159896	0.0884061	0.1185	0.277862	-0.0180033	0.212102	0.0684093	-0.238089	-0.203464	-0.10566	-0.0745178	-0.293674	-0.311531	-0.0533073	-0.074559	-0.0591156	0.211724	0.131156
A_06_P1064	CLN3 || 1 || 67521 || cell cycle* || cyclin-dependent protein kinase regulator activity || YAL040C || 1082719	0.0948169	-0.117907	-0.0191926	0.281119	-0.388799	-0.311618	-0.727513	-0.112804	-0.26983	-0.264839	0.800375	0.970457	0.227375	0.782756	0.481141	0.789289	0.595659	-0.556934	-0.0512548	0.251408	-0.818975	-0.450591	-0.136869	0.0314211	-0.491515	-0.06795	0.621516	0.00124792	-0.831906	-0.372949	-0.880104	-0.141594	-0.2415	-0.732138	-0.0580033	-0.447898	-0.0815907	0.771911	0.576536	0.29434	-0.514518	-0.613674	-0.901531	0.466693	0.525441	-0.339116	-0.208276	-0.128844
A_06_P1063	CYC3 || 1 || 69526 || cytochrome c-heme linkage || metal ion binding* || YAL039C || 1084857	-0.0351831	-0.217907	-0.0591926	0.101119	-0.458799	-0.451618	-0.367513	-0.602804	-0.44983	-0.164839	-0.559625	0.750457	-0.302625	-0.647244	-0.368859	-0.170711	-0.304341	-0.706934	-0.651255	-0.678592	-1.01897	-0.550591	-0.0268694	-0.178579	-0.291515	0.03205	-0.588484	-0.618752	0.998094	0.537051	0.219896	0.388406	0.3385	0.287862	-0.458003	0.00210169	-0.311591	-1.37809	-1.41346	-1.16566	-0.754518	-1.05367	-0.381531	-0.543307	-0.424559	-0.629116	-0.288276	-0.028844
A_06_P1062	CDC19 || 1 || 71787 || glycolysis* || transferase activity* || YAL038W || 1081901	-0.285183	-1.49791	0.0208074	0.471119	0.131201	0.0083821	-0.147513	-0.172804	-0.0898303	0.125161	-0.719625	0.120457	-0.722625	-1.09724	-0.378859	-0.690711	-1.15434	-1.95693	-1.58125	-1.89859	-1.52897	-1.38059	-0.0568694	-0.138579	-0.281515	-0.35795	-0.658484	0.361248	-0.0619056	0.137051	-0.470104	0.0084061	0.2185	-0.522138	0.341997	1.0821	0.588409	-0.308089	-0.143464	-0.26566	-0.354518	-0.703674	-0.871531	-0.483307	-0.544559	-0.389116	0.281724	0.681156
A_06_P1061	|| 1 || 74021 || biological_process || molecular_function || YAL037W || 1084528	-0.165183	-0.227907	-0.389193	-0.688881	-0.148799	0.0483821	-0.257513	-0.132804	0.0801697	-0.274839	-0.209625	1.18046	-0.162625	-0.417244	-0.288859	-0.420711	0.375659	-0.146934	-0.511255	-0.268592	-0.438975	-0.950591	-0.0268694	0.0314211	0.0584846	-0.46795	0.0315159	0.101248	-0.261906	-0.0929493	0.359896	0.0584061	-0.0115002	0.207862	-0.00800329	0.212102	0.0184093	0.351911	0.0965359	0.31434	0.105482	0.256326	0.298469	-0.393307	-0.394559	-0.119116	0.301724	0.431156
A_06_P1060	RBG1 || 1 || 76153 || ribosome biogenesis and assembly || nucleotide binding* || YAL036C || 1085434	-0.265183	0.132093	0.450807	-0.688881	-1.0588	-1.09162	-1.24751	-1.4628	-1.00983	-0.614839	-0.699625	0.510457	-0.152625	-0.237244	-0.728859	-0.0807108	0.155659	-0.496934	-0.481255	0.721408	-0.0089747	-0.530591	-0.0268694	0.0214211	0.288485	-0.10795	-0.338484	0.0612479	-0.141906	-0.182949	-0.0601038	-0.221594	-0.3215	0.0478618	0.371997	0.472102	0.248409	-0.348089	-0.253464	-0.0956602	0.145482	0.136326	0.108469	-0.0833073	-0.044559	0.290884	0.111724	0.00115604
A_06_P1059	FUN12 || 1 || 76428 || translation* || nucleotide binding* || YAL035W || 1081880	0.0948169	0.212093	0.500807	0.0111187	-0.208799	-0.211618	-0.577513	-0.402804	-0.28983	-0.164839	-0.529625	0.570457	-0.0926249	-0.157244	-0.0988593	0.289289	0.975659	0.463066	0.0487452	0.381408	0.351025	0.289409	-0.0468694	-0.0685789	-0.161515	-0.18795	-0.598484	-0.738752	0.228094	0.0270507	-0.290104	-0.151594	-0.0915002	-0.102138	0.161997	0.592102	0.0484093	-0.718089	-0.523464	-0.60566	0.00548223	-0.203674	-0.621531	-0.423307	-0.414559	-0.299116	-0.0282761	-0.098844
A_06_P1057	MTW1 || 1 || 79719 || cell cycle* || molecular_function || YAL034W-A || 1086440	0.294817	0.242093	0.140807	0.261119	0.231201	0.238382	0.262487	-0.0828043	0.22017	0.315161	0.320375	1.21046	0.257375	-0.0372436	0.441141	-0.0307108	0.285659	-0.136934	0.308745	-0.178592	0.471025	0.689409	0.0131306	-0.00857894	0.0884846	-0.00795002	-0.258484	0.0112479	0.168094	-0.172949	0.109896	-0.0915939	-0.2415	-0.112138	-0.258003	-0.377898	-0.301591	-0.108089	-0.0934641	-0.0956602	0.195482	0.136326	0.0784693	0.0566927	-0.124559	0.320884	0.271724	0.331156
A_06_P1058	|| 1 || 79843 || || || YAL034C-B || 1085304			-0.259193				-0.307513	-0.502804				-0.629543								-0.138592																					1.48548	0.716326
A_06_P1056	FUN19 || 1 || 81952 || biological_process || molecular_function || YAL034C || 1081181	-0.375183	-0.547907	-1.14919	-0.188881	0.371201	0.568382	0.352487	0.467196	0.42017	0.235161	0.170375	0.730457	-0.342625	0.302756	0.781141	0.229289	1.09566	0.0530657	0.298745	-0.828592	-0.398975	0.149409	-0.186869	-0.318579	-0.151515	-0.17795	-0.268484	-0.0387521	0.568094	0.447051	0.359896	0.318406	0.5085	0.427862	-0.868003	0.222102	-0.0815907	-0.498089	-0.423464	-0.14566	-0.494518	-1.00367	-0.521531	-0.393307	-0.344559	-0.579116	0.491724	0.191156
A_06_P1055	POP5 || 1 || 82707 || rRNA processing* || hydrolase activity* || YAL033W || 1086781	0.314817	0.102093	0.310807	-0.188881	-0.0887986	0.0383821	-0.287513	0.0571957	0.000169726	-0.194839	-0.00962532	0.750457	-0.132625	-0.227244	0.131141	-0.110711	1.12566	0.563066	0.208745	0.541408	0.551025	-0.0405908	0.163131	0.251421	0.0884846	0.28205	0.621516	0.561248	-0.231906	-0.0629493	0.249896	0.128406	0.0484998	0.0778618	0.341997	-0.197898	0.308409	0.781911	0.616536	0.52434	0.825482	0.806326	0.928469	0.376693	0.395441	0.680884	0.221724	0.171156
A_06_P1054	PRP45 || 1 || 84475 || mRNA processing* || transcription activator activity || YAL032C || 1085334	-0.0551831	-0.00790726	-0.0691926	0.0511187	0.421201	0.608382	0.392487	0.347196	0.32017	0.315161	-0.0796253	0.970457	0.0573751	0.172756	0.231141	0.169289	0.925659	0.553066	0.468745	-0.148592	0.361025	0.739409	0.203131	0.131421	-0.251515	-0.18795	-0.478484	-0.528752	0.0580944	-0.00294933	-0.280104	-0.0715939	-0.0615002	-0.332138	-0.178003	0.252102	-0.241591	-0.178089	-0.203464	-0.32566	-0.244518	-0.263674	-0.231531	-0.0633073	-0.154559	-0.189116	0.151724	-0.048844
A_06_P1053	GIP4 || 1 || 87032 || chromosome segregation* || protein phosphatase type 1 regulator activity* || YAL031C || 1082853	-0.515183	-0.357907	-0.489193	-0.208881	0.341201	0.438382	0.0924866	0.497196	0.26017	0.0351615	-0.319625	0.650457	-0.392625	-0.0572436	0.151141	-0.0407108	1.10566	0.393066	-0.111255	-0.488592	0.0710253	-0.0905908	-0.206869	-0.198579	-0.291515	-0.23795	-0.478484	-0.478752	0.288094	0.247051	-0.000103752	0.0284061	0.1585	0.257862	-0.428003	-0.00789831	-0.301591	-0.588089	-0.503464	-0.34566	-0.494518	-0.563674	-0.591531	-0.273307	-0.274559	-0.389116	0.171724	-0.128844
A_06_P1052	SNC1 || 1 || 87287 || endocytosis* || SNAP receptor activity || YAL030W || 1082695	0.0348169	0.0520927	-0.569193	-0.308881	0.201201	0.148382	0.152487	0.297196	0.21017	0.0551615	0.260375	0.860457	0.127375	0.352756	0.0911407	-0.0707108	0.785659	0.603066	0.0487452	-0.268592	0.141025	-0.210591	-0.0368694	0.0514211	0.0584846	-0.06795	0.151516	-0.0387521	-0.0219056	0.117051	0.299896	0.228406	0.1685	0.227862	-0.0180033	-0.497898	-0.311591	-0.0380888	-0.193464	0.0143398	0.435482	0.366326	0.538469	0.156693	0.115441	0.260884	0.331724	0.231156
A_06_P1051	MYO4 || 1 || 92271 || intracellular mRNA localization* || nucleotide binding* || YAL029C || 1086449	-0.115183	0.152093	0.260807	-0.0688813	0.0312014	-0.0416179	-0.187513	-0.0928043	-0.0498303	0.0751615	-0.229625	0.880457	-0.0426249	-0.167244	-0.0588593	0.0192892	0.505659	0.163066	-0.0812548	0.151408	0.101025	-0.250591	-0.166869	-0.178579	-0.161515	-0.12795	-0.168484	-0.498752	0.238094	0.187051	-0.0801038	-0.0315939	-0.0115002	0.0078618	0.0719967	0.512102	-0.131591	-0.418089	-0.273464	-0.13566	-0.0445178	-0.0536744	-0.501531	-0.223307	-0.114559	-0.0991156	-0.208276	-0.338844
A_06_P1050	FRT2 || 1 || 92901 || response to stress || molecular_function || YAL028W || 1084858	-0.845183	-1.07791	-2.32919	-0.578881	1.2712	1.06838	1.36249	1.3972	1.18017	0.755161	0.620375	0.950457	0.117375	0.912756	0.931141	0.319289	1.47566	0.703066	0.848745	-0.518592	0.0110253	0.689409	-0.386869	-0.438579	-0.341515	-0.35795	-0.148484	-0.298752	0.308094	0.227051	0.299896	0.258406	0.2185	0.397862	-0.158003	-0.347898	-0.501591	0.231911	0.106536	0.16434	0.225482	-0.0436744	0.208469	-0.0433073	-0.064559	0.0708844	0.251724	-0.518844
A_06_P1049	|| 1 || 94688 || biological_process || molecular_function || YAL027W || 1084799	0.0748169	-0.0679073	-0.329193	-0.288881	0.331201	0.0583821	0.322487	0.157196	0.32017	0.235161	0.190375	0.760457	-0.122625	-0.157244	0.251141	0.0692892	0.365659	-0.136934	-0.0312548	-0.728592	-0.278975	0.109409	-0.146869	-0.198579	-0.221515	-0.12795	-0.178484	-0.138752	0.0580944	-0.212949	0.00989625	0.0184061	-0.1115	-0.222138	-0.568003	-0.917898	-0.441591	-0.108089	-0.153464	-0.22566	-0.0845178	-0.163674	-0.0715307	-0.0833073	-0.224559	-0.0391156	0.261724	0.091156
A_06_P1048	DRS2 || 1 || 99698 || transport* || nucleotide binding* || YAL026C || 1085438	0.344817	0.392093	0.140807	-0.0188813	0.301201	0.318382	0.00248664	0.237196	0.27017	0.105161	0.460375	1.08046	0.377375	0.412756	0.831141	0.449289	0.945659	0.693066	0.218745	0.151408	0.461025	0.0994092	0.433131	0.371421	0.338485	0.16205	0.121516	-0.188752	0.158094	0.227051	0.0498962	0.228406	0.2885	0.117862	0.341997	0.202102	0.318409	0.121911	0.296536	0.19434	-0.0545178	-0.163674	-0.0215307	0.246693	0.275441	0.540884	0.551724	0.431156
A_06_P1047	MAK16 || 1 || 101146 || cell cycle* || molecular_function || YAL025C || 1081756	-0.745183	0.422093	1.91081	-0.238881	-2.0188	-1.77162	-2.35751	-2.5728	-2.01983	-1.33484	-0.849625	0.740457	0.0273751	-0.217244	-1.66886	-0.180711	0.0556594	0.533066	-0.591255	1.04141	0.251025	-0.780591	0.213131	0.261421	0.338485	-0.07795	-0.498484	-0.208752	-0.431906	-0.622949	-0.570104	-0.781594	-0.8615	-0.602138	0.841997	0.672102	0.608409	-0.318089	-0.123464	-0.15566	0.115482	0.406326	0.298469	-0.273307	-0.464559	0.130884	-0.338276	-0.038844
A_06_P1046	LTE1 || 1 || 105873 || cell cycle* || guanyl-nucleotide exchange factor activity || YAL024C || 1080963	0.244817	0.432093	0.390807	0.251119	0.341201	0.388382	0.0324866	0.187196	0.21017	0.135161	0.210375	1.24046	0.427375	0.582756	0.791141	2.08929	1.18566	0.933066	0.408745	0.681408	0.881025	0.619409	0.133131	0.0714211	0.158485	0.07205	-0.138484	-0.148752	0.298094	0.147051	0.219896	0.0484061	0.0184998	0.227862	0.241997	0.222102	0.198409	-0.0680888	-0.0234641	0.12434	0.385482	0.376326	0.0684693	-0.123307	-0.114559	0.100884	0.371724	0.261156
A_06_P1045	PMT2 || 1 || 108552 || protein amino acid O-linked glycosylation || transferase activity* || YAL023C || 1083848	-0.0551831	0.0720927	0.0708074	0.101119	-0.188799	-0.371618	-0.387513	-0.00280425	-0.14983	-0.194839	-0.0196253	1.11046	-0.0126249	0.0627564	0.0411407	0.109289	0.515659	-0.336934	-0.111255	0.331408	0.271025	-0.400591	0.133131	0.141421	-0.461515	0.07205	0.161516	-0.258752	-0.521906	-0.392949	-0.910104	-0.241594	-0.1715	-0.672138	-0.0280033	-0.117898	-0.531591	0.411911	0.496536	-0.0756602	-1.25452	-1.18367	-1.39153	0.166693	0.195441	-0.199116	-0.258276	-0.178844
A_06_P1044	FUN26 || 1 || 110431 || transport* || nucleoside transmembrane transporter activity || YAL022C || 1083405	0.0648169	0.102093	-0.0591926	-0.0588813	-0.0787986	0.118382	-0.147513	0.217196	0.0601697	-0.174839	0.440375	1.62046	0.337375	-0.0772436	-0.0288593	0.0592892	1.24566	-0.00693432	0.288745	0.271408	0.131025	-0.160591	0.223131	0.221421	0.0984846	0.17205	0.501516	0.341248	-0.481906	-0.162949	-0.160104	0.0684061	-0.00150017	-0.192138	0.0119967	-0.217898	0.0984093	0.691911	0.726536	0.44434	-0.154518	-0.0336744	-0.0715307	0.496693	0.515441	0.560884	0.281724	0.251156
A_06_P1043	CCR4 || 1 || 113360 || transcription* || hydrolase activity* || YAL021C || 1083419	0.454817	0.142093	0.0908074	0.111119	0.261201	0.0183821	0.0224866	0.557196	0.23017	-0.0648385	0.710375	1.32046	0.577375	0.622756	0.701141	0.799289	1.25566	0.433066	0.438745	0.391408	0.361025	0.209409	0.283131	0.141421	-0.321515	0.22205	0.511516	0.0912479	-0.171906	0.00705067	-0.640104	0.0884061	0.1885	-0.392138	0.0619967	-0.0778983	-0.121591	0.0819112	0.276536	-0.10566	-0.524518	-0.383674	-0.671531	0.216693	0.445441	-0.0691156	0.101724	0.221156
A_06_P1042	ATS1 || 1 || 114616 || tRNA modification* || molecular_function || YAL020C || 1081319	-0.235183	-0.227907	-0.449193	-0.308881	-0.0687986	0.198382	-0.0575134	0.427196	0.34017	0.0351615	0.100375	1.48046	0.197375	-0.0672436	-0.388859	-0.0207108	1.18566	0.0230657	0.0587452	0.301408	0.0310253	-0.0305908	0.373131	0.331421	-0.111515	0.26205	-0.0784841	-0.0787521	0.448094	0.187051	-0.100104	0.308406	0.3385	-0.362138	-0.108003	0.0121017	-0.281591	0.0519112	0.156536	-0.38566	-0.604518	-0.433674	0.258469	0.176693	0.165441	0.130884	0.121724	-0.00884396
A_06_P1041	FUN30 || 1 || 114920 || chromosome organization and biogenesis (sensu Eukaryota) || molecular_function* || YAL019W || 1086473	-0.215183	0.282093	0.400807	-0.208881	-0.138799	-0.411618	-0.387513	-0.532804	-0.22983	0.135161	-0.599625	0.430457	-0.112625	-0.337244	-0.238859	0.129289	0.525659	0.423066	-0.151255	0.561408	0.231025	-0.0605908	-0.156869	-0.228579	-0.0915154	-0.32795	-0.788484	-0.828752	0.348094	0.0370507	-0.110104	-0.171594	-0.2315	0.0378618	0.251997	0.342102	0.00840926	-0.788089	-0.623464	-0.58566	0.195482	-0.0636744	-0.431531	-0.613307	-0.604559	-0.259116	-0.0382761	-0.168844
A_06_P1040	|| 1 || 119542 || biological_process || molecular_function || YAL018C || 1085733											1.31037																0.781516								0.941997							0.676326
A_06_P1039	PSK1 || 1 || 120226 || protein amino acid phosphorylation* || nucleotide binding* || YAL017W || 1080831	-0.255183	-0.0879073	-0.519193	0.211119	0.491201	0.648382	0.542487	0.667196	0.48017	0.205161	0.300375	1.18046	0.197375	0.802756	1.17114	0.499289	1.04566	0.413066	0.168745	-0.408592	0.221025	0.399409	-0.0268694	-0.0585789	-0.391515	0.05205	0.141516	-0.00875208	0.128094	0.167051	0.00989625	0.128406	0.2485	-0.0221382	-0.0980033	0.0321017	-0.261591	0.231911	0.196536	0.0743398	-0.124518	-0.313674	-0.401531	0.166693	0.145441	-0.00911558	0.301724	-0.128844
A_06_P1038	TPD3 || 1 || 124880 || translation* || binding* || YAL016W || 1084127	0.184817	0.142093	-0.0691926	0.201119	0.111201	-0.251618	0.312487	0.157196	0.0601697	0.235161	0.510375	1.13046	0.287375	0.392756	0.651141	0.299289	0.425659	-0.436934	0.498745	-0.0485916	0.281025	0.429409	0.0931306	0.0614211	0.268485	0.03205	0.0415159	0.0212479	0.198094	0.197051	0.149896	0.0884061	0.1585	0.247862	-0.158003	-0.137898	0.0784093	-0.268089	-0.163464	-0.0456602	0.0254822	-0.173674	-0.241531	-0.00330727	-0.044559	0.160884	0.281724	0.321156
A_06_P1037	NTG1 || 1 || 128103 || metabolic process* || hydrolase activity* || YAL015C || 1084413	-0.0651831	-0.0679073	-0.349193	-0.248881	0.171201	0.428382	0.152487	0.227196	0.26017	-0.0448385	-0.349625	0.390457	-0.312625	-0.217244	0.141141	-0.0707108	0.385659	0.133066	-0.341255	-0.188592	-0.308975	-0.290591	0.0631306	0.0914211	0.0484846	-0.02795	-0.328484	-0.0587521	0.0480944	-0.132949	-0.120104	-0.0715939	0.00849983	-0.272138	-0.228003	-0.227898	-0.261591	-0.268089	-0.293464	-0.22566	-0.174518	-0.0136744	-0.0315307	-0.0433073	-0.114559	0.100884	0.231724	0.081156
A_06_P1036	SYN8 || 1 || 129020 || transport* || SNAP receptor activity || YAL014C || 1084949	0.0348169	-0.0679073	-0.179193	-0.0188813	-0.188799	0.0083821	-0.0775134	-0.0328043	-0.0998303	-0.154839	0.290375	1.03046	0.0673751	0.0227564	-0.168859	0.0592892	0.585659	-0.206934	-0.0812548	-0.198592	-0.0789747	-0.0905908	-0.0568694	-0.0885789	0.138485	0.08205	0.131516	0.581248	-0.411906	-0.232949	-0.0301038	-0.161594	-0.0815002	0.0378618	-0.0680033	-0.0778983	0.318409	0.191911	0.226536	0.49434	-0.0545178	-0.0736744	0.308469	0.126693	0.105441	0.160884	-0.378276	-0.538844
A_06_P1035	DEP1 || 1 || 129271 || transcription* || transcription regulator activity* || YAL013W || 1082010	0.0348169	0.282093	0.0208074	0.211119	0.131201	-0.101618	0.392487	-0.262804	0.000169726	0.405161	-0.269625	0.840457	0.0373751	-0.347244	0.0211407	0.169289	0.00565935	-0.186934	0.0687452	-0.508592	-0.0989747	0.619409	0.183131	0.00142106	-0.461515	0.13205	-0.878484	-0.938752	1.05809	0.537051	-0.0601038	0.368406	0.4685	-0.112138	-0.108003	0.182102	-0.311591	-0.898089	-0.803464	-1.24566	-0.144518	-0.153674	0.138469	-0.253307	-0.244559	-0.379116	0.0217239	-0.288844
A_06_P1034	CYS3 || 1 || 130802 || response to drug* || catalytic activity* || YAL012W || 1083538	0.184817	0.452093	0.580807	0.101119	-0.318799	-0.591618	-0.927513	-0.482804	-0.47983	-0.254839	0.650375	1.93046	0.747375	-0.0672436	0.671141	0.589289	0.765659	-0.326934	-0.0312548	0.591408	0.261025	-0.600591	0.313131	0.321421	0.228485	0.24205	0.551516	0.331248	-0.481906	-0.272949	-0.520104	-0.331594	-0.1315	-0.302138	0.321997	-0.0978983	0.118409	1.00191	1.08654	0.60434	1.01548	0.806326	0.0284693	1.87669	1.88544	1.34088	0.601724	-0.778844
A_06_P1033	SWC3 || 1 || 132202 || transcription* || molecular_function || YAL011W || 1080854	-0.0651831	0.362093	0.280807	0.0111187	0.0412014	0.0783821	-0.137513	-0.292804	-0.10983	-0.0548385	-0.409625	0.690457	0.0173751	0.102756	0.121141	0.219289	0.645659	0.553066	-0.131255	-0.0285916	0.311025	0.0694092	0.0331306	0.0414211	-0.261515	-0.21795	-0.768484	-0.518752	0.178094	-0.0329493	-0.270104	-0.131594	-0.1915	-0.222138	0.0119967	0.112102	-0.221591	-0.388089	-0.353464	-0.49566	0.0754822	-0.0236744	-0.121531	-0.343307	-0.364559	-0.0191156	0.211724	0.161156
A_06_P1032	MDM10 || 1 || 135667 || telomere maintenance* || molecular_function || YAL010C || 1081113	0.124817	0.252093	0.150807	0.0411187	0.00120137	-0.281618	0.222487	-0.362804	-0.23983	0.175161	0.100375	0.810457	0.157375	0.102756	0.351141	0.0792892	0.195659	-0.116934	0.208745	-0.418592	-0.0789747	-0.0805908	-0.0368694	-0.138579	0.208485	0.00204998	-0.468484	-0.248752	0.658094	0.607051	0.309896	0.0384061	0.1785	0.527862	0.0619967	0.282102	-0.131591	-0.778089	-0.683464	-0.63566	0.0554822	-0.253674	-0.311531	-0.373307	-0.404559	-0.399116	0.341724	0.441156
A_06_P1031	SPO7 || 1 || 135856 || meiosis* || phosphoprotein phosphatase activity || YAL009W || 1085877	0.0348169	-0.167907	-0.349193	-0.458881	0.121201	0.258382	0.0824866	0.0371957	0.13017	-0.0748385	-0.219625	0.950457	0.0473751	0.0927564	-0.198859	-0.420711	0.525659	-0.126934	-0.181255	-0.0985916	-0.0489747	-0.300591	-0.0168694	0.0414211	0.0784846	-0.00795002	0.0415159	0.111248	-0.311906	-0.252949	0.0998962	-0.171594	-0.1215	-0.152138	-0.178003	-0.0578983	-0.251591	0.0919112	-0.0634641	-0.0656602	-0.00451777	0.156326	0.378469	0.236693	-0.00455902	0.400884	-0.0482761	0.091156
A_06_P1030	FUN14 || 1 || 136916 || biological_process || molecular_function || YAL008W || 1085671	-0.155183	-0.177907	-1.04919	-0.458881	-0.00879863	-0.151618	0.172487	0.0571957	0.0201697	-0.0948385	0.480375	0.780457	-0.172625	0.0127564	-0.108859	-0.600711	0.285659	-0.396934	-0.131255	-1.24859	-0.608975	-0.480591	-0.246869	-0.228579	0.0184846	-0.05795	0.0315159	0.141248	0.118094	0.0970507	0.309896	0.0684061	0.1485	0.287862	-0.338003	-0.517898	-0.341591	-0.378089	-0.383464	-0.14566	-0.0845178	-0.243674	-0.0615307	-0.143307	-0.294559	-0.169116	0.451724	0.501156
A_06_P1029	ERP2 || 1 || 138347 || transport* || molecular_function || YAL007C || 1081929	0.124817	0.0120927	0.280807	0.111119	-0.398799	-0.101618	-0.267513	-0.182804	-0.25983	-0.204839	-0.0896253	1.06046	-0.242625	0.0827564	0.401141	0.0292892	0.255659	-0.386934	-0.101255	0.281408	0.381025	0.0294092	0.203131	0.261421	0.0284846	0.03205	0.291516	0.131248	-0.531906	-0.412949	-0.350104	-0.461594	-0.3715	-0.472138	0.301997	0.0421017	0.0984093	0.421911	0.426536	0.24434	-0.0445178	0.0963256	-0.0615307	0.0366927	0.075441	-0.0791156	-0.198276	0.131156
A_06_P1027	|| 1 || 140762 || || || YAL004W || 1086845	-0.235183	0.112093	-0.549193	-0.498881	-0.698799	-1.00162	-0.237513	-0.652804	-0.25983	-0.104839	-0.379625	0.150457	0.0873751	-0.157244	0.291141	0.529289	0.245659	-0.566934	0.158745	-1.33859	-0.668975	-0.0905908	-0.0468694	-0.198579	-0.471515	-0.45795	-0.888484	0.0112479	0.278094	-0.0329493	-0.140104	-0.141594	-0.0315002	0.127862	-0.728003	0.212102	0.0184093	-0.888089	-0.573464	-0.13566	-0.704518	-0.663674	-0.681531	-0.593307	-0.554559	-0.309116	-0.0782761	-0.448844
A_06_P1028	SSA1 || 1 || 141433 || translation* || nucleotide binding* || YAL005C || 1083834	-0.675183	-0.227907	-1.42919	-0.388881	0.0512014	-0.171618	0.142487	-0.102804	0.12017	0.0951615	0.390375	0.420457	-0.112625	0.302756	0.421141	0.309289	0.425659	-0.0269343	0.0487452	-2.38859	-0.948975	-0.240591	-0.356869	-0.498579	-0.0415154	-0.61795	-1.11848	-0.758752	0.898094	0.647051	0.379896	0.278406	0.4085	0.657862	-0.658003	0.152102	0.0484093	-1.16809	-0.923464	-0.42566	-0.834518	-1.08367	-0.821531	-0.793307	-0.694559	-0.669116	-0.0882761	-0.448844
A_06_P1026	EFB1 || 1 || 142176 || translation* || translation elongation factor activity || YAL003W || 1085558	-0.195183	-0.207907	0.0108074	-0.398881	-0.548799	-0.651618	-0.617513	-0.902804	-0.52983	-0.264839	-0.589625	0.220457	-0.262625	-0.467244	0.141141	-0.100711	0.00565935	-0.156934	-0.341255	-0.0885916	-0.198975	-0.740591	-0.156869	-0.198579	0.0484846	-0.07795	-0.378484	-0.148752	0.328094	0.197051	0.239896	0.0084061	0.1085	0.307862	0.191997	0.242102	0.158409	-0.328089	-0.363464	-0.0956602	-0.0745178	-0.0436744	0.158469	-0.343307	-0.374559	-0.0491156	-0.318276	-0.318844
A_06_P1025	VPS8 || 1 || 143709 || transport* || molecular_function* || YAL002W || 1080720	-0.295183	-0.0479073	-0.279193	-0.0188813	0.251201	0.138382	0.192487	0.477196	0.18017	0.115161	0.170375	0.940457	0.0473751	-0.0272436	-0.0188593	0.00928916	0.905659	0.193066	0.0687452	-0.118592	0.0510253	-0.240591	-0.176869	-0.188579	-0.201515	-0.18795	-0.238484	-0.168752	-0.161906	-0.00294933	-0.190104	-0.161594	-0.0515002	-0.0721382	-0.258003	-0.217898	0.0884093	0.101911	0.186536	0.14434	-0.704518	-0.813674	-0.701531	-0.243307	-0.204559	-0.219116	-0.0982761	-0.198844
A_06_P1024	TFC3 || 1 || 151168 || transcription* || DNA binding* || YAL001C || 1080763	0.164817	0.372093	0.0308074	0.311119	0.451201	0.488382	0.482487	0.397196	0.48017	0.285161	0.0903747	1.17046	0.247375	0.142756	-0.00885932	-0.0407108	0.675659	0.253066	0.138745	0.0714084	0.651025	0.589409	0.0431306	0.0714211	0.208485	0.06205	-0.248484	0.00124792	0.478094	0.227051	0.449896	-0.0415939	0.1085	0.297862	-0.0480033	0.102102	0.168409	0.0219112	0.0365359	0.14434	0.0254822	-0.0336744	-0.0315307	0.0466927	0.035441	0.370884	0.341724	0.151156
A_06_P1097	NUP60 || 1 || 152259 || transport* || structural constituent of nuclear pore || YAR002W || 1084618	-0.175183	0.172093	0.230807	0.0011187	-0.0687986	-0.231618	-0.197513	-0.382804	-0.12983	-0.114839	-0.579625	0.670457	-0.182625	-0.177244	-0.248859	-0.000710843	0.195659	-0.0769343	-0.201255	0.0914084	0.131025	-0.0805908	-0.176869	-0.168579	-0.391515	-0.15795	-0.208484	-0.328752	0.138094	-0.0329493	-0.420104	-0.191594	-0.0715002	-0.192138	-0.0180033	0.162102	-0.201591	-0.338089	-0.233464	-0.63566	0.0354822	0.0263256	-0.521531	-0.353307	-0.254559	-0.489116	-0.258276	-0.188844
A_06_P1096	ERP1 || 1 || 154726 || transport* || molecular_function || YAR002C-A || 1086708	0.194817	0.0120927	0.0708074	-0.158881	0.0212014	-0.431618	0.0624866	0.357196	0.0401697	0.00516146	0.320375	1.26046	0.327375	0.392756	0.271141	0.199289	0.845659	-0.596934	0.308745	0.581408	0.371025	-0.230591	0.303131	0.351421	-0.421515	0.20205	0.701516	0.581248	-0.901906	-0.532949	-0.490104	-0.211594	-0.2015	-0.542138	0.0819967	-0.557898	-0.311591	1.02191	1.08654	0.49434	0.595482	0.596326	-0.181531	0.586693	0.485441	0.400884	-0.0782761	0.051156
A_06_P1098	SWD1 || 1 || 155007 || regulation of transcription, DNA-dependent* || histone lysine N-methyltransferase activity (H3-K4 specific) || YAR003W || 1084268	0.114817	0.0220927	0.110807	0.171119	0.0112014	0.0783821	0.0224866	-0.0328043	0.0501697	-0.184839	-0.519625	0.910457	-0.192625	0.0627564	-0.268859	-0.200711	0.235659	-0.276934	-0.231255	-0.0485916	0.0910253	-0.0805908	0.133131	0.0814211	0.198485	0.07205	0.221516	0.101248	-0.461906	-0.162949	-0.220104	-0.161594	-0.0615002	-0.222138	0.301997	0.472102	0.508409	0.411911	0.466536	0.47434	-0.114518	-0.0136744	-0.0615307	0.266693	0.195441	0.360884	-0.178276	0.021156
A_06_P1099	RFA1 || 1 || 158621 || DNA repair* || metal ion binding* || YAR007C || 1086478	0.304817	0.202093	0.0708074	0.201119	0.0512014	-0.0116179	0.0924866	-0.0828043	0.11017	0.145161	0.320375	0.910457	0.0873751	0.252756	0.371141	-0.200711	0.315659	0.00306568	0.348745	0.271408	0.641025	0.569409	0.0431306	-0.0485789	0.158485	0.03205	-0.168484	-0.438752	0.398094	0.327051	-0.0201038	-0.121594	0.1085	0.177862	0.341997	0.492102	-0.0715907	0.0119112	-0.0134641	-0.20566	-0.394518	-0.193674	-0.241531	-0.283307	-0.164559	0.000884424	-0.178276	-0.178844
A_06_P1100	SEN34 || 1 || 158967 || tRNA processing* || hydrolase activity* || YAR008W || 1083370	0.104817	0.292093	0.380807	0.0911187	-0.248799	-0.0716179	-0.307513	-0.342804	-0.12983	-0.0648385	-0.129625	0.990457	0.0973751	-0.0472436	-0.108859	-0.240711	0.175659	0.0330657	0.0387452	0.561408	0.491025	0.399409	0.123131	0.131421	-0.0515154	-0.04795	-0.248484	0.0912479	-0.0719056	-0.262949	-0.110104	-0.281594	-0.2715	-0.232138	0.151997	0.232102	0.108409	0.211911	0.216536	-0.0556602	-0.144518	-0.00367439	-0.271531	-0.163307	-0.244559	-0.149116	-0.198276	-0.238844
A_06_P1101	BUD14 || 1 || 168866 || regulation of transcription, DNA-dependent* || protein phosphatase type 1 regulator activity || YAR014C || 1084525	-0.195183	0.212093	0.230807	-0.128881	-0.0487986	0.0083821	-0.157513	-0.132804	-0.0298303	-0.0848385	-0.349625	0.780457	-0.182625	0.0227564	-0.0388593	0.0992892	0.465659	0.493066	-0.161255	0.131408	0.211025	0.0294092	-0.0868694	-0.138579	-0.221515	-0.08795	-0.258484	-0.348752	0.318094	0.197051	-0.100104	-0.0115939	0.00849983	0.0578618	0.101997	0.302102	-0.0215907	-0.408089	-0.383464	-0.23566	-0.274518	-0.133674	-0.321531	-0.143307	-0.114559	-0.0191156	-0.0782761	-0.278844
A_06_P1102	ADE1 || 1 || 169370 || response to drug* || ATP binding* || YAR015W || 1085654	-0.0751831	0.182093	0.480807	-0.238881	-0.378799	-0.371618	-0.467513	-0.682804	-0.30983	0.0251615	-0.699625	0.470457	-0.332625	-0.257244	0.441141	-0.0607108	-0.00434065	-0.386934	-0.481255	0.0214084	0.0610253	-0.540591	0.223131	0.361421	0.0684846	0.18205	-0.108484	-0.0487521	0.218094	0.227051	-0.0901038	-0.0515939	0.0184998	0.0878618	0.221997	0.0821017	-0.171591	-0.588089	-0.313464	-0.40566	-0.304518	0.206326	0.0884693	0.156693	0.155441	0.200884	0.331724	0.521156
A_06_P1103	KIN3 || 1 || 171698 || protein amino acid phosphorylation* || nucleotide binding* || YAR018C || 1081561	0.424817	0.182093	0.550807	0.661119	-0.228799	-0.431618	-0.147513	-0.332804	-0.27983	-0.124839	0.120375	0.970457	0.357375	0.602756	1.26114	0.859289	-0.224341	-0.126934	0.128745	0.741408	1.05103	0.669409	-0.126869	-0.108579	-0.211515	0.04205	-0.548484	-0.488752	0.118094	-0.232949	-0.430104	-0.131594	-0.2715	-0.582138	0.0819967	-0.157898	-0.761591	-0.228089	-0.323464	-0.62566	0.595482	0.626326	0.718469	-0.0333073	-0.094559	0.180884	-0.178276	-0.00884396
A_06_P1104	CDC15 || 1 || 175133 || cell cycle* || nucleotide binding* || YAR019C || 1081911	0.00481694	0.0120927	-0.329193	0.0911187	0.481201	0.548382	0.592487	0.697196	0.44017	0.165161	-0.159625	0.950457	0.0273751	0.432756	0.571141	0.549289	1.18566	0.263066	0.288745	-0.0885916	0.191025	0.0994092	0.123131	-0.0185789	-0.101515	-0.07795	0.221516	-0.0787521	-0.311906	-0.0129493	-0.600104	-0.141594	0.0384998	-0.482138	-0.118003	0.382102	-0.161591	0.161911	0.316536	-0.0356602	0.0954822	-0.153674	-0.341531	0.296693	0.285441	0.0408844	0.401724	0.281156
A_06_P1105	PAU7 || 1 || 177021 || biological_process* || molecular_function || YAR020C || 1085046	-0.395183	-0.587907	-0.909193	-0.278881	0.551201	0.668382	0.472487	0.907196	0.66017	0.0651615	0.140375	0.500457	-0.302625	0.102756	0.211141	0.289289	0.755659	0.0330657	0.0987452	-0.518592	-0.0989747	0.219409	0.0331306	0.0314211	-0.171515	-0.05795	0.231516	-0.0487521	-0.411906	-0.112949	-0.250104	-0.0115939	0.0284998	-0.282138	-0.258003	-0.217898	-0.0615907	0.211911	0.206536	0.12434	-0.404518	-0.183674	-0.131531	0.106693	0.115441	-0.119116	-0.158276	-0.108844
A_06_P1106	|| 1 || 179818 || biological_process || molecular_function || YAR023C || 1084765	-0.315183	-0.257907	-0.609193	-0.258881	0.571201	0.548382	0.562487	0.557196	0.16017	0.355161	0.290375	0.580457	-0.122625	-0.157244	0.131141	0.0292892	1.25566	0.533066	0.258745	-0.538592	-0.228975	-0.180591	0.143131	0.121421	-0.291515	0.03205	-0.0784841	-0.178752	0.128094	0.207051	0.219896	0.308406	0.2485	0.117862	-0.248003	-0.927898	-0.311591	-0.00808884	0.166536	-0.18566	-0.204518	-0.0836744	-0.0115307	0.196693	0.205441	-0.00911558	0.141724	0.021156
A_06_P1107	UIP3 || 1 || 183764 || biological_process || molecular_function || YAR027W || 1082932	0.234817	-0.237907	-0.659193	-0.0588813	0.191201	0.368382	0.512487	0.417196	0.24017	0.195161	0.400375	1.62046	0.177375	0.322756	0.621141	0.0492892	0.485659	-0.466934	0.258745	-0.798592	-0.208975	0.0894092	-0.156869	-0.168579	-0.0515154	-0.03795	0.621516	0.311248	-0.0819056	0.127051	0.309896	0.158406	0.2385	0.137862	-0.218003	-0.137898	-0.321591	0.361911	0.216536	0.24434	0.605482	0.406326	0.488469	0.0566927	0.115441	0.190884	0.161724	0.161156
A_06_P1108	|| 1 || 184886 || biological_process || molecular_function || YAR028W || 1084757	0.374817	0.632093	0.620807	0.111119	-0.258799	-0.0516179	0.302487	0.0371957	0.0101697	0.0651615	0.0903747	0.440457	0.147375	-0.647244	-0.118859	-0.330711	0.195659	-0.466934	0.248745	0.611408	0.671025	0.179409	0.163131	0.171421	0.218485	0.08205	0.321516	0.401248	-0.541906	-0.172949	0.0998962	-0.0915939	-0.1015	-0.132138	0.331997	0.432102	0.318409	0.711911	0.506536	0.47434	0.555482	0.566326	0.578469	-0.0733073	-0.214559	0.200884	0.211724	-0.118844
A_06_P1109	|| 1 || 186315 || biological_process || molecular_function || YAR029W || 1083748	0.314817	1.16209	1.08081	0.521119	0.311201	0.408382	0.192487	0.137196	0.32017	0.205161		0.100457					0.0956594		-0.421255	0.451408	1.03103	0.489409	-0.336869	-0.328579	0.168485	0.03205	-0.278484	-0.338752	-0.321906	-0.0929493	0.189896	0.0784061	0.00849983	0.107862	0.441997	0.712102	0.648409	-0.0880888	-0.293464	0.0943398	0.0154822	0.286326	0.508469	-0.533307	-0.584559	0.460884	0.0417239	-0.808844
A_06_P1111	PRM9 || 1 || 186830 || transport* || molecular_function || YAR031W || 1081485																																			1.072	2.0621
A_06_P1110	|| 1 || 186847 || || || YAR030C || 1083287	0.324817	0.102093	-0.309193	0.211119	0.851201	0.788382	1.23249	1.0672	1.20017	0.465161	0.600375	1.15046	0.0573751	-0.547244	-0.448859	-0.340711	0.755659	-0.346934	0.288745	-0.798592	0.0410253	0.609409	0.173131	0.251421	0.858485	0.08205	0.541516	0.241248	-0.131906	0.307051	-0.0701038	0.0684061	0.2585	-0.0021382	-0.218003	-0.277898	-0.0315907	0.431911	0.396536	0.38434	-0.204518	-0.343674	-0.561531	0.686693	0.615441	0.580884	0.481724	0.351156
A_06_P1112	MST28 || 1 || 188101 || transport* || protein binding || YAR033W || 1083633	0.364817	0.682093	-0.0791926	-0.238881	0.271201	0.0083821	0.532487	0.477196	-0.0198303	0.225161	0.510375	0.900457		-0.337244	0.121141	-0.820711	0.655659	-0.176934	0.888745	0.251408	0.781025	1.37941	-0.0568694	0.111421	0.248485	0.00204998	0.0215159	0.231248	-0.191906	-0.312949	0.209896	0.0984061	0.0284998	0.247862	0.331997	0.0521017	0.248409	0.231911	0.196536	0.0943398	0.185482	0.436326		-0.233307	-0.504559	-0.0491156	0.851724	0.431156
A_06_P1113	YAT1 || 1 || 190187 || transport* || transferase activity* || YAR035W || 1085028	-0.165183	-0.797907	-1.43919	1.05112	1.4912	1.52838	2.36249	2.0472	1.31017	1.56516	-1.65963	-0.339543	-1.24262	-2.36724	-1.77886	-2.08071	-1.68434	-2.57693	-1.71125	-2.38859	-2.29897	-1.35059	0.823131	0.951421	0.308485	1.12205	1.75152	1.14125	-0.621906	-0.162949	-0.730104	-0.151594	-0.00150017	-0.752138	0.151997	-0.297898	-0.371591	1.58191	1.55654	1.08434	-0.544518	-0.453674	-0.221531	0.506693	0.465441	0.0708844	0.251724	0.471156
A_06_P1114	SWH1 || 1 || 192613 || transport* || phosphatidylinositol binding* || YAR042W || 1081239	0.254817		-0.709193	0.201119	0.501201	0.148382				0.655161																0.17205		-0.218752	0.728094						0.261997	-0.0678983							-0.0215307
A_06_P1115	|| 1 || 193600 || || || YAR044W || 1085067	-0.185183	0.242093	-0.119193	0.111119	0.611201	0.888382	0.442487	0.577196	0.51017	0.205161	0.220375	1.06046	0.177375	0.0927564	0.141141	0.0992892	1.07566	0.783066	0.118745	-0.348592	0.181025	0.299409	-0.0268694	-0.128579	-0.281515	0.00204998	-0.438484	-0.498752	0.708094	0.457051	0.139896	0.208406	0.2785	0.217862	-0.0480033	0.262102	-0.221591	-0.598089	-0.573464	-0.50566	-0.334518	-0.543674	-0.301531	-0.203307	-0.284559	-0.199116	0.111724	0.041156
A_06_P1116	|| 1 || 201780 || || || YAR047C || 1084952	0.0948169		0.280807	-0.328881	0.00120137	0.0983821	-1.10751	-0.0228043	0.000169726														0.943131	0.861421	0.898485	0.44205	0.351516	-0.0987521	-0.371906	-0.342949	-0.370104	-0.381594	-0.2015	-0.332138
A_06_P1117	FLO1 || 1 || 203394 || flocculation via cell wall protein-carbohydrate interaction* || GPI anchor binding* || YAR050W || 1083282	0.874817	1.05209	2.05081	2.31112	-0.378799	-0.591618	0.452487	-0.482804	-0.99983	0.505161	0.360375	3.23046	2.23738	-0.237244	-2.82886	-2.15071	-2.92434	-3.14693	-1.00125	-2.34859	-3.46897	-0.980591	0.0131306	-0.168579	0.0284846	0.80205	0.101516	0.921248	-0.411906	-0.0129493	0.0798962	0.428406	0.4785	-0.152138	0.321997	0.392102	2.43841	-0.0380888	0.196536	0.23434	-0.174518	-0.00367439	-0.631531	0.186693	1.46544	-0.199116	-1.11828	-3.44884
A_06_P1118	|| 1 || 208358 || || || YAR053W || 1083325	0.00481694	-0.0779073	0.0308074	-0.668881	0.111201	0.318382	-0.0475134	0.707196	0.35017	-0.494839	-0.159625	0.780457	0.0873751	-0.00724362	-0.0488593	0.149289	1.02566	0.203066	-0.381255	0.211408	0.0610253	-0.750591	1.23313	1.20142	0.238485	0.78205	1.00152	1.01125	-0.511906	-0.172949	-0.240104	0.438406	0.4185	-0.372138	0.401997	-0.167898	0.118409	0.791911	0.776536	0.54434	0.345482	0.486326	0.258469	0.826693	0.735441	0.210884	1.10172	1.34116
A_06_P1119	|| 1 || 217483 || || || YAR060C || 1086627	-0.255183	-0.107907	-0.269193	-0.0288813	0.461201	1.04838	0.342487	0.557196	0.46017	0.235161	-0.499625	-0.119543	-0.932625	-0.547244	-0.698859	-0.370711	0.155659	0.433066		-0.918592	-0.0089747	0.849409	0.0631306	-0.0485789	-0.0415154	0.02205	0.0415159	-0.308752	0.608094	0.367051	0.0498962	0.0084061	0.0184998	0.0978618	-0.0780033	-0.00789831	-0.0215907	-0.598089	-0.363464	-0.60566	-0.994518	-1.09367	-0.831531	0.0866927	-0.084559	-0.169116	-0.298276	-0.458844
A_06_P1120	|| 1 || 218131 || biological_process || molecular_function || YAR061W || 1084232											0.100375	0.150457	0.437375	0.752756									-0.496869		-0.191515	-0.36795	0.0715159	-0.188752			-0.0701038		-0.3715	-0.152138	0.291997	1.2621	-0.901591	0.0119112		0.0643398	0.555482			-0.0233073		0.130884
A_06_P1121	|| 1 || 218540 || biological_process* || molecular_function || YAR062W || 1083927	0.554817	0.482093	-0.189193	0.261119	0.301201	0.248382	0.102487	0.607196	0.83017	0.395161	0.870375	0.670457	-1.19262	0.102756		0.119289	0.975659	0.0930657	0.888745	0.281408	0.661025	1.12941	-0.166869	0.241421	-0.281515	-0.02795	0.551516	0.101248	-0.321906	0.137051		0.0384061	0.5585	-0.752138	0.141997	0.692102	1.69841	0.231911	0.156536	-0.0256602	-0.574518	-0.403674		-0.0233073	-0.074559		-0.548276	-0.478844
A_06_P1122	|| 1 || 220189 || biological_process || molecular_function || YAR064W || 1082837											0.890375	1.50046		0.712756								1.37941	0.353131	1.11142			0.871516		0.0280944	0.537051		0.328406		-0.742138	-0.188003	0.0521017	-0.501591	0.901911	0.706536	0.24434	-0.0145178	-0.133674	-1.11153	0.356693	0.105441
A_06_P1123	|| 1 || 221040 || biological_process || molecular_function || YAR066W || 1082164		1.05209									1.73037	0.180457	0.157375	-0.737244	-0.658859	0.0392892	1.05566	0.143066	1.19875	1.63141	0.221025	0.849409				0.16205									-0.0180033	-0.0478983								0.326693	0.625441
A_06_P1124	|| 1 || 222397 || biological_process || molecular_function || YAR068W || 1083799	-0.975183	-0.107907	-1.63919	0.281119	0.801201	0.248382	0.662487	0.887196	0.60017	0.475161	2.12037	2.59046	2.36738	2.27276	0.451141	1.52929	0.545659	-0.276934	0.598745	-0.378592	-0.848975	-0.000590818	0.723131	0.771421	0.678485	0.18205	0.841516	0.551248	-0.741906	-0.382949	-0.620104	-0.341594	-0.3115	-0.832138	0.561997	-0.107898	0.198409	0.671911	0.566536	0.41434	-0.224518	-0.423674	-0.871531	0.286693	0.595441	-0.309116	0.291724	-0.478844
A_06_P1125	|| 1 || 224295 || || || YAR069C || 1086670																							0.0331306	0.0414211	-0.0915154	0.04205	0.481516	0.441248	-1.27191	-0.742949	-0.620104	-0.321594	-0.2815	-0.522138	0.0719967	0.372102	-0.0915907	1.35191	1.26654	0.61434	0.445482	0.466326	0.568469	-0.693307	-0.524559	-0.129116
A_06_P1126	|| 1 || 224853 || || || YAR070C || 1084239	-0.145183		-1.24919																					1.06142				0.00124792			-1.7801			-1.82214	0.351997	-0.237898
A_06_P1127	PHO11 || 1 || 225451 || phosphate metabolic process || hydrolase activity* || YAR071W || 1085164	-0.305183	-0.0479073	-0.809193	-0.578881	0.181201	0.258382	0.252487	0.307196	0.25017	-0.00483854	-0.589625	-0.109543	-0.672625	-0.557244	-0.698859	-0.260711	-0.0443406	-0.216934	-0.211255	-0.468592	-0.318975	0.0694092	-0.0568694	-0.208579	-0.641515	-0.43795	-0.698484	0.501248	-0.271906	-0.112949	-0.840104	-0.261594	-0.0715002	-0.842138	0.461997	1.3721	0.688409	-0.238089	-0.0834641	-0.37566	-0.304518	-0.683674	-0.451531	-1.17331	-1.29456	-1.17912	-2.61828	-1.89884
A_06_P1128	IMD1 || 1 || 227733 || || || YAR073W || 1084401	0.444817	0.652093	2.02081	0.0211187	-1.8388	-2.22162	-1.64751	-1.7528	-1.75983	-1.35484	-0.359625	-0.639543	-0.572625	-1.61724	-1.77886	-0.940711	-1.67434	-2.41693	-0.611255	-0.108592	-0.708975	-0.340591	0.973131	0.891421	0.948485	0.90205	0.751516	0.591248	-0.181906	0.0470507	-0.360104	-0.0615939	0.0284998	-0.162138	0.841997	0.792102	0.908409	0.141911	0.436536	0.41434	-0.604518	-0.143674	-0.481531	0.00669273	0.095441	0.0908844	0.571724	1.44116
A_06_P1129	|| 1 || 228835 || || || YAR075W || 1081996	1.55482	2.11209	4.13081	0.551119	-3.0688	-3.28162	-3.08751	-2.8828	-3.20983	-3.19484	-0.349625	-0.819543	-0.512625	-2.54724	-2.91886	-1.62071	-2.82434	-3.68693	-1.92125	-0.628592	-1.08897	-0.160591	2.23313	2.36142	1.62848	2.07205	2.06152	1.08125	0.128094	0.527051	0.0198962	0.458406	0.4685	0.187862	1.952	1.5621	1.09841	0.631911	1.01654	0.49434	-0.164518	0.0163256	-0.451531	-0.173307	0.135441	0.190884	1.54172	3.21116
A_06_P1247	|| 2 || 2658 || biological_process || helicase activity || YBL113C || 1081765	-0.0751831	0.292093	-0.289193	0.201119	0.531201	0.858382	0.702487	0.407196	0.58017	0.515161	-0.139625	-0.0595428	-0.0526249	-0.0872436	-0.388859	-0.0507108	0.175659	0.763066	0.288745	-0.638592	0.0310253	0.909409	0.183131	-0.00857894	-0.261515	-0.29795	-1.31848	-1.31875	1.14809	0.707051	-0.0601038	0.268406	0.4185	0.0678618	-0.958003	0.562102	-0.421591	-1.41809	-1.13346	-1.28566	-0.864518	-1.33367	-0.551531	-0.733307	-0.724559	-0.819116	0.391724	-0.248844
A_06_P1246	|| 2 || 2899 || biological_process || molecular_function* || YBL112C || 1082344	0.704817	0.962093	-0.129193	0.501119	0.851201	0.508382	0.782487	0.797196	0.65017	0.575161	1.17037	0.0604572	0.417375	0.0827564	-0.118859	0.299289	1.15566	1.56307	0.958745	0.161408	0.531025	0.459409	0.953131	0.691421	0.198485	-0.03795	-0.838484	-0.758752	1.03809	0.637051	0.0198962	0.378406	0.5585	0.547862	-0.748003	-0.787898	0.108409	-0.698089	-0.323464	-0.71566	-0.644518	-1.21367	-0.291531	-0.283307	-0.014559	-0.349116	0.501724	0.031156
A_06_P1245	|| 2 || 5009 || biological_process || molecular_function* || YBL111C || 1086472	0.674817	0.912093	-0.169193	0.321119	0.661201	0.118382	0.632487	0.637196	0.47017	0.455161	1.33037	-0.0495428	0.297375	0.0627564	0.0111407	0.209289	0.925659	1.20307	0.858745	0.121408	0.411025	0.319409	0.883131	0.701421	0.0184846	-0.01795	-0.598484	-0.708752	0.808094	0.487051	-0.300104	0.288406	0.5085	0.277862	-0.868003	-1.0079	-0.121591	-0.548089	-0.163464	-0.65566	-0.904518	-1.15367	-0.371531	-0.113307	0.045441	-0.309116	0.331724	-0.058844
A_06_P1244	|| 2 || 5790 || || || YBL109W || 1081840	0.434817	-0.277907	-0.389193	0.0911187	0.151201	0.0483821	0.522487	0.867196	0.53017	0.0551615	-0.399625	-0.609543	-0.392625	-0.647244	-0.408859	-0.190711	1.15566	0.553066	0.838745	0.401408	0.0210253	0.369409	0.293131	0.571421	-0.291515	-0.05795	0.0615159	-0.328752	-0.671906	-0.162949	-1.2601	-0.131594	0.0884998	-1.00214	-0.708003	-0.247898	-0.891591	0.261911	0.0265359	-0.52566	-0.534518	-0.503674	-0.771531	0.346693	-0.024559	-0.779116	0.0417239	-0.388844
A_06_P1242	|| 2 || 7733 || biological_process* || molecular_function || YBL108C-A || 1085546	0.0548169	-0.0979073	-0.989193	-0.438881	0.351201	0.488382	0.252487	0.547196	0.50017	-0.0648385	-0.379625	-0.119543	-0.452625	0.0127564	-0.248859	0.129289	0.425659	-0.136934	0.0887452	-0.318592	-0.0189747	-0.0205908	0.153131	0.131421	-0.0515154	0.00204998	0.641516	0.281248	-0.351906	-0.222949	-0.240104	-0.301594	-0.1715	-0.122138	-0.288003	-0.257898	0.548409	0.121911	0.356536	0.54434	0.0454822	0.0663256	-0.0615307	0.356693	0.535441	0.230884	0.521724	0.861156
A_06_P1243	|| 2 || 8177 || || || YBL108W || 1086299																-1.19071																-0.331594			-0.138003	0.172102			0.0765359
A_06_P1241	|| 2 || 9268 || || || YBL107W-A || 1083499	-1.49518	-2.49791	-1.75919	-0.898881	0.331201	0.318382	0.362487	0.427196	0.75017	0.355161	-1.49963	-0.639543	-1.09262	-2.43724	-2.81886	-2.50071	-1.00434	-0.816934	-1.35125	-1.66859	-1.44897	-0.340591	-0.506869	-0.758579	0.0484846	-0.20795	-1.69848	-1.13875	1.62809	1.20705	1.0199	0.408406	0.6585	0.627862	-1.508	-0.267898	-0.731591	-3.00809	-2.54346	-1.78566	-1.29452	-1.19367	-0.341531	-0.713307	-0.614559	0.600884	-1.05828	-2.76884
A_06_P1240	|| 2 || 10551 || biological_process || molecular_function || YBL107C || 1084616	0.114817	0.152093	0.0408074	-0.148881	0.0412014	0.388382	-0.287513	0.0371957	0.10017	-0.0848385	-0.379625	-0.479543	-0.442625	-0.597244	-0.258859	-0.530711	-0.324341	0.223066	-0.291255	-0.258592	-0.368975	-0.340591	0.153131	0.131421	0.0684846	0.08205	0.00151592	0.161248	-0.421906	-0.382949	-0.0501038	-0.271594	-0.3915	-0.422138	0.181997	-0.147898	0.168409	0.221911	0.0365359	0.0443398	0.635482	0.776326	0.808469	-0.123307	-0.254559	0.0108844	0.171724	0.421156
A_06_P1239	SRO77 || 2 || 13879 || exocytosis* || molecular_function || YBL106C || 1083672	-0.00518306	0.892093	0.340807	-0.0388813	0.541201	0.668382	0.272487	0.897196	0.70017	0.405161	0.620375	0.580457	0.587375	-0.107244	-0.118859	0.209289	1.05566	1.26307	0.638745	0.951408	0.881025	0.539409	0.223131	0.101421	0.138485	-0.25795	-0.228484	-0.258752	0.478094	0.387051	-0.000103752	0.118406	0.2485	0.407862	0.171997	0.462102	-0.0515907	-0.608089	-0.263464	-0.19566	-0.284518	-0.303674	-0.301531	0.506693	0.495441	-0.00911558	-0.0182761	-0.248844
A_06_P1238	PKC1 || 2 || 17696 || cell cycle* || nucleotide binding* || YBL105C || 1082629	0.0548169	0.432093	0.260807	0.171119	0.291201	0.478382	0.132487	0.377196	0.21017	0.125161	-0.159625	0.0404572	0.0473751	0.522756	0.531141	0.639289	0.395659	0.483066	0.108745	0.231408	0.371025	0.0594092	0.163131	0.0114211	-0.231515	0.04205	-0.178484	-0.338752	0.328094	0.357051	-0.0901038	0.128406	0.1285	0.147862	-0.00800329	0.552102	0.00840926	-0.458089	-0.323464	-0.35566	-0.484518	-0.333674	-0.371531	-0.293307	-0.234559	-0.549116	0.581724	0.611156
A_06_P1237	|| 2 || 21293 || biological_process || molecular_function || YBL104C || 1081278	0.0148169	0.382093	0.320807	0.0711187	0.241201	-0.0116179	0.102487	0.177196	0.14017	0.265161	0.0103747	-0.119543	0.0873751	0.00275638	0.0911407	0.289289	0.475659	0.523066	0.0287452	0.271408	0.281025	0.0494092	0.103131	0.0814211	-0.101515	-0.03795	-0.378484	-0.408752	0.358094	0.287051	0.129896	0.178406	0.1485	0.277862	-0.0880033	0.162102	-0.0915907	-0.358089	-0.293464	-0.35566	-0.264518	-0.293674	-0.411531	-0.253307	-0.124559	-0.279116	0.341724	0.141156
A_06_P1236	RTG3 || 2 || 23535 || transcription* || DNA binding* || YBL103C || 1086897	-0.0751831	0.242093	0.260807	0.201119	0.131201	0.308382	0.0324866	0.0871957	0.0301697	0.0251615	-0.529625	-0.389543	-0.402625	0.0327564	-0.0188593	-0.170711	0.185659	0.313066	-0.161255	-0.118592	-0.0289747	-0.0105908	-0.106869	-0.158579	-0.0615154	0.20205	-0.378484	-0.138752	0.298094	0.187051	0.129896	0.0084061	0.0184998	0.0978618	-0.00800329	0.422102	-0.0215907	-0.508089	-0.423464	-0.32566	-0.404518	-0.313674	0.0084693	-0.273307	-0.304559	0.000884424	0.101724	0.071156
A_06_P1235	SFT2 || 2 || 24098 || transport* || molecular_function || YBL102W || 1086403	-0.205183	-0.187907	-0.119193	-0.178881	-0.0887986	0.128382	-0.107513	0.147196	0.0301697	-0.274839	0.240375	0.240457	0.0773751	0.0427564	-0.268859	-0.140711	0.325659	-0.156934	-0.00125482	-0.318592	-0.288975	-0.270591	0.283131	0.311421	0.0984846	0.48205	0.371516	0.741248	-0.471906	-0.142949	0.119896	0.168406	0.1285	-0.142138	-0.228003	-0.337898	0.0184093	0.361911	0.356536	0.39434	-0.154518	-0.223674	0.338469	0.416693	0.315441	0.170884	0.251724	0.181156
A_06_P1234	ECM21 || 2 || 28299 || cell wall organization and biogenesis || molecular_function || YBL101C || 1083878	-0.365183	-0.437907	-0.479193	-0.208881	0.531201	0.688382	0.392487	0.697196	0.57017	0.0951615	-0.199625	-0.0395428	-0.162625	-0.0572436	-0.668859	-0.290711	0.685659	0.463066	0.238745	-0.278592	0.0710253	0.0994092	-0.0468694	-0.0985789	-0.191515	-0.28795	-0.108484	-0.378752	0.168094	0.227051	-0.140104	0.118406	0.1385	0.0578618	-0.478003	-0.0878983	-0.191591	-0.428089	-0.413464	-0.31566	-0.354518	-0.653674	-0.781531	-0.123307	0.075441	-0.509116	0.0117239	0.031156
A_06_P1232	ATP1 || 2 || 37050 || transport* || nucleotide binding* || YBL099W || 1086465	-0.0551831	0.0720927	-0.219193	0.0511187	-0.0187986	-0.0816179	-0.127513	0.197196	-0.0298303	-0.134839	0.390375	-0.499543	-0.402625	-0.617244	-0.308859	-0.480711	-0.944341	-1.05693	-0.691255	-1.53859	-1.31897	-0.860591	-0.0468694	-0.128579	-0.0315154	0.09205	-0.168484	-0.588752	-0.0919056	-0.0629493	-0.280104	-0.0415939	-0.0315002	-0.182138	-0.618003	-0.877898	-0.551591	-1.19809	-1.04346	-0.70566	-1.20452	-1.33367	-1.15153	-0.443307	-0.404559	-0.689116	-0.468276	-0.118844
A_06_P1233	|| 2 || 37300 || || || YBL100C || 1084751	0.354817	0.422093	0.460807	0.341119	-0.678799	-0.471618	-0.287513	-0.462804	-0.34983	-0.254839	-0.449625	-0.429543	-0.0126249	-0.477244	-0.0788593	0.0892892	-0.944341	-2.13693	-0.581255	-0.748592	-1.20897	-0.620591	0.0831306	0.161421	-0.271515	0.18205	0.211516	0.0712479	-0.211906	-0.242949	-0.410104	-0.00159391	-0.00150017	-0.192138	-0.378003	-0.0578983	-0.371591	-0.528089	-0.323464	-0.19566	-0.904518	-0.813674	-0.481531	-0.00330727	-0.074559	-0.589116	-0.538276	0.051156
A_06_P1231	BNA4 || 2 || 39142 || metabolic process* || oxidoreductase activity* || YBL098W || 1082414	0.434817	0.552093	-0.359193	-0.558881	-0.378799	-0.261618	-0.557513	-0.00280425	-0.0198303	-0.554839	-0.0996253	-0.459543	-0.482625	-0.637244	-0.728859	-0.550711	-0.894341	-1.08693	-0.991255	-0.838592	-0.558975	-1.04059	0.573131	0.701421	1.03848	0.06205	-0.368484	0.371248	0.208094	0.357051	0.619896	0.448406	0.3585	0.547862	-0.238003	-0.347898	0.278409	0.0919112	0.0865359	0.21434	-1.21452	-0.923674	-0.681531	0.196693	0.245441	0.470884	0.761724	1.47116
A_06_P1230	BRN1 || 2 || 40828 || cell cycle* || molecular_function || YBL097W || 1083568	0.314817			1.18112						0.175161								0.893066			0.841025	1.21941			-0.0415154	-0.30795		-1.48875	1.01809		0.169896			-0.152138	0.611997	1.0321					-0.704518	-1.14367						0.921156
A_06_P1228	|| 2 || 43274 || biological_process || molecular_function || YBL095W || 1083299	-0.0451831	-0.0579073	-0.419193	0.141119	-0.0487986	0.208382	0.00248664	-0.00280425	0.0201697	-0.104839	-0.269625	-0.129543	-0.582625	-0.457244	-0.388859	-0.880711	-0.164341	-0.376934	-0.411255	-0.778592	-0.438975	-0.550591	0.213131	0.161421	-0.0315154	-0.05795	-0.0284841	-0.278752	-0.0619056	-0.112949	-0.260104	-0.0915939	-0.0815002	-0.192138	-0.308003	0.00210169	-0.441591	-0.398089	-0.383464	-0.25566	-0.704518	-0.733674	-0.321531	-0.423307	-0.604559	-0.699116	0.281724	0.151156
A_06_P1229	|| 2 || 43479 || || || YBL096C || 1086523	0.184817	0.432093	0.520807	0.461119	0.151201	0.658382	-0.207513	0.0571957	0.19017	-0.0848385	-0.349625	0.140457	0.397375	0.362756	0.541141	0.649289	0.685659	0.833066	0.298745	0.861408	1.04103	0.909409	0.183131	0.0514211	-0.0515154	-0.01795	-0.278484	-0.388752	0.248094	0.0870507	-0.110104	0.128406	0.0984998	-0.162138	-0.00800329	0.452102	-0.221591	-0.358089	-0.243464	-0.42566	-0.224518	-0.243674	-0.481531	-0.343307	-0.164559	-0.359116	0.311724	0.101156
A_06_P1227	|| 2 || 44094 || || || YBL094C || 1082411	0.334817	0.662093	0.800807	0.731119	0.541201	0.568382	0.0524866	0.0771957	0.52017	0.355161	0.240375	0.160457	0.297375	0.472756	0.511141	0.679289	0.415659	1.09307	0.288745	0.251408	1.05103	0.949409	0.613131	0.631421	0.468485	0.38205	0.251516	0.0612479	0.388094	0.447051	0.349896	0.388406	0.5985	0.447862	-0.158003	0.582102	0.158409	0.191911	0.276536	0.31434	0.255482	-0.103674	0.208469	0.316693	0.045441	-0.0191156	0.0317239	0.091156
A_06_P1226	ROX3 || 2 || 44915 || transcription* || RNA polymerase II transcription mediator activity || YBL093C || 1081805	-0.335183	-0.287907	-0.0291926	-0.208881	-0.508799	-0.581618	-0.387513	-0.542804	-0.63983	-0.354839	-0.199625	0.180457	0.217375	-0.00724362	-0.338859	-0.0907108	-0.264341	0.0130657	-0.131255	0.0414084	-0.328975	-0.330591	-0.216869	-0.228579	-0.171515	-0.33795	-0.278484	0.191248	-0.221906	-0.332949	-0.0201038	-0.281594	-0.2915	-0.142138	-0.168003	-0.347898	0.108409	0.161911	0.00653587	0.17434	0.205482	0.376326	0.678469	0.106693	-0.014559	0.190884	-0.318276	-0.358844
A_06_P1225	RPL32 || 2 || 45975 || translation || structural constituent of ribosome || YBL092W || 1086098	0.0248169	0.192093	0.280807	-0.0388813	-0.168799	-0.431618	-0.387513	-0.462804	-0.29983	-0.0148385	-0.149625	-0.349543	-0.0126249	-0.157244	0.281141	0.00928916	-0.324341	0.123066	-0.201255	0.0114084	0.261025	-0.190591	-0.0468694	0.0114211	0.0284846	-0.11795	-0.228484	0.0112479	0.258094	0.0470507	0.289896	0.168406	-0.0415002	0.287862	0.191997	-0.647898	0.0184093	-0.128089	-0.273464	0.0443398	0.455482	0.506326	0.938469	0.0766927	0.045441	0.190884	-0.258276	-0.048844
A_06_P1224	SCS22 || 2 || 47177 || phospholipid biosynthetic process* || molecular_function* || YBL091C-A || 1086021	0.134817	0.172093	-0.149193	0.241119	0.281201	0.348382	0.272487	0.107196	0.0701697	0.305161	0.610375	0.300457	0.487375	0.292756	1.00114	0.529289	0.485659	0.503066	0.398745	-0.108592	0.641025	0.409409	0.273131	0.321421	0.108485	0.20205	0.0515159	0.191248	-0.0119056	0.287051	0.579896	0.418406	0.1585	0.377862	-0.0580033	-0.337898	-0.181591	0.301911	0.146536	0.10434	0.155482	0.286326	0.718469	0.496693	0.325441	0.440884	0.341724	0.171156
A_06_P1223	MAP2 || 2 || 48625 || proteolysis || hydrolase activity* || YBL091C || 1082430	0.0748169	0.102093	0.100807	0.181119	0.211201	0.398382	0.0724866	0.0871957	0.23017	0.175161	-0.0596253	-0.139543	-0.142625	-0.0272436	-0.0588593	-0.170711	-0.0443406	-0.00693432	-0.291255	-0.358592	-0.248975	-0.160591	-0.0968694	-0.0785789	0.0184846	-0.04795	-0.298484	-0.328752	0.308094	0.137051	-0.0201038	0.108406	0.0684998	0.0078618	0.481997	0.202102	0.228409	0.0919112	0.0165359	-0.0756602	0.0854822	0.396326	0.338469	-0.0233073	0.00544098	0.160884	0.121724	0.101156
A_06_P1222	MRP21 || 2 || 48822 || translation* || structural constituent of ribosome || YBL090W || 1083467	0.644817	0.142093	0.240807	0.151119	0.0312014	-0.0116179	0.0124866	-0.0928043	-0.10983	-0.104839	0.450375	-0.309543	-0.172625	-0.287244	0.751141	0.0192892	-0.394341	-0.556934	-0.271255	0.101408	-0.0789747	0.129409	-0.0268694	0.0814211	-0.0415154	0.12205	0.251516	0.291248	-0.231906	-0.362949	0.199896	-0.0915939	-0.2815	-0.132138	-0.0480033	-1.1579	-0.171591	-0.0380888	-0.203464	0.0343398	0.485482	0.286326	0.458469	0.0566927	0.035441	0.170884	-0.118276	-0.038844
A_06_P1221	AVT5 || 2 || 49571 || transport* || transporter activity* || YBL089W || 1081384	0.414817	-0.117907	-0.0891926	-0.0288813	0.131201	0.0183821	0.192487	0.317196	0.0501697	-0.0648385	0.240375	0.470457	0.367375	0.462756	0.461141	0.449289	0.455659	-0.376934	0.518745	0.361408	0.141025	0.00940918	0.153131	0.161421	-0.161515	0.23205	0.691516	0.321248	-0.791906	-0.292949	-0.480104	-0.121594	0.0484998	-0.562138	-0.148003	-0.197898	-0.231591	0.791911	0.666536	0.40434	0.0154822	0.0863256	-0.261531	0.666693	0.545441	0.140884	0.0817239	0.161156
A_06_P1220	TEL1 || 2 || 59379 || telomere maintenance* || transferase activity* || YBL088C || 1085925	-0.155183	-0.0179073	-0.179193	-0.0488813	0.521201	0.668382	0.432487	0.487196	0.54017	0.215161	0.230375	0.190457	0.117375	0.112756	-0.0488593	-0.150711	0.365659	0.473066	0.158745	0.0414084	0.301025	0.349409	0.00313055	-0.0785789	-0.0215154	-0.05795	-0.338484	-0.408752	0.378094	0.307051	0.139896	0.0184061	0.1085	0.197862	-0.0680033	0.282102	-0.00159074	-0.488089	-0.283464	-0.16566	-0.394518	-0.333674	-0.161531	-0.103307	-0.074559	-0.109116	0.151724	-0.078844
A_06_P1219	RPL23A || 2 || 60735 || translation || structural constituent of ribosome || YBL087C || 1082745	0.244817	0.112093	0.840807	-0.0788813	-0.278799	-0.491618	-0.667513	-0.282804	-0.24983	-0.284839	-0.119625	-0.159543	0.117375	0.0127564	0.141141	-0.000710843	0.555659	0.223066	0.238745	0.901408	0.391025	-0.750591	-0.456869	0.291421	-0.0715154	0.29205	0.711516	0.701248	-0.311906	-0.122949	0.0198962	0.118406	0.0284998	0.0278618	0.381997	-0.0778983	-0.0815907	0.701911	0.556536	0.42434	0.365482	0.516326	0.708469	0.566693	0.595441	0.490884	-0.308276	0.051156
A_06_P1218	|| 2 || 62599 || biological_process || molecular_function || YBL086C || 1081568	0.0548169	-0.517907	-1.06919	0.151119	0.291201	0.488382	0.412487	0.377196	0.43017	0.175161	0.600375	-0.609543	-0.452625	-0.447244	0.781141	-0.410711	0.165659	0.123066	0.468745	-1.17859	-0.308975	1.07941	-0.226869	-0.318579	0.278485	-0.20795	-0.358484	-0.388752	0.658094	0.187051	0.629896	0.168406	0.2785	0.577862	0.131997	-0.0578983	-0.141591	-0.228089	-0.443464	-0.0256602	0.425482	0.496326	0.658469	-0.343307	-0.434559	0.120884	0.361724	0.321156
A_06_P1217	BOI1 || 2 || 63873 || establishment of cell polarity* || phospholipid binding || YBL085W || 1086575	-0.0251831	0.192093	0.130807	0.0911187	0.0112014	0.0083821	0.102487	-0.252804	-0.15983	0.0451615	-0.439625	0.140457	-0.262625	-0.407244	-0.188859	-0.260711	-0.254341	-0.0269343	-0.401255	-0.0185916	0.201025	-0.0105908	-0.0668694	-0.0985789	-0.251515	-0.04795	-0.258484	-0.308752	0.338094	0.0170507	-0.120104	-0.0515939	-0.0115002	-0.0221382	-0.288003	-0.0578983	-0.401591	-0.268089	-0.183464	-0.32566	-0.314518	-0.253674	-0.371531	-0.173307	-0.174559	-0.389116	-0.168276	-0.388844
A_06_P1216	CDC27 || 2 || 69442 || cell cycle* || protein binding* || YBL084C || 1081994	-0.105183	0.0420927	-0.269193	-0.148881	0.261201	0.0583821	0.492487	0.467196	0.16017	0.275161	0.230375	-0.169543	-0.0426249	0.0627564	0.351141	0.0892892	0.355659	0.0530657	0.218745	0.0814084	0.281025	0.399409	-0.236869	-0.168579	-0.151515	-0.17795	-0.188484	-0.0387521	-0.111906	-0.00294933	-0.0401038	-0.0815939	-0.0615002	0.197862	-0.208003	-0.247898	-0.0915907	-0.398089	-0.273464	-0.0556602	0.0854822	0.0463256	0.0084693	-0.143307	-0.214559	-0.159116	0.151724	-0.168844
A_06_P1215	|| 2 || 70135 || || || YBL083C || 1083288	0.0348169	-0.0379073	-0.249193	-0.528881	-0.418799	-0.471618	-0.437513	-0.0828043	-0.16983	-0.334839	0.400375	0.390457	0.357375	-0.0372436	-0.198859	0.409289	0.445659	-0.416934	0.218745	0.791408	0.381025	0.0294092	0.203131	0.151421	-0.00151541	0.10205	0.491516	0.241248	-0.771906	-0.452949	-0.530104	-0.261594	-0.1815	-0.482138	-0.798003	-1.2679	-0.351591	0.341911	0.436536	0.20434	-0.964518	-0.503674	-0.721531	0.476693	0.475441	0.160884	-0.108276	-0.278844
A_06_P1214	ALG3 || 2 || 71124 || protein amino acid glycosylation* || transferase activity* || YBL082C || 1085819	0.174817	0.0720927	-0.229193	-0.478881	-0.488799	-0.521618	-0.487513	-0.282804	-0.20983	-0.344839	0.600375	0.410457	0.387375	-0.0672436	-0.118859	0.439289	0.0756594	-0.766934	0.218745	0.631408	0.281025	-0.0405908	0.243131	0.141421	0.0484846	0.13205	0.461516	0.331248	-0.791906	-0.492949	-0.590104	-0.191594	-0.1315	-0.522138	-0.858003	-1.3879	-0.311591	0.361911	0.466536	0.20434	-1.21452	-0.603674	-0.631531	0.516693	0.495441	0.180884	-0.128276	-0.298844
A_06_P1213	|| 2 || 71863 || biological_process || molecular_function || YBL081W || 1082907	0.00481694	0.512093	1.19081	0.171119	-1.0588	-1.09162	-1.31751	-0.782804	-1.00983	-0.834839	-0.269625	0.270457	0.277375	0.182756	-0.388859	0.529289	0.455659	0.0530657	0.0687452	1.42141	0.641025	-0.620591	0.133131	0.141421	-0.0215154	0.13205	0.511516	-0.218752	-0.991906	-0.602949	-1.1601	-0.481594	-0.4315	-0.842138	0.641997	-0.207898	0.308409	0.421911	0.596536	0.23434	-0.154518	-0.0936744	-0.561531	0.426693	0.365441	-0.0391156	-0.168276	0.201156
A_06_P1212	PET112 || 2 || 74692 || translation* || molecular_function* || YBL080C || 1083760	0.124817	-0.147907	-0.419193	-0.148881	0.241201	0.438382	0.412487	-0.0428043	0.28017	0.155161	-0.299625	-0.419543	-0.402625	-0.477244	0.331141	-0.370711	-0.694341	-0.516934	-0.151255	-1.06859	-0.598975	-0.0605908	-0.0768694	-0.0885789	0.00848459	-0.27795	-0.608484	-0.428752	0.298094	0.0170507	0.119896	-0.0115939	-0.0615002	0.0678618	-0.318003	-0.107898	-0.421591	-0.728089	-0.823464	-0.66566	-0.824518	-0.853674	-0.621531	-0.293307	-0.164559	-0.219116	0.111724	-0.148844
A_06_P1211	NUP170 || 2 || 75256 || transport* || structural molecule activity* || YBL079W || 1084657	-0.295183	0.0720927	0.110807	-0.168881	0.0912014	0.0983821	-0.0875134	0.0671957	0.0301697	0.135161	-0.539625	-0.439543	-0.202625	-0.0772436	-0.178859	0.0892892	0.205659	0.353066	0.0187452	0.0714084	0.391025	0.129409	-0.116869	-0.228579	0.0384846	-0.20795	-0.548484	-0.488752	0.358094	0.127051	0.0998962	-0.0115939	0.0484998	0.297862	-0.0180033	0.632102	0.168409	-0.838089	-0.663464	-0.41566	-0.354518	-0.683674	-0.571531	-0.503307	-0.484559	-0.569116	0.0717239	-0.048844
A_06_P1210	ATG8 || 2 || 80728 || transport* || microtubule binding || YBL078C || 1085946	0.0748169	-0.0479073	-0.649193	0.151119	0.521201	0.258382	0.722487	0.507196	0.44017	0.455161	0.870375	0.430457	0.397375	0.902756	0.961141	0.429289	0.555659	0.573066	0.778745	-0.448592	-0.0589747	0.539409	-0.186869	-0.128579	-0.371515	-0.33795	0.151516	0.0312479	-0.151906	-0.252949	0.159896	-0.0915939	-0.2915	-0.212138	-0.348003	-0.717898	-0.381591	0.371911	0.126536	0.21434	0.645482	0.506326	0.978469	-0.333307	-0.324559	-0.229116	0.181724	-0.038844
A_06_P1209	|| 2 || 80895 || || || YBL077W || 1082467	0.504817	0.462093	1.19081	0.421119	-0.148799	0.158382	-0.597513	-0.00280425	-0.0198303	-0.0548385	-0.649625	-0.549543	-0.0826249	0.422756	0.731141	0.979289	1.16566	0.653066	0.388745	1.16141	0.931025	0.519409	0.413131	0.521421	-0.521515	0.61205	0.421516	0.271248	0.128094	0.0370507	-0.170104	0.158406	0.2685	0.0378618	0.351997	0.792102	0.0484093	-0.148089	0.256536	0.17434	0.765482	0.356326	-0.281531	0.326693	0.225441	-0.119116	-0.108276	0.061156
A_06_P1208	ILS1 || 2 || 84259 || translation* || nucleotide binding* || YBL076C || 1086499	0.0748169	0.252093	0.550807	0.171119	-0.188799	-0.291618	-0.367513	-0.522804	-0.30983	0.0151615	-0.369625	-0.509543	-0.232625	-0.0372436	0.201141	0.209289	-0.0143406	0.153066	0.0487452	0.511408	0.261025	0.289409	-0.0768694	-0.0585789	-0.00151541	0.33205	-0.268484	-0.238752	0.108094	0.0870507	-0.200104	-0.0515939	0.0784998	0.0078618	0.261997	0.562102	0.128409	-0.498089	-0.293464	-0.29566	-0.184518	-0.213674	-0.421531	-0.0733073	-0.124559	0.0708844	-0.148276	-0.028844
A_06_P1207	SSA3 || 2 || 86446 || protein folding* || nucleotide binding* || YBL075C || 1081769	-0.985183	-0.837907	-0.609193	-0.268881	0.421201	0.558382	0.332487	0.327196	0.48017	0.175161	0.260375	-0.249543	0.157375	1.27276	-0.408859	-0.0707108	2.11566	2.00307	0.428745	-0.358592	-0.348975	-0.560591	-0.556869	-0.538579	-0.481515	-0.98795	-1.07848	-0.648752	0.338094	0.147051	0.0598962	0.218406	0.1685	0.137862	-0.0780033	0.162102	0.148409	-0.548089	-0.383464	-0.27566	-0.334518	-0.323674	0.0984693	-0.133307	-0.094559	-0.129116	-0.168276	-0.198844
A_06_P1205	|| 2 || 87644 || || || YBL073W || 1085103												0.660457														0.29205		0.211248	0.348094		0.00989625			-0.112138	0.201997	-0.737898			0.596536	-0.45566	0.635482	0.626326	-0.311531		0.065441
A_06_P1206	AAR2 || 2 || 87787 || mRNA processing* || molecular_function || YBL074C || 1082946											0.540375															0.12205	0.101516	-0.988752						-0.382138						-0.32566			-0.341531			-0.519116
A_06_P1204	RPS8A || 2 || 89123 || translation || structural constituent of ribosome || YBL072C || 1085974	-0.0551831	0.102093	0.300807	-0.258881	-0.508799	-0.971618	-0.747513	-0.762804	-0.51983	-0.324839	0.680375	-0.319543	-0.122625	-0.367244	-0.158859	-0.210711	-0.344341	-0.366934	-0.331255	-0.0185916	-0.118975	-0.730591	-0.0768694	0.0214211	-0.171515	-0.07795	-0.178484	0.481248	0.0180944	-0.132949	0.139896	0.0584061	-0.0315002	0.207862	-0.188003	-1.9179	0.0384093	-0.0980888	-0.143464	0.0643398	-0.154518	0.0963256	0.208469	0.116693	-0.00455902	0.210884	-0.478276	-0.258844
A_06_P1203	KTI11 || 2 || 89976 || tRNA modification* || molecular_function* || YBL071W-A || 1084043	-0.915183	0.0720927	0.600807	-0.408881	-0.338799	-0.651618	-0.447513	-0.762804	-1.31983	-0.164839	-1.09963	-0.959543	-0.382625	-0.0872436	-1.90886	-0.440711	-0.644341	0.113066	-0.581255	0.581408	0.101025	-0.780591	-0.236869	-0.118579	-0.381515	-0.32795	-0.568484	-0.388752	-0.411906	-0.442949	-0.370104	-0.201594	-0.2915	-0.172138	0.451997	0.302102	-0.171591	-0.338089	-0.383464	-0.38566	0.775482	0.866326	0.618469	-0.363307	-0.414559	-0.289116	-0.468276	-0.238844
A_06_P1202	|| 2 || 90529 || || || YBL071C || 1085740												0.690457		1.23276									0.283131	0.451421	0.0784846	0.29205	0.511516	0.601248	-0.301906	0.387051	0.0798962	0.248406	0.0984998	-0.0821382	0.411997	0.572102		1.02191	0.316536	0.32434	1.07548	0.506326			0.295441
A_06_P1200	AST1 || 2 || 90739 || protein targeting to membrane || molecular_function* || YBL069W || 1084409	-0.515183	0.0520927	-0.109193	-0.558881	-0.738799	-0.801618	-0.467513	-1.0728	-0.90983	-0.324839	-0.889625	-0.359543	-0.322625	-0.657244	-0.538859	-0.370711	-0.444341	-1.04693	-0.491255	0.231408	0.0310253	-0.220591	-0.216869	-0.538579	-0.161515	0.11205	-0.368484	-0.0587521	0.128094	-0.162949	-0.220104	-0.131594	0.0684998	-0.122138	0.141997	0.492102	0.00840926	0.231911	0.106536	-0.21566	-0.554518	-0.493674	-0.261531	-0.613307	-0.744559	-0.859116	-0.0282761	-0.208844
A_06_P1201	|| 2 || 90923 || || || YBL070C || 1086904																									0.458485	0.22205				-0.0929493				-0.362138	0.211997	0.882102		1.17191	1.18654			-2.44367
A_06_P1199	PRS4 || 2 || 92412 || ribosome biogenesis and assembly* || transferase activity* || YBL068W || 1081875	0.0848169	0.342093	0.450807	-0.288881	-0.478799	-0.581618	-0.467513	-0.352804	-0.40983	-0.224839	0.160375	-0.209543	0.0173751	-0.207244	-0.0288593	0.169289	-0.0743406	-0.196934	-0.161255	0.291408	-0.118975	-0.560591	-0.0268694	-0.0185789	0.148485	0.31205	0.221516	0.171248	-0.211906	-0.0929493	-0.320104	-0.151594	-0.1615	-0.302138	0.451997	0.482102	0.658409	0.671911	0.566536	0.40434	-1.06452	-0.983674	-0.801531	-1.09331	-1.18456	-0.939116	0.0417239	0.341156
A_06_P1198	UBP13 || 2 || 95884 || biological_process* || hydrolase activity* || YBL067C || 1083333	0.0348169	-0.0279073	-0.159193	-0.208881	0.851201	1.11838	0.852487	0.657196	0.75017	0.485161	0.310375	0.510457	0.547375	0.312756	-0.258859	0.279289	0.715659	0.763066	0.538745	0.381408	0.391025	0.579409	0.143131	0.111421	0.128485	0.11205	0.0915159	0.0312479	0.00809443	0.0370507	-0.160104	-0.0215939	-0.0315002	-0.0121382	0.201997	0.162102	0.218409	0.0519112	0.0565359	0.16434	-0.104518	-0.113674	-0.0815307	-0.00330727	0.105441	-0.149116	0.161724	0.211156
A_06_P1196	|| 2 || 99965 || || || YBL065W || 1085823	-0.655183	-0.757907	-1.75919	-0.898881	3.2112	3.22838	2.65249	3.9672	3.30017	1.46516									1.33875			1.05941			0.578485		0.161516		-0.201906			-0.101594		0.0078618	0.00199671	-0.347898
A_06_P1197	SEF1 || 2 || 100117 || biological_process* || molecular_function* || YBL066C || 1086504	0.304817	0.412093	0.500807	0.0711187	-0.408799	-0.471618	-0.477513	-0.562804	-0.48983	-0.424839	0.170375	-0.0995428	-0.0526249	-0.0872436	0.231141	0.429289	-0.234341	-0.246934	-0.0712548	-0.218592	-0.238975	-0.430591	0.363131	0.171421	0.268485	0.36205	-0.00848408	-0.0287521	0.328094	0.377051	0.0798962	0.0984061	0.1185	0.147862	0.0519967	0.852102	0.428409	-0.778089	-0.393464	-0.0556602	-1.06452	-0.643674	-0.831531	0.0266927	0.145441	-0.619116	0.211724	0.421156
A_06_P1195	PRX1 || 2 || 101158 || response to oxidative stress* || oxidoreductase activity* || YBL064C || 1082395	-0.465183	-0.427907	-1.20919	-0.418881	-0.0987986	-0.391618	0.142487	-0.0528043	-0.0498303	-0.164839	-0.189625	-0.579543	-0.402625	0.512756	0.431141	0.269289	-0.524341	-0.436934	-0.241255	-2.11859	-0.928975	-0.360591	-0.106869	-0.0485789	-0.291515	-0.42795	-0.348484	-0.228752	0.128094	0.0370507	0.199896	0.0984061	0.0284998	0.167862	-0.758003	-0.317898	-0.351591	-0.418089	-0.443464	-0.36566	0.565482	0.326326	0.458469	-0.333307	-0.534559	-0.709116	0.391724	0.381156
A_06_P1194	KIP1 || 2 || 101888 || cell cycle* || nucleotide binding* || YBL063W || 1082269	0.0248169	0.142093	0.0508074	0.0611187	0.00120137	0.0883821	0.0224866	-0.0528043	-0.11983	-0.104839	0.0603747	0.210457	0.387375	0.312756	0.191141	0.229289	0.355659	0.633066	0.278745	0.181408	0.561025	0.479409	-0.0968694	-0.168579	0.278485	0.05205	-0.218484	-0.198752	0.208094	-0.0329493	0.329896	-0.231594	-0.3115	0.277862	0.141997	-0.227898	0.308409	0.0819112	0.106536	0.19434	-0.00451777	0.246326	0.0884693	-0.163307	-0.134559	-0.0491156	0.0417239	-0.058844
A_06_P1193	|| 2 || 105310 || || || YBL062W || 1082361																																									1.71548
A_06_P1192	SKT5 || 2 || 107408 || response to osmotic stress* || binding* || YBL061C || 1083358	-0.0751831	0.0920927	0.460807	0.0211187	-0.408799	-0.241618	-0.317513	-0.492804	-0.46983	-0.204839	-0.609625	-0.229543	-0.322625	-0.787244	-0.728859	-0.640711	-0.274341	0.0730657	-0.391255	-0.118592	-0.248975	-0.470591	-0.316869	-0.288579	-0.151515	-0.20795	-0.168484	-0.368752	0.0580944	-0.0829493	-0.290104	-0.131594	-0.2015	-0.232138	0.271997	0.352102	0.108409	-0.0880888	-0.193464	-0.0556602	-0.00451777	0.0863256	0.168469	-0.353307	-0.374559	0.0608844	-0.348276	-0.238844
A_06_P1191	YEL1 || 2 || 107934 || biological_process* || ARF guanyl-nucleotide exchange factor activity || YBL060W || 1081794	-0.145183	0.202093	0.0408074	-0.118881	0.00120137	0.158382	0.172487	-0.0628043	0.0901697	0.0351615	0.0303747	-0.0195428	0.0273751	-0.0672436	-0.0588593	-0.100711	-0.0443406	0.193066	0.00874518	0.0114084	0.241025	0.309409	-0.226869	-0.208579	0.118485	-0.25795	-0.378484	-0.168752	-0.0119056	-0.0929493	0.149896	-0.271594	-0.2415	0.107862	-0.0680033	-0.0678983	0.0284093	-0.118089	-0.223464	-0.0356602	0.0254822	0.0563256	0.228469	-0.273307	-0.374559	-0.0291156	0.00172389	-0.288844
A_06_P1189	|| 2 || 110541 || biological_process || molecular_function || YBL059C-A || 1084774	0.514817	0.112093	0.440807	0.231119	0.0112014	0.0883821	-0.0275134	0.0871957	0.0201697	-0.164839	0.170375	-0.319543	-0.102625	-0.227244	0.391141	0.0392892	0.0956594	0.123066	-0.421255	-0.0385916	-0.388975	-0.290591	0.0931306	0.251421	0.268485	0.36205	0.581516	0.581248	-0.261906	-0.192949	0.539896	0.0484061	-0.2515	0.0678618	0.101997	-0.597898	0.0584093	0.251911	0.0865359	0.45434	0.395482	0.466326	0.808469	0.326693	0.275441	0.290884	-0.0282761	0.141156
A_06_P1190	|| 2 || 110596 || biological_process || molecular_function || YBL059W || 1085114	0.354817	0.192093	0.480807	0.0511187	0.0212014	0.198382	0.0524866	0.00719575	0.0301697	-0.0148385	0.540375	0.130457	0.237375	0.0927564	0.551141	-0.0707108	0.0256594	0.293066	-0.211255	-0.0985916	-0.378975	-0.300591	0.253131	0.421421	0.138485	0.51205	0.511516	0.411248	-0.0719056	-0.0829493	0.359896	0.248406	0.0584998	-0.0721382	-0.00800329	-0.587898	-0.191591	0.151911	-0.0534641	0.0443398	0.145482	0.396326	0.808469	0.546693	0.435441	0.350884	0.0217239	0.121156
A_06_P1188	SHP1 || 2 || 111439 || telomere maintenance* || protein phosphatase type 1 regulator activity || YBL058W || 1082990	-0.185183	-0.157907	-0.509193	-0.0588813	0.181201	0.298382	0.352487	0.0571957	0.18017	0.215161	-0.0996253	-0.289543	-0.192625	0.192756	0.211141	0.0492892	-0.344341	0.0930657	-0.00125482	-0.878592	-0.308975	0.349409	-0.236869	-0.278579	-0.141515	-0.26795	-0.688484	-0.408752	0.348094	0.0870507	0.139896	0.0384061	0.0784998	0.0578618	-0.158003	0.00210169	-0.141591	-0.528089	-0.523464	-0.53566	0.0554822	0.0363256	0.118469	-0.493307	-0.464559	-0.389116	-0.108276	-0.368844
A_06_P1187	PTH2 || 2 || 113447 || translation* || hydrolase activity* || YBL057C || 1085037	0.374817	0.0920927	0.510807	0.0111187	-0.108799	-0.181618	-0.0975134	-0.0528043	-0.0498303	-0.0548385	-0.149625	-0.139543	0.0773751	0.232756	0.0711407	-0.0107108	0.00565935	0.163066	-0.131255	0.0714084	0.0410253	-0.370591	0.263131	0.321421	-0.111515	0.05205	0.211516	0.231248	-0.111906	0.0670507	0.0898962	0.278406	0.1685	0.0378618	0.181997	-0.107898	-0.0515907	0.511911	0.396536	0.18434	0.205482	0.416326	0.608469	0.496693	0.455441	0.490884	0.0517239	0.201156
A_06_P1186	PTC3 || 2 || 113765 || protein amino acid dephosphorylation* || hydrolase activity* || YBL056W || 1086265	0.134817	0.0420927	-0.0891926	0.281119	0.121201	0.118382	0.292487	0.107196	0.10017	0.145161	0.180375	0.0504572	0.00737509	0.302756	0.481141	0.159289	0.0956594	0.0230657	0.218745	-0.368592	0.101025	0.399409	-0.0868694	-0.138579	-0.0815154	0.09205	-0.0884841	0.0412479	0.128094	0.0770507	-0.0101038	-0.0415939	0.0184998	0.0678618	0.0319967	0.222102	0.0684093	-0.0380888	0.0765359	0.12434	-0.434518	-0.283674	-0.371531	-0.0233073	-0.084559	-0.149116	0.181724	0.171156
A_06_P1185	|| 2 || 116832 || response to oxidative stress* || hydrolase activity* || YBL055C || 1085888	0.264817	0.162093	0.480807	0.0511187	-0.0687986	-0.0616179	0.112487	-0.0628043	-0.0498303	0.165161	-0.0596253	-0.0795428	-0.112625	-0.267244	-0.478859	-0.270711	-0.324341	-0.456934	-0.351255	-0.0385916	-0.408975	-0.720591	0.0131306	0.0114211	-0.131515	-0.20795	0.0415159	0.0412479	-0.101906	-0.0729493	-0.100104	-0.0615939	-0.0215002	-0.0821382	-0.00800329	-0.337898	-0.111591	-0.0180888	0.00653587	-0.0256602	0.0154822	0.176326	0.298469	0.0666927	-0.014559	0.170884	0.0317239	0.481156
A_06_P1184	|| 2 || 117592 || ribosome biogenesis and assembly || molecular_function* || YBL054W || 1086835	-1.18518	0.362093	1.28081	-0.198881	-1.4788	-0.981618	-1.63751	-1.5928	-1.35983	-1.11484	-0.659625	-0.0295428	0.0273751	-0.147244	-1.75886	-0.110711	0.385659	0.723066	-0.111255	1.43141	0.361025	-0.580591	0.0631306	0.00142106	0.0284846	-0.18795	-0.118484	-0.0687521	-0.331906	-0.202949	-0.510104	-0.341594	-0.3015	-0.292138	0.321997	0.582102	0.218409	-0.0580888	-0.183464	-0.35566	0.255482	0.236326	0.0584693	-0.183307	-0.204559	-0.329116	-0.488276	0.101156
A_06_P1183	|| 2 || 119338 || || || YBL053W || 1080927				1.43112		0.288382				0.205161	0.110375	0.180457	0.317375	0.122756	0.101141	0.259289							0.393131	0.301421	-0.211515	0.07205	0.401516	-0.428752	-0.111906	-0.292949	-0.200104	-0.301594	-0.1115	-0.212138	0.181997	0.502102	0.178409	0.161911	0.146536	0.24434	1.04548	0.656326	0.428469	0.216693	-0.084559	-0.159116
A_06_P1182	SAS3 || 2 || 121877 || transcription* || transferase activity* || YBL052C || 1086574	0.0548169	0.272093	0.440807	0.121119	0.191201	0.248382	0.102487	-0.172804	0.0901697	0.0651615	0.210375	0.120457	0.277375	0.242756	0.291141	0.259289	-0.0643406	0.663066	0.00874518	0.131408	0.511025	0.459409	-0.0668694	-0.0885789	0.228485	0.14205	-0.358484	-0.438752	0.628094	0.297051	0.219896	0.0284061	0.0184998	0.167862	0.431997	0.502102	0.208409	-0.158089	0.00653587	0.14434	0.165482	0.116326	0.268469	-0.0233073	-0.084559	0.270884	0.111724	0.021156
A_06_P1181	PIN4 || 2 || 124762 || G2/M transition of mitotic cell cycle* || molecular_function* || YBL051C || 1084089	0.0748169	0.232093	0.320807	0.0411187	-0.138799	-0.331618	-0.0475134	-0.272804	-0.17983	0.00516146	0.0703747	-0.329543	-0.112625	-0.0472436	0.451141	1.17929	-0.0143406	0.203066	0.0687452	-0.548592	0.0010253	0.179409	-0.116869	-0.278579	-0.0715154	0.18205	-0.398484	-0.198752	0.718094	0.527051	0.289896	0.148406	0.3485	0.537862	-0.398003	-0.00789831	-0.191591	-0.858089	-0.593464	-0.35566	-0.894518	-1.01367	-0.771531	-0.313307	-0.164559	-0.649116	0.0317239	0.051156
A_06_P1180	SEC17 || 2 || 125128 || transport* || soluble NSF attachment protein activity || YBL050W || 1083953	0.134817	-0.0679073	-0.209193	0.131119	0.251201	0.128382	0.412487	-0.00280425	0.23017	0.295161	0.320375	-0.0795428	0.117375	0.322756	0.861141	0.299289	-0.0443406	-0.136934	0.148745	-0.808592	-0.278975	0.229409	-0.246869	-0.228579	-0.321515	-0.14795	-0.318484	0.0912479	-0.0619056	-0.162949	0.0698962	-0.101594	-0.2015	-0.192138	-0.358003	-0.617898	-0.241591	-0.128089	-0.203464	-0.11566	0.0454822	0.0363256	0.358469	0.0166927	-0.124559	0.0908844	0.151724	0.051156
A_06_P1179	MOH1 || 2 || 126831 || biological_process || molecular_function || YBL049W || 1081344	-0.855183	-0.507907	-1.87919	-1.10888	0.621201	0.418382	0.852487	0.687196	0.74017	0.255161	0.570375	0.300457	0.467375	0.822756	0.461141	0.189289	0.695659	-0.116934	0.478745	0.00140843	0.0710253	-0.170591	-0.106869	-0.248579	-0.331515	-0.63795	0.901516	0.661248	-1.10191	-0.482949	-0.290104	-0.231594	-0.2115	-0.902138	-1.308	-0.997898	-0.271591	0.511911	0.276536	0.23434	0.265482	0.276326	0.638469	0.556693	0.335441	0.0208844	0.241724	-0.368844
A_06_P1178	|| 2 || 127302 || || || YBL048W || 1080938	-0.895183	-0.557907	-2.06919	-1.29888	0.661201	0.518382	0.742487	0.927196	0.75017	0.165161	0.610375	0.250457	0.417375	0.862756	0.441141	0.239289	1.05566	0.233066	0.468745	0.0814084	0.191025	-0.110591	-0.166869	-0.238579	-0.381515	-0.53795	0.871516	0.681248	-1.10191	-0.482949	-0.310104	-0.181594	-0.1315	-0.902138	-1.278	-1.2179	-0.321591	0.491911	0.256536	0.20434	0.435482	0.226326	0.528469	0.476693	0.305441	-0.0791156	0.311724	-0.348844
A_06_P1177	EDE1 || 2 || 132043 || endocytosis || calcium ion binding* || YBL047C || 1082956	0.0248169	0.0720927	-0.00919257	0.111119	0.231201	0.328382	0.122487	0.147196	0.10017	0.0351615	0.280375	0.480457	0.407375	0.932756	0.871141	0.759289	0.605659	0.613066	0.408745	0.491408	0.661025	0.519409	-0.136869	-0.118579	-0.411515	-0.08795	0.0215159	-0.148752	-0.0119056	0.0270507	-0.200104	-0.0815939	0.0584998	-0.232138	-0.338003	0.0521017	-0.521591	-0.168089	0.00653587	-0.28566	-0.524518	-0.503674	-0.571531	0.0966927	0.145441	-0.339116	-0.0182761	-0.118844
A_06_P1176	PSY4 || 2 || 132427 || response to drug* || protein phosphatase regulator activity || YBL046W || 1082415	0.184817	0.212093	0.270807	0.301119	0.221201	0.588382	0.362487	0.0671957	0.30017	0.335161	-0.0596253	0.00045724	0.157375	-0.00724362	0.351141	0.0592892	0.385659	0.693066	0.118745	-0.0585916	0.221025	0.609409	0.0331306	-0.0485789	0.248485	0.05205	-0.388484	-0.0187521	0.448094	0.247051	0.279896	0.0284061	0.1285	0.317862	0.231997	0.292102	0.288409	-0.208089	-0.243464	-0.0756602	0.245482	0.416326	0.728469	-0.203307	-0.264559	0.0708844	0.241724	0.061156
A_06_P1175	COR1 || 2 || 135519 || transport* || ubiquinol-cytochrome-c reductase activity || YBL045C || 1084233	-0.0451831	0.0820927	-0.109193	-0.188881	-0.128799	0.348382	-0.317513	-0.162804	-0.0198303	-0.454839	-0.159625	-0.699543	-0.492625	-0.247244	0.331141	-0.150711	-0.394341	-0.0269343	-0.581255	-1.11859	-0.448975	-0.0705908	0.133131	0.0214211	0.408485	0.42205	-0.248484	-0.218752	0.788094	0.547051	0.389896	0.218406	0.2985	0.577862	-0.208003	0.612102	-0.231591	-1.26809	-1.10346	-0.63566	-0.874518	-1.10367	-0.771531	-0.593307	-0.654559	-0.689116	-0.208276	0.221156
A_06_P1174	|| 2 || 136001 || biological_process || molecular_function || YBL044W || 1084377				0.941119						0.455161									1.27875			1.24941													0.711997	0.802102		0.731911	1.18654		0.475482	0.406326
A_06_P1173	ECM13 || 2 || 136691 || cell wall organization and biogenesis || molecular_function || YBL043W || 1082501	1.46482	0.202093	1.96081	1.32112	-1.3788	-1.25162	-0.657513	-1.1528	-1.37983	-0.894839	-0.899625	-1.11954	-1.38262	-1.38724	-0.188859	-0.820711	-1.41434	-1.97693	-0.611255	-1.77859	-0.938975	-0.590591	0.0831306	0.131421	0.558485	1.25205	0.321516	0.501248	0.0380944	0.00705067	0.479896	-0.0515939	-0.2615	0.347862	-0.388003	-0.377898	0.0184093	-1.07809	-0.863464	-0.13566	-1.60452	-1.44367	-1.17153	-1.26331	-1.30456	-1.18912	-0.328276	1.41116
A_06_P1172	FUI1 || 2 || 140263 || transport* || nucleobase transmembrane transporter activity* || YBL042C || 1081775	-0.585183	-1.13791	0.000807432	-1.20888	-0.518799	-0.391618	-0.657513	-0.492804	-0.55983	-0.594839	0.000374684	0.180457	0.337375	-0.847244	-3.78886	-0.930711	0.875659	0.373066	0.228745	1.02141	0.211025	-0.770591	0.623131	0.651421	0.378485	0.48205	0.651516	0.431248	-0.451906	-0.162949	-0.340104	-0.101594	-0.0815002	-0.182138	0.491997	0.312102	0.298409	-0.198089	-0.0934641	0.22434	-1.25452	-1.00367	-1.08153	0.956693	0.905441	0.440884	-0.458276	-0.00884396
A_06_P1171	PRE7 || 2 || 141250 || ubiquitin-dependent protein catabolic process || hydrolase activity* || YBL041W || 1085810	-0.00518306	-0.0579073	-0.0391926	0.0711187	0.0212014	0.0283821	0.142487	-0.0728043	0.12017	0.135161	0.0803747	0.0304572	0.207375	0.122756	0.0411407	0.109289	-0.314341	-0.116934	0.0887452	-0.268592	-0.0689747	0.109409	0.0431306	0.0314211	-0.101515	0.06205	0.0215159	-0.00875208	0.0580944	-0.0529493	0.119896	-0.00159391	-0.0415002	-0.0121382	0.0719967	0.0921017	-0.00159074	-0.00808884	-0.123464	0.0343398	0.305482	0.246326	0.358469	0.0166927	-0.134559	-0.0291156	-0.258276	-0.258844
A_06_P1170	ERD2 || 2 || 142871 || transport* || receptor activity* || YBL040C || 1084535	0.304817	-0.0379073	-0.0691926	0.111119	-0.0787986	0.238382	0.0224866	-0.0328043	-0.0198303	-0.154839	-0.00962532	0.380457	0.217375	0.172756	0.581141	0.249289	0.0556594	-0.536934	-0.111255	-0.108592	0.0610253	-0.0505908	0.0331306	0.00142106	0.198485	0.09205	0.411516	0.621248	-0.511906	-0.272949	0.159896	-0.221594	-0.1115	-0.122138	-0.0780033	-0.107898	0.208409	0.551911	0.586536	0.60434	0.525482	0.356326	0.758469	0.266693	0.215441	0.340884	0.00172389	0.271156
A_06_P1169	URA7 || 2 || 145731 || phospholipid biosynthetic process* || catalytic activity* || YBL039C || 1085004	-0.465183	0.262093	1.19081	-0.408881	-1.7188	-1.63162	-2.04751	-2.4028	-1.71983	-0.964839	-0.709625	-0.529543	-0.102625	-0.327244	-1.41886	-0.0707108	0.00565935	-0.0969343	-0.131255	1.31141	0.241025	-0.790591	0.223131	0.181421	0.348485	-0.20795	-0.358484	-0.278752	-0.311906	-0.292949	-0.460104	-0.501594	-0.4315	-0.0521382	0.701997	0.712102	0.398409	-0.348089	-0.173464	0.00433978	-0.0745178	0.0363256	-0.311531	-0.273307	-0.194559	-0.0791156	-0.548276	-0.248844
A_06_P1168	MRPL16 || 2 || 146190 || translation || structural constituent of ribosome* || YBL038W || 1086517	0.414817	0.102093	0.280807	0.201119	-0.168799	-0.0216179	0.00248664	-0.432804	-0.18983	-0.0648385	-0.209625	-0.129543	-0.132625	-0.287244	0.611141	-0.110711	-0.624341	-0.566934	-0.331255	-0.598592	-0.428975	0.00940918	0.223131	0.271421	0.218485	0.27205	0.201516	0.391248	-0.0819056	-0.0429493	0.219896	0.0384061	-0.0415002	-0.172138	-0.118003	0.0721017	-0.141591	-0.0780888	-0.0934641	-0.11566	-0.184518	-0.0136744	0.338469	0.0566927	-0.024559	0.0708844	-0.118276	0.041156
A_06_P1167	APL3 || 2 || 147212 || intracellular protein transport* || molecular_function* || YBL037W || 1085312	0.334817	0.292093	0.380807	0.421119	0.211201	0.308382	0.152487	-0.0128043	0.13017	0.0851615	0.150375	0.110457	0.137375	0.272756	0.491141	0.229289	0.285659	0.323066	0.468745	0.321408	0.881025	0.589409	0.363131	0.351421	0.168485	0.31205	0.211516	0.191248	0.508094	0.497051	0.189896	0.288406	0.4085	0.457862	-0.00800329	0.292102	0.00840926	0.0119112	0.0665359	0.10434	-0.164518	-0.0636744	0.0784693	0.0866927	0.015441	-0.0491156	0.421724	0.681156
A_06_P1166	|| 2 || 151223 || amino acid metabolic process || pyridoxal phosphate binding* || YBL036C || 1086620	-0.115183	0.0520927	0.270807	-0.238881	-0.298799	-0.301618	-0.247513	-0.502804	-0.26983	-0.134839	-0.289625	-0.249543	-0.0226249	0.0227564	0.0111407	0.0592892	-0.324341	-0.0669343	-0.371255	-0.108592	-0.188975	-0.480591	0.0631306	0.0614211	-0.121515	-0.04795	-0.188484	-0.198752	-0.0219056	-0.0929493	-0.0901038	-0.141594	-0.1915	-0.122138	0.0719967	-0.0578983	-0.111591	-0.0480888	-0.0534641	-0.16566	0.475482	0.496326	0.138469	-0.193307	-0.274559	-0.0991156	0.0317239	-0.068844
A_06_P1165	POL12 || 2 || 153613 || DNA replication* || DNA binding* || YBL035C || 1080748	0.0148169	0.432093	0.410807	0.231119	0.00120137	-0.0416179	-0.117513	-0.262804	-0.0298303	0.275161	-0.0496253	-0.00954276	0.187375	0.0427564	-0.00885932	0.119289	0.475659	0.743066	0.328745	1.14141	1.04103	0.569409	0.243131	0.191421	0.0884846	0.11205	-0.0984841	-0.128752	0.338094	0.267051	0.0998962	0.0984061	0.1085	0.337862	0.151997	0.222102	-0.0415907	0.151911	0.176536	-0.11566	-0.964518	-0.713674	-0.621531	-0.153307	-0.174559	-0.379116	-0.118276	-0.168844
A_06_P1164	STU1 || 2 || 158392 || cell cycle* || structural constituent of cytoskeleton || YBL034C || 1081984	-0.0851831	0.242093	0.0708074	0.0511187	0.00120137	0.318382	0.0224866	0.0171957	0.0901697	0.00516146	-0.159625	0.0904572	0.0273751	0.322756	0.421141	0.269289	0.275659	0.113066	0.0287452	0.201408	0.461025	0.119409	0.0531306	-0.00857894	-0.171515	-0.15795	-0.298484	-0.258752	-0.00190557	-0.0529493	-0.200104	-0.111594	-0.0315002	-0.172138	-0.218003	0.492102	0.0284093	-0.198089	-0.0434641	-0.16566	-0.344518	-0.423674	-0.491531	-0.153307	-0.134559	-0.379116	0.171724	-0.098844
A_06_P1163	RIB1 || 2 || 159696 || response to drug* || hydrolase activity* || YBL033C || 1083460	0.0148169	0.242093	0.130807	0.181119	0.291201	0.288382	0.502487	0.0671957	0.22017	0.375161	0.0803747	-0.0995428	-0.0526249	-0.177244	0.0311407	0.0392892	-0.0443406	0.173066	0.188745	-0.478592	-0.0689747	0.459409	0.373131	0.341421	-0.00151541	0.30205	-0.438484	-0.338752	0.528094	0.357051	-0.0101038	0.218406	0.2885	0.0378618	-0.438003	-0.0578983	-0.161591	-0.808089	-0.763464	-0.80566	-0.374518	-0.603674	-0.361531	0.206693	0.135441	-0.159116	0.0417239	0.161156
A_06_P1162	HEK2 || 2 || 160187 || telomere maintenance via telomerase* || RNA binding* || YBL032W || 1086136	0.324817	0.0820927	0.0508074	0.361119	0.101201	0.0283821	0.0624866	-0.0528043	0.0501697	0.0451615	0.600375	0.00045724	0.187375	0.342756	0.741141	0.139289	0.0556594	-0.296934	0.438745	0.0214084	0.681025	0.259409	-0.0668694	-0.0385789	0.0884846	0.12205	-0.128484	-0.348752	0.0780944	0.107051	-0.310104	0.128406	0.1485	0.0678618	0.0419967	-0.407898	-0.471591	-0.0680888	0.0765359	-0.11566	-0.694518	-0.603674	-0.541531	0.396693	0.395441	0.140884	-0.328276	0.191156
A_06_P1161	SHE1 || 2 || 161702 || biological_process || molecular_function || YBL031W || 1082989	0.0648169	0.362093	0.330807	0.311119	0.181201	0.188382	0.232487	-0.0328043	0.11017	0.285161	0.160375	0.100457	0.357375	0.412756	0.531141	0.359289	0.0156594	0.463066	0.0787452	0.741408	0.851025	0.519409	0.203131	0.151421	0.378485	0.23205	0.0615159	-0.148752	0.338094	0.147051	0.319896	-0.0115939	-0.0215002	0.257862	0.361997	0.142102	0.118409	0.301911	0.116536	0.10434	0.325482	0.456326	0.268469	-0.0233073	-0.244559	-0.00911558	-0.108276	-0.118844
A_06_P1160	PET9 || 2 || 164000 || transport* || transporter activity* || YBL030C || 1082255	0.384817	0.292093	0.430807	0.331119	-0.0587986	-0.161618	0.00248664	0.0171957	-0.10983	-0.0148385	0.570375	0.170457	0.0573751	-0.177244	0.461141	-0.190711	-0.684341	-0.886934	-0.381255	-0.848592	-0.748975	-0.190591	0.203131	0.141421	0.108485	0.53205	0.431516	0.211248	0.0780944	0.137051	-0.0401038	0.148406	0.2385	0.0878618	0.411997	0.0621017	0.00840926	-0.548089	-0.423464	-0.14566	-0.844518	-0.663674	-0.481531	-0.183307	-0.304559	-0.239116	0.241724	0.761156
A_06_P1158	|| 2 || 164775 || biological_process || molecular_function || YBL029C-A || 1082457	0.0348169	-0.267907	-0.619193	0.211119	0.311201	0.198382	0.712487	0.587196	0.36017	0.545161	0.520375	0.180457	-0.102625	-0.147244	0.181141	-0.220711	0.435659	-0.126934	0.158745	-0.258592	-0.258975	0.359409	-0.206869	-0.128579	-0.441515	0.06205	0.301516	0.0612479	-0.0819056	-0.0629493	0.169896	0.0984061	0.0184998	-0.0121382	-0.568003	-0.887898	-0.821591	-0.0380888	-0.313464	-0.0456602	0.165482	-0.0236744	0.128469	0.0266927	-0.224559	-0.459116	-0.328276	-0.068844
A_06_P1159	|| 2 || 166137 || biological_process || molecular_function || YBL029W || 1086443						-0.581618	-0.687513	-0.992804															0.0131306	-0.00857894	-0.0315154	0.09205	0.0715159	-0.648752	0.448094	0.137051	-0.230104	-0.271594	-0.0415002	0.207862	0.521997	1.1321	-0.201591	0.00191116	-0.453464	-0.29566	0.675482	0.166326	0.0084693	-0.403307	-0.614559	-0.689116		0.00115604
A_06_P1157	|| 2 || 167841 || ribosome biogenesis and assembly || molecular_function || YBL028C || 1084128	-0.665183	0.0420927	0.890807	-0.418881	-1.0088	-1.23162	-1.67751	-1.7928	-1.23983	-0.664839	-0.559625	0.0604572	0.537375	0.152756	-0.888859	0.179289	0.745659	0.993066	-0.311255	1.62141	0.651025	-0.600591	0.183131	0.341421	0.248485	0.05205	0.391516	0.331248	-0.571906	-0.462949	-0.0501038	-0.341594	-0.6015	-0.212138	0.571997	-0.157898	0.778409	0.881911	0.756536	0.71434	1.11548	1.07633	1.19847	0.196693	0.025441	0.380884	-0.258276	-0.108844
A_06_P1156	RPL19B || 2 || 168426 || translation || structural constituent of ribosome || YBL027W || 1082662	-0.0251831	0.142093	0.420807	-0.138881	-0.368799	-1.13162	-0.447513	-0.602804	-0.40983	-0.0248385	-0.729625	-0.409543	-0.202625	-0.417244	-0.308859	-0.350711	-0.264341	-0.0569343	-0.241255	0.501408	0.141025	-0.460591	-0.166869	0.0614211	-0.531515	-0.36795	-0.268484	-0.0187521	-0.411906	-0.542949	-0.400104	-0.231594	-0.5615	-0.372138	-0.208003	-0.597898	-0.561591	0.0519112	-0.0534641	-0.28566	0.205482	0.326326	0.0684693	0.0366927	0.115441	0.0608844	-0.588276	-0.528844
A_06_P1155	LSM2 || 2 || 170626 || rRNA processing* || RNA binding* || YBL026W || 1084305	0.264817	0.0720927	0.270807	0.321119	0.511201	0.318382	0.482487	0.787196	0.47017	0.485161	0.580375	0.440457	0.657375	0.582756	0.861141	0.499289	0.945659	0.703066	0.678745	1.19141	0.931025	0.499409	-0.126869	0.0914211	0.0284846	0.03205	0.731516	0.141248	-0.351906	-0.192949	0.189896	-0.0515939	-0.2115	0.0578618	0.251997	-0.317898	-0.0615907	0.771911	0.626536	0.56434	1.29548	1.15633	1.24847	0.296693	0.355441	0.430884	-0.0982761	0.131156
A_06_P1154	RRN10 || 2 || 171484 || transcription* || RNA polymerase I transcription factor activity* || YBL025W || 1082528	0.314817	0.532093	0.190807	0.181119	0.0412014	0.628382	0.252487	-0.412804	-0.0198303	0.165161	-0.439625	0.0904572	0.167375	-0.00724362	-0.138859	-0.150711	-0.554341	-0.426934	-0.101255	0.461408	0.451025	0.699409	-0.00686945	0.00142106	0.528485	-0.09795	-0.228484	0.331248	0.118094	-0.242949	0.589896	-0.0115939	-0.2615	0.327862	0.381997	0.532102	0.558409	-0.0580888	-0.363464	0.26434	0.265482	0.436326	1.06847	-0.333307	-0.114559	0.350884	0.151724	-0.068844
A_06_P1153	NCL1 || 2 || 172537 || ribosome biogenesis and assembly* || transferase activity* || YBL024W || 1085600	0.0248169	0.312093	0.730807	0.141119	-0.298799	-0.421618	-0.677513	-0.482804	-0.38983	-0.154839	-0.279625	-0.279543	0.0573751	0.00275638	-0.448859	0.109289	0.215659	0.173066	0.0187452	0.891408	0.631025	-0.000590818	0.113131	0.0914211	0.128485	-0.00795002	-0.248484	-0.198752	0.278094	0.0770507	-0.0301038	-0.0215939	-0.1015	0.217862	0.471997	0.372102	0.318409	-0.358089	-0.243464	-0.21566	0.135482	0.106326	-0.151531	-0.213307	-0.124559	-0.0491156	0.101724	0.231156
A_06_P1152	MCM2 || 2 || 177529 || transcription* || nucleotide binding* || YBL023C || 1085209	0.164817	0.342093	0.360807	0.171119	0.111201	0.0983821	-0.197513	0.0471957	0.12017	-0.0248385	-0.0896253	0.140457	0.0273751	0.272756	0.531141	0.309289	0.345659	0.293066	0.00874518	0.581408	0.661025	0.329409	0.0831306	0.00142106	-0.111515	0.01205	-0.128484	-0.158752	0.158094	0.147051	-0.200104	-0.0115939	0.0584998	-0.0621382	-0.0680033	0.412102	0.0584093	-0.158089	-0.153464	-0.26566	-0.154518	-0.0636744	-0.0415307	-0.143307	-0.104559	-0.239116	0.231724	0.131156
A_06_P1151	PIM1 || 2 || 181278 || proteolysis* || nucleotide binding* || YBL022C || 1082290	-0.115183	0.112093	-0.0391926	-0.0988813	0.0912014	0.178382	-0.147513	-0.0928043	0.0601697	-0.0448385	-0.529625	-0.699543	-0.432625	-0.327244	-0.388859	-0.260711	-0.204341	0.243066	-0.391255	-0.768592	-0.268975	-0.0205908	-0.0868694	-0.198579	0.138485	-0.14795	-0.748484	-0.828752	0.678094	0.357051	0.229896	0.108406	0.0584998	0.267862	0.0319967	0.412102	0.0184093	-1.12809	-0.993464	-0.83566	-0.214518	-0.163674	-0.181531	-0.623307	-0.604559	-0.429116	0.0517239	-0.208844
A_06_P1150	HAP3 || 2 || 182097 || transcription* || DNA binding* || YBL021C || 1081618	0.434817	0.402093	0.740807	-0.0088813	-0.208799	0.168382	-0.247513	-0.292804	-0.0898303	-0.224839	-0.369625	0.140457	0.0673751	-0.267244	0.101141	-0.0207108	-0.324341	-0.276934	-0.301255	-0.788592	-0.338975	0.0194092	0.153131	0.151421	0.178485	0.40205	0.171516	0.461248	0.138094	0.0870507	0.339896	0.258406	0.2485	-0.0421382	0.101997	0.442102	0.208409	0.211911	-0.0734641	0.18434	0.205482	0.406326	0.998469	0.386693	0.305441	0.470884	0.201724	0.181156
A_06_P1149	RFT1 || 2 || 182404 || transport* || sugar:hydrogen ion symporter activity* || YBL020W || 1080870	0.144817	0.0620927	0.310807	-0.258881	-0.418799	-0.791618	-0.437513	-0.122804	-0.29983	-0.314839	0.0103747	0.200457	0.197375	-0.207244	-0.648859	-0.000710843	-0.114341	-0.926934	-0.211255	0.231408	-0.378975	-0.610591	0.193131	0.201421	0.308485	0.13205	0.451516	0.221248	-0.931906	-0.472949	-0.330104	-0.231594	-0.3115	-0.462138	0.00199671	-0.507898	0.00840926	0.571911	0.516536	0.49434	-0.154518	-0.173674	-0.401531	0.476693	0.415441	0.260884	-0.118276	-0.128844
A_06_P1148	APN2 || 2 || 184356 || response to DNA damage stimulus* || zinc ion binding* || YBL019W || 1085036	-0.215183	-0.0979073	-0.399193	-0.228881	-0.138799	-0.0616179	-0.0675134	-0.252804	-0.12983	-0.184839	-0.459625	-0.149543	-0.242625	-0.327244	-0.0888593	-0.100711	-0.584341	-0.536934	-0.531255	-0.608592	-0.658975	-0.320591	-0.206869	-0.148579	-0.161515	-0.26795	-0.408484	-0.158752	-0.101906	-0.322949	-0.0101038	-0.311594	-0.3115	-0.222138	-0.358003	0.0221017	-0.221591	-0.558089	-0.583464	-0.41566	-0.564518	-0.253674	-0.161531	-0.383307	-0.474559	-0.459116	0.101724	-0.028844
A_06_P1147	POP8 || 2 || 186477 || rRNA processing* || hydrolase activity* || YBL018C || 1082556	-0.00518306	0.352093	0.900807	-0.0088813	-0.0787986	0.0983821	-0.367513	0.00719575	0.0801697	0.0651615	-0.209625	0.240457	0.497375	0.0527564	0.0811407	0.429289	0.255659	0.523066	-0.0812548	1.04141	0.691025	-0.380591	0.463131	0.581421	0.298485	0.39205	0.391516	0.661248	-0.351906	-0.102949	0.299896	0.118406	-0.0815002	0.0778618	0.321997	0.392102	0.408409	0.621911	0.476536	0.52434	0.675482	0.586326	1.02847	0.116693	0.045441	0.180884	0.281724	0.191156
A_06_P1146	PEP1 || 2 || 191586 || protein targeting to vacuole* || nucleotide binding* || YBL017C || 1086535	-0.00518306	0.192093	-0.0391926	0.141119	0.271201	0.188382	0.122487	0.237196	0.15017	0.215161	0.130375	-0.0195428	0.0473751	0.322756	0.361141	0.129289	0.145659	0.223066	0.108745	-0.108592	0.431025	0.159409	-0.0668694	-0.158579	-0.0815154	-0.19795	-0.218484	-0.478752	0.268094	0.237051	0.129896	0.108406	0.1085	0.267862	-0.0980033	0.142102	-0.311591	-0.478089	-0.383464	-0.20566	-0.574518	-0.673674	-0.621531	-0.233307	-0.194559	-0.249116	0.00172389	0.141156
A_06_P1145	FUS3 || 2 || 192454 || cell cycle* || nucleotide binding* || YBL016W || 1083939	-1.11518	-1.30791	-1.46919	-1.27888	0.121201	0.0483821	0.162487	0.0271957	0.20017	0.305161	-0.939625	-0.759543	-0.872625	-1.82724	-1.63886	-1.39071	-1.16434	-1.33693	-1.04125	-1.55859	-2.05897	-1.33059	-3.14687	-3.30858	-1.06152	-0.66795	-0.438484	-0.968752	0.578094	1.10705	0.189896	0.0484061	0.3685	0.437862	-0.628003	-0.147898	-0.471591	-0.988089	-1.12346	-0.72566	-0.134518	-0.223674	0.318469	-0.683307	-0.684559	-0.769116	-1.00828	-1.14884
A_06_P1144	ACH1 || 2 || 194125 || acetate metabolic process* || hydrolase activity* || YBL015W || 1086338	0.0548169	-0.707907	-0.879193	0.761119	0.151201	0.558382	0.552487	0.217196	-0.13983	0.175161	-0.489625	-1.68954	-1.29262	-1.74724	0.241141	-1.22071	-1.09434	-2.16693	-1.37125	-3.68859	-2.74897	-1.21059	0.0231306	-0.0185789	0.278485	0.11205	0.0415159	0.291248	0.588094	0.427051	0.499896	0.348406	0.3885	0.537862	-0.848003	-0.377898	-0.151591	-1.67809	-1.64346	-0.40566	-2.41452	-2.50367	-1.51153	-0.863307	-0.804559	-1.04912	-0.198276	0.411156
A_06_P1143	RRN6 || 2 || 201751 || transcription* || RNA polymerase I transcription factor activity || YBL014C || 1082250	-0.115183	0.332093	0.540807	0.241119	-0.0787986	0.0983821	-0.127513	-0.00280425	-0.11983	-0.0248385	-0.239625	0.0504572	0.0673751	0.212756	-0.378859	0.139289	0.335659	0.343066	-0.111255	0.611408	0.401025	0.0494092	0.233131	0.151421	0.00848459	0.06205	-0.128484	-0.228752	-0.181906	-0.102949	-0.210104	-0.191594	-0.1215	-0.0821382	0.231997	0.542102	0.0984093	0.0719112	0.136536	0.0343398	-0.144518	0.0263256	-0.261531	0.106693	0.135441	-0.119116	-0.0882761	-0.128844
A_06_P1142	FMT1 || 2 || 202059 || translation* || transferase activity* || YBL013W || 1086079	0.724817			1.04112	0.211201	0.0583821	0.452487	0.427196		0.595161	1.23037	1.15046							0.948745			0.619409													0.461997	-0.927898						-1.02367
A_06_P1140	SCT1 || 2 || 203541 || metabolic process* || transferase activity* || YBL011W || 1083360	0.284817	0.382093	0.0708074	0.421119	0.451201	0.388382	0.382487	0.517196	0.26017	0.315161	0.0303747	0.200457	-0.0726249	0.122756	0.581141	0.149289	0.575659	0.313066	0.308745	0.311408	0.761025	0.709409	0.0531306	0.111421	-0.191515	0.22205	-0.218484	-0.338752	0.398094	0.307051	-0.190104	0.158406	0.3585	0.0978618	-0.168003	0.182102	-0.411591	-0.758089	-0.563464	-0.67566	-0.464518	-0.503674	-0.341531	-0.0533073	-0.00455902	-0.499116	-0.178276	-0.108844
A_06_P1141	|| 2 || 203810 || || || YBL012C || 1083059				1.11112						0.645161	0.0503747	0.450457		0.0827564										-0.328579	-0.0615154	-0.01795	-0.408484	-0.228752	0.168094	0.217051	0.00989625	0.0484061	-0.2915	0.0078618	0.121997	0.112102	0.148409	-0.258089	-0.123464	0.0543398	0.445482	0.0563256	0.538469		-0.264559	-0.229116
A_06_P1139	|| 2 || 206952 || biological_process || molecular_function* || YBL010C || 1081860	0.204817	0.222093	0.500807	0.361119	-0.408799	-0.161618	-0.477513	-0.732804	-0.45983	-0.174839	-0.0496253	-0.189543	-0.142625	-0.317244	-0.0788593	-0.270711	-0.784341	-0.256934	-0.171255	-0.268592	-0.158975	0.109409	0.0131306	-0.00857894	0.0984846	-0.04795	-0.358484	-0.228752	0.218094	-0.0729493	0.109896	-0.0115939	-0.1715	0.0878618	0.0219967	-0.117898	0.0884093	-0.148089	-0.213464	-0.17566	0.115482	0.126326	0.378469	-0.283307	-0.264559	-0.129116	-0.268276	-0.238844
A_06_P1138	ALK2 || 2 || 207197 || cell cycle* || nucleotide binding* || YBL009W || 1084763	-0.0151831	0.212093	0.420807	0.201119	-0.188799	-0.0516179	-0.307513	-0.182804	-0.0998303	-0.0648385	-0.249625	-0.269543	-0.192625	-0.207244	-0.298859	-0.0707108	0.225659	0.0230657	0.208745	0.731408	0.821025	0.459409	-0.496869	0.0514211	-0.0215154	-0.00795002	-0.0584841	0.0612479	-0.0319056	-0.0229493	-0.0701038	-0.0815939	-0.0515002	0.0278618	-0.0480033	0.0221017	-0.231591	-0.00808884	-0.0434641	-0.17566	0.0654822	-0.193674	-0.281531	-0.123307	-0.134559	-0.359116	-0.328276	-0.218844
A_06_P1137	HIR1 || 2 || 209656 || transcription* || transcription corepressor activity || YBL008W || 1084624	-0.0151831	0.212093	0.320807	-0.148881	-0.0587986	0.248382	-0.447513	0.0171957	0.15017	-0.304839	-0.379625	-0.00954276	-0.0626249	0.0727564	0.291141	0.129289	0.215659	0.283066	-0.231255	0.0914084	0.191025	-0.140591	0.183131	0.111421	0.168485	-0.04795	-0.0484841	0.0512479	-0.111906	-0.0729493	-0.200104	-0.111594	-0.2215	-0.0721382	0.0619967	0.612102	0.0984093	-0.0580888	-0.0734641	-0.12566	-0.104518	-0.0836744	-0.0015307	-0.113307	-0.024559	-0.0391156	0.211724	0.241156
A_06_P1136	SLA1 || 2 || 216369 || cell wall organization and biogenesis* || actin binding* || YBL007C || 1081505	-0.165183	0.102093	-0.109193	0.311119	0.311201	0.478382	0.192487	0.117196	0.19017	0.255161	-0.209625	-0.0295428	-0.0126249	0.392756	0.351141	0.299289	0.185659	0.443066	0.138745	-0.268592	0.361025	0.449409	-0.236869	-0.308579	-0.321515	-0.22795	-0.718484	-0.638752	0.358094	0.157051	-0.0701038	0.0484061	0.0484998	-0.0321382	-0.388003	0.322102	-0.471591	-0.808089	-0.623464	-0.64566	-0.734518	-0.933674	-0.461531	-0.353307	-0.364559	-0.559116	0.181724	0.00115604
A_06_P1135	LDB7 || 2 || 217132 || transcription* || DNA-dependent ATPase activity || YBL006C || 1080939	-0.0451831	-0.157907	0.150807	0.261119	0.201201	0.338382	0.292487	0.107196	0.21017	0.275161	0.0903747	0.0204572	-0.00262491	-0.107244	-0.218859	-0.000710843	0.345659	0.493066	-0.0212548	-0.128592	-0.0989747	0.139409	0.123131	0.151421	-0.191515	0.06205	-0.118484	0.0912479	0.0480944	0.0370507	0.0998962	0.158406	0.0684998	-0.0921382	-0.0680033	-0.337898	0.0184093	0.0319112	-0.143464	0.11434	-0.344518	-0.183674	0.688469	0.106693	0.095441	0.0108844	0.0117239	0.041156
A_06_P1134	PDR3 || 2 || 217473 || transcription* || metal ion binding* || YBL005W || 1084212	-0.105183	-0.0779073	0.0508074	0.0311187	0.301201	0.358382	0.242487	0.577196	0.28017	0.105161	-0.439625	-0.259543	-0.372625	-0.307244	-0.428859	-0.480711	0.375659	0.0930657	0.00874518	0.0414084	0.0610253	-0.320591	0.333131	0.341421	0.0584846	0.26205	0.381516	-0.0587521	-0.0519056	0.0870507	-0.110104	0.0484061	0.1085	-0.0321382	0.121997	0.732102	0.288409	-0.0180888	0.116536	0.12434	-0.124518	-0.0536744	0.0484693	-0.00330727	0.155441	0.100884	0.411724	0.341156
A_06_P1133	UTP20 || 2 || 227639 || rRNA processing* || binding* || YBL004W || 1080807	0.314817	0.282093	0.340807	0.111119	0.431201	0.298382	0.282487	0.247196	0.30017	0.485161	0.290375	-0.179543	-0.00262491	-0.337244	-0.408859	-0.210711	0.545659	0.553066	0.288745	0.651408	0.581025	0.479409	0.0231306	0.0414211	0.0184846	0.05205	-0.168484	-0.258752	0.338094	0.277051	0.0198962	0.0384061	0.1385	0.257862	-0.0480033	0.0721017	0.0884093	-0.518089	-0.263464	-0.17566	0.0254822	-0.113674	-0.161531	-0.133307	-0.024559	-0.00911558	0.0717239	-0.078844
A_06_P1132	HTA2 || 2 || 235795 || response to DNA damage stimulus* || DNA binding || YBL003C || 1080781	0.234817	0.122093	0.250807	0.281119	-0.128799	-0.131618	-0.0675134	-0.102804	-0.16983	-0.224839	0.0403747	0.960457	0.507375	0.382756	0.0611407	-0.240711	-0.514341	-0.426934	0.0687452	0.331408	0.741025	0.699409	-0.0768694	-0.0585789	-0.151515	0.12205	-0.138484	0.221248	-0.0919056	-0.212949	0.0498962	-0.151594	-0.2315	-0.132138	0.281997	0.0421017	0.0884093	0.351911	0.216536	0.22434	0.0454822	0.196326	0.428469	-0.173307	-0.344559	-0.149116	-0.00827611	0.251156
A_06_P1131	HTB2 || 2 || 236495 || chromatin assembly or disassembly* || DNA binding || YBL002W || 1081649	0.214817	0.152093	0.340807	0.261119	-0.108799	-0.541618	-0.00751336	0.237196	-0.19983	-0.184839	0.0303747	0.400457	0.347375	0.102756	-0.0688593	0.219289	-0.184341	-0.356934	0.168745	0.691408	0.691025	0.409409	-0.0268694	0.0614211	-0.221515	0.12205	-0.0484841	-0.0787521	-0.261906	-0.142949	-0.160104	-0.271594	-0.1515	-0.0121382	0.231997	0.422102	0.128409	0.591911	0.666536	0.44434	0.295482	0.0463256	-0.471531	0.176693	0.085441	-0.149116	-0.178276	0.271156
A_06_P1130	ECM15 || 2 || 237469 || cell wall organization and biogenesis || molecular_function || YBL001C || 1085723	-0.275183	0.0920927	-0.649193	-0.488881	0.171201	0.198382	-0.0275134	0.267196	0.18017	0.00516146	0.0103747	0.0904572	0.337375	0.00275638	-0.588859	-0.450711	0.655659	0.583066	0.178745	0.0114084	0.141025	-0.0705908	-0.246869	-0.0885789	0.0284846	-0.08795	0.471516	0.251248	-0.271906	0.0170507	0.529896	0.268406	0.0584998	0.187862	0.0819967	-0.147898	-0.0815907	0.331911	0.0865359	0.48434	0.605482	0.706326	1.32847	0.216693	0.165441	0.320884	0.141724	-0.078844
A_06_P1248	NTH2 || 2 || 241285 || metabolic process* || hydrolase activity* || YBR001C || 1085571	0.114817	0.0120927	-0.629193	0.251119	0.911201	1.40838	0.922487	0.967196	0.93017	0.405161	0.620375	0.380457	0.407375	-0.0372436	-0.478859	-0.520711	0.485659	0.253066	0.298745	-0.598592	0.251025	0.809409	0.0231306	0.00142106	0.0384846	0.19205	0.0315159	0.231248	0.458094	0.387051	0.269896	0.338406	0.3385	0.367862	-0.508003	0.182102	-0.181591	-0.108089	-0.103464	-0.0956602	-0.704518	-0.803674	-0.341531	-0.343307	-0.384559	-0.499116	0.681724	0.611156
A_06_P1249	RER2 || 2 || 242570 || metabolic process* || transferase activity* || YBR002C || 1086603	-0.175183	0.392093	0.730807	0.301119	-0.858799	-0.541618	-0.647513	-1.2228	-0.84983	-0.504839	-0.409625	0.310457	0.297375	0.0227564	-0.488859	0.289289	-0.744341	-0.326934	-0.551255	0.261408	-0.0689747	-0.210591	0.153131	0.131421	0.238485	0.07205	-0.118484	0.151248	-0.341906	-0.472949	-0.180104	-0.321594	-0.4615	-0.542138	0.391997	0.202102	0.708409	0.151911	0.156536	0.52434	-0.534518	0.176326	0.748469	0.116693	0.075441	0.460884	-0.0282761	-0.128844
A_06_P1250	COQ1 || 2 || 242811 || ubiquinone biosynthetic process* || transferase activity* || YBR003W || 1086078	0.00481694	-0.167907	-0.459193	0.191119	0.101201	0.188382	0.142487	0.0771957	0.000169726	0.0251615	-0.0496253	-0.519543	-0.392625	-0.307244	0.391141	0.0892892	-0.144341	-0.226934	-0.461255	-0.638592	-0.248975	-0.230591	0.253131	0.161421	-0.0515154	0.07205	0.0415159	0.101248	0.238094	0.287051	0.239896	0.378406	0.4085	0.317862	-0.148003	-0.237898	0.0284093	-0.348089	-0.163464	-0.0856602	-0.654518	-0.763674	-0.551531	0.0966927	0.115441	-0.129116	-0.0182761	0.081156
A_06_P1251	GPI18 || 2 || 245669 || GPI anchor biosynthetic process || transferase activity* || YBR004C || 1085875	0.0548169	0.292093	0.460807	-0.0688813	-0.688799	-0.561618	-0.877513	-0.472804	-0.51983	-0.774839	-0.0196253	0.540457	0.0773751	-0.337244	-0.688859	-0.150711	0.475659	-0.246934	-0.0812548	0.711408	0.271025	-0.250591	0.123131	0.221421	-0.0615154	-0.16795	0.671516	0.181248	-0.791906	-0.472949	-0.440104	-0.191594	-0.1515	-0.462138	-0.228003	-0.767898	-0.171591	0.611911	0.676536	0.39434	0.135482	0.246326	-0.0815307	0.756693	0.835441	0.360884	0.131724	0.561156
A_06_P1252	RCR1 || 2 || 245908 || cell wall organization and biogenesis* || molecular_function || YBR005W || 1082365	-0.135183	-0.317907	-0.499193	-0.508881	-0.338799	-0.371618	-0.117513	-0.292804	-0.33983	-0.194839	-0.429625	0.690457	-0.462625	-0.837244	-1.61886	-0.900711	-0.244341	-0.976934	-0.751255	-0.338592	-0.288975	-0.500591	-0.256869	-0.238579	-0.441515	-0.29795	0.221516	0.111248	-0.0219056	0.0570507	-0.130104	0.108406	0.1985	-0.0821382	-0.888003	-0.757898	-0.881591	-0.568089	-0.513464	-0.45566	-0.384518	-0.323674	-0.161531	-0.0333073	-0.054559	-0.359116	-0.0182761	0.291156
A_06_P1253	UGA2 || 2 || 247012 || metabolic process* || oxidoreductase activity* || YBR006W || 1081330	-0.285183	-0.347907	-1.18919	-0.408881	-0.188799	-0.281618	0.142487	-0.152804	-0.0298303	-0.0848385	0.450375	-0.0495428	-0.182625	0.292756	0.351141	-0.0507108	0.0356594	-0.486934	0.148745	-0.568592	-0.198975	0.179409	-0.406869	-0.368579	-0.0115154	-0.23795	0.0815159	0.121248	-0.00190557	-0.0429493	0.149896	0.0984061	0.1885	0.0978618	-0.268003	-0.327898	-0.0415907	0.0619112	0.0665359	0.18434	-0.274518	-0.453674	0.0084693	-0.0633073	-0.084559	-0.149116	0.311724	0.181156
A_06_P1254	DSF2 || 2 || 251017 || biological_process || molecular_function* || YBR007C || 1080721	0.134817	0.542093	0.860807	0.541119	-0.388799	-0.161618	-0.567513	-0.632804	-0.52983	-0.494839	-0.469625	0.130457	-0.112625	-0.487244	0.241141	-0.110711	-0.304341	0.133066	-0.421255	0.291408	0.241025	-0.210591	-0.346869	-0.438579	-0.371515	-0.14795	-0.458484	-0.178752	0.248094	0.0970507	-0.0701038	-0.161594	-0.0115002	0.0778618	-0.0780033	0.162102	-0.111591	-0.148089	-0.163464	-0.46566	-0.334518	-0.243674	0.108469	-0.263307	-0.314559	-0.429116	-0.118276	-0.308844
A_06_P1255	FLR1 || 2 || 254210 || transport* || transporter activity* || YBR008C || 1085589	-0.555183	-0.127907	-0.179193	0.101119	0.141201	0.118382	0.292487	0.577196	0.19017	0.225161	0.220375	-0.229543	-0.0926249	0.132756	0.291141	0.219289	0.755659	0.243066	0.428745	0.821408	0.841025	0.409409	-0.0368694	0.0114211	-0.381515	-0.13795	0.0715159	-0.148752	-0.361906	-0.232949	-0.270104	-0.111594	-0.0215002	-0.382138	-0.208003	-0.467898	-0.0315907	0.0419112	0.126536	0.14434	0.405482	0.376326	0.418469	0.0766927	0.165441	0.210884	-0.508276	-0.658844
A_06_P1256	HHF1 || 2 || 255682 || chromatin assembly or disassembly* || DNA binding || YBR009C || 1084677	0.0348169	0.122093	0.160807	0.301119	0.351201	0.118382	0.492487	0.217196	0.15017	0.165161	0.0803747	0.470457	0.297375	0.332756	0.131141	-0.150711	-0.444341	0.103066	-0.0412548	0.171408	0.801025	0.869409	-0.256869	-0.238579	-0.221515	0.08205	-0.378484	-0.208752	0.348094	-0.0129493	0.189896	-0.111594	-0.1915	0.0378618	0.201997	-0.0478983	0.0584093	-0.00808884	-0.0934641	-0.14566	0.605482	0.626326	0.818469	-0.393307	-0.574559	-0.329116	-0.108276	0.031156
A_06_P1257	HHT1 || 2 || 256329 || response to DNA damage stimulus* || DNA binding || YBR010W || 1084122	0.0648169	0.272093	0.0708074	0.451119	0.371201	0.0583821	0.642487	0.177196	0.27017	0.355161	0.0803747	0.460457	0.517375	0.512756	0.261141	0.169289	-0.214341	0.0330657	0.298745	0.561408	0.941025	0.969409	-0.116869	-0.108579	-0.0915154	0.10205	-0.188484	-0.0687521	0.198094	0.0270507	0.459896	-0.0215939	-0.1615	0.0978618	-0.00800329	-0.00789831	-0.0715907	0.131911	-0.0234641	0.0143398	0.565482	0.416326	0.728469	-0.223307	-0.374559	-0.119116	-0.0882761	-0.168844
A_06_P1258	IPP1 || 2 || 257973 || phosphate metabolic process || hydrolase activity* || YBR011C || 1083751	-0.385183	-0.0379073	-0.239193	-0.318881	-0.258799	-0.331618	-0.237513	-0.512804	-0.28983	-0.0448385	-0.619625	-0.649543	-0.632625	-0.447244	-0.398859	-0.370711	-0.884341	-0.776934	-0.571255	-0.818592	-0.358975	-0.410591	-0.106869	-0.218579	0.158485	-0.03795	-0.488484	-0.138752	0.468094	0.407051	0.199896	0.188406	0.2785	0.497862	0.441997	0.572102	0.398409	-0.438089	-0.303464	0.15434	0.105482	0.196326	-0.0715307	0.226693	0.185441	-0.0691156	0.321724	0.041156
A_06_P1259	|| 2 || 259564 || || || YBR012C || 1084609	0.204817	0.0820927	0.290807	0.821119	-0.178799	-0.201618	0.0724866	-0.0428043	-0.14983	0.0451615	0.510375	0.0704572	0.0573751	-0.177244	0.191141	-0.240711	-0.294341	-0.206934	-0.301255	-0.698592	-0.598975	-0.610591	0.843131	0.991421	0.528485	0.43205	-0.768484	0.971248	-0.331906	0.287051	0.889896	0.648406	0.4685	-0.162138	-0.238003	-0.827898	0.0284093	0.341911	0.356536	0.43434	-0.0645178	0.0163256	0.258469	0.326693	0.305441	0.510884		-0.368844
A_06_P1260	|| 2 || 265879 || biological_process || molecular_function || YBR013C || 1083710	0.324817	0.462093	-0.239193	-0.188881	0.00120137	-0.221618	0.142487	0.147196	0.0201697	-0.00483854	0.190375	-0.0895428	-0.112625	-0.327244	0.0911407	-0.450711	-0.864341	-0.546934	-0.261255	-0.798592	-0.558975	-0.450591	0.193131	0.311421	-0.151515	0.20205	0.601516	0.221248	-0.331906	-0.222949	-0.180104	0.128406	0.0684998	-0.692138	-0.0480033	-0.527898	0.138409	0.181911	-0.0934641	0.34434	-0.0245178	0.276326	0.308469	-0.0733073	0.135441	0.590884	0.301724	0.151156
A_06_P1261	|| 2 || 267336 || biological_process* || molecular_function* || YBR014C || 1082370	0.214817	0.0520927	-0.119193	0.121119	0.101201	-0.351618	0.522487	0.0171957	0.0501697	0.405161	-0.0596253	-0.219543	-0.152625	-0.307244	0.101141	-0.390711	-0.794341	-1.14693	-0.121255	-0.358592	-0.298975	-0.260591	-0.196869	0.0414211	-0.151515	-0.37795	-0.0884841	-0.218752	-0.211906	-0.272949	0.0198962	-0.00159391	-0.2215	-0.352138	-0.288003	-0.587898	-0.231591	0.361911	0.366536	0.0743398	0.335482	0.436326	0.368469	0.0266927	-0.054559	0.150884	-0.0182761	-0.128844
A_06_P1262	MNN2 || 2 || 269503 || protein amino acid glycosylation || alpha-1,2-mannosyltransferase activity || YBR015C || 1086071	0.0348169	0.0520927	-0.139193	-0.0188813	0.0912014	0.0283821	0.142487	0.197196	0.10017	0.0851615	-0.0596253	-0.209543	-0.0726249	0.112756	0.111141	0.0292892	0.345659	0.253066	0.388745	0.461408	0.651025	0.399409	0.00313055	0.00142106	0.0784846	0.04205	0.0515159	-0.248752	0.258094	0.267051	-0.0801038	0.138406	0.1985	0.137862	0.141997	0.512102	0.198409	0.00191116	0.266536	0.10434	-0.154518	-0.483674	-0.451531	-0.0533073	-0.044559	-0.259116	0.121724	0.231156
A_06_P1263	|| 2 || 270247 || response to osmotic stress || molecular_function || YBR016W || 1083088	0.184817	0.152093	0.120807	0.171119	0.151201	0.388382	0.302487	0.187196	0.15017	0.245161	-0.119625	0.660457	-0.0426249	-0.00724362	-0.138859	-0.0607108	0.275659	0.153066	0.118745	0.0814084	0.131025	0.239409	0.0331306	0.0714211	-0.00151541	0.08205	0.0815159	0.0612479	0.528094	0.487051	0.149896	0.298406	0.4085	0.287862	-0.0680033	0.462102	-0.221591	-0.138089	-0.153464	-0.23566	0.0254822	-0.0736744	0.0784693	-0.213307	-0.074559	-0.439116	0.311724	0.581156
A_06_P1264	KAP104 || 2 || 273703 || transport* || binding* || YBR017C || 1084888	-0.125183	0.0720927	0.0908074	-0.178881	-0.168799	0.0283821	-0.417513	0.0271957	-0.0698303	-0.264839	-0.189625	-0.129543	-0.0226249	0.142756	0.111141	0.169289	0.385659	0.243066	-0.141255	0.251408	0.0510253	-0.440591	-0.0668694	0.0214211	0.0884846	-0.06795	0.0415159	0.371248	-0.0519056	0.0970507	0.139896	-0.0515939	-0.0215002	0.297862	0.00199671	0.0921017	0.128409	-0.248089	-0.0434641	0.0343398	-0.484518	-0.173674	-0.211531	-0.153307	-0.194559	0.0108844	0.0717239	0.351156
A_06_P1265	GAL7 || 2 || 275527 || carbohydrate metabolic process* || transferase activity* || YBR018C || 1086683		-0.817907	-1.15919	-0.378881	1.1112						0.320375	0.170457		0.642756	0.281141								-0.736869	-0.708579	0.00848459	-0.68795	-0.398484	0.0512479	0.358094	0.447051	0.499896	0.148406	0.2685	0.187862	-0.228003	-0.197898	-0.151591	-0.568089	-0.603464	-0.0456602	-1.45452	-1.57367	-0.361531	-0.183307	-0.464559	-0.139116		1.09116
A_06_P1266	GAL10 || 2 || 278352 || carbohydrate metabolic process* || catalytic activity* || YBR019C || 1085131						-0.941618																				-0.56795																	0.0884693	0.216693
A_06_P1267	GAL1 || 2 || 279021 || metabolic process* || nucleotide binding* || YBR020W || 1086889	-0.435183	-0.347907	-0.739193	-0.0988813	0.651201	0.588382	0.672487	0.777196	0.59017	0.435161	0.510375	0.560457	0.137375	0.142756	0.721141	0.319289	0.745659	0.133066	0.678745	0.221408	0.511025	0.879409	-0.386869	-0.558579	-0.211515	-0.07795	-0.188484	-0.338752	-0.211906	-0.212949	-0.280104	-0.261594	-0.0515002	-0.282138	-0.158003	-0.117898	-0.341591	-0.228089	-0.123464	-0.12566	-0.374518	-0.0536744	-0.191531	0.0866927	0.105441	0.0408844	-0.488276	-0.688844
A_06_P1268	FUR4 || 2 || 281443 || transport* || nucleobase transmembrane transporter activity* || YBR021W || 1081076	-0.735183	-0.547907	0.380807	-0.778881	-1.4888	-1.78162	-1.66751	-1.4828	-1.44983	-1.09484	-0.379625	-0.489543	-0.302625	-0.427244	-0.898859	-0.0707108	0.135659	-0.686934	-0.111255	0.00140843	-0.738975	-1.82059	0.183131	0.271421	0.0484846	0.21205	0.691516	0.441248	-0.451906	-0.102949	-0.250104	0.198406	0.2485	-0.222138	0.111997	-0.457898	0.148409	0.331911	0.396536	0.35434	-0.394518	0.0163256	-0.441531	0.536693	0.485441	0.530884	-0.398276	-0.038844
A_06_P1269	POA1 || 2 || 283738 || tRNA splicing || phosphoric monoester hydrolase activity || YBR022W || 1082466	0.184817	0.142093	0.120807	-0.158881	-0.138799	-0.201618	0.0324866	-0.202804	-0.16983	-0.0448385	0.240375	0.140457	0.357375	0.412756	0.501141	0.429289	-0.0343406	-0.0969343	-0.0712548	0.721408	0.461025	-0.230591	0.213131	0.321421	-0.0715154	0.09205	0.411516	0.421248	-0.471906	-0.392949	0.0498962	-0.221594	-0.3215	-0.0921382	-0.228003	-0.267898	-0.0815907	0.401911	0.256536	0.26434	0.365482	0.136326	0.648469	0.226693	0.035441	0.240884	0.441724	0.701156
A_06_P1270	CHS3 || 2 || 287925 || spore wall assembly (sensu Fungi)* || transferase activity* || YBR023C || 1083829	0.444817	0.182093	0.290807	0.101119	-0.108799	0.0083821	-0.157513	-0.00280425	-0.0298303	-0.134839	-0.289625	0.420457	0.00737509	-0.257244	-0.358859	-0.120711	0.295659	-0.246934	0.00874518	0.681408	0.461025	-0.190591	0.0431306	0.101421	-0.0715154	-0.08795	0.621516	0.0912479	-0.521906	-0.322949	-0.530104	-0.151594	-0.0115002	-0.422138	-0.148003	-0.177898	-0.201591	0.391911	0.426536	0.27434	0.245482	0.166326	-0.0215307	0.616693	0.605441	0.390884	-0.0282761	0.231156
A_06_P1271	SCO2 || 2 || 289445 || electron transport* || metal ion binding* || YBR024W || 1084010	0.104817	-0.167907	-0.469193	-0.0188813	0.241201	0.718382	0.232487	0.317196	0.29017	-0.0348385	0.250375	-0.259543	0.127375	0.0227564	0.381141	0.319289	-0.0143406	-0.0269343	-0.341255	-0.768592	-0.548975	-0.140591	-0.216869	-0.198579	0.598485	-0.08795	-0.0684841	0.551248	0.00809443	-0.112949	0.799896	-0.281594	-0.1715	0.557862	0.181997	0.0121017	0.478409	-0.268089	-0.373464	0.45434	-0.384518	0.106326	0.688469	-0.0733073	-0.094559	0.230884	0.201724	0.041156
A_06_P1272	OLA1 || 2 || 291865 || ATP catabolic process || nucleotide binding* || YBR025C || 1082407	-0.145183	-0.0679073	0.310807	0.0111187	-0.248799	-0.471618	-0.227513	-0.332804	-0.31983	-0.134839	-0.419625	-0.809543	-0.432625	-0.477244	-0.328859	-0.340711	-0.644341	-0.696934	-0.411255	-0.268592	-0.458975	-0.570591	0.103131	0.141421	0.338485	0.16205	0.0815159	0.141248	0.0780944	0.0170507	0.119896	-0.0515939	-0.0815002	0.217862	0.311997	0.272102	0.528409	-0.218089	-0.123464	0.16434	0.0954822	0.256326	0.0684693	-0.233307	-0.254559	0.0408844	-0.238276	-0.068844
A_06_P1273	ETR1 || 2 || 294019 || aerobic respiration* || zinc ion binding* || YBR026C || 1085485	-0.225183	-0.147907	-1.13919	-0.568881	0.451201	0.428382	0.692487	0.337196	0.39017	0.255161	1.01037	0.370457	0.767375	1.03276	0.131141	0.419289	0.535659	0.613066	0.578745	-1.15859	-0.368975	0.0694092	-0.0968694	-0.0785789	0.108485	-0.23795	-0.0584841	-0.138752	0.378094	0.207051	0.359896	0.228406	0.1485	0.537862	-0.568003	-0.457898	-0.331591	-0.648089	-0.743464	-0.38566	-0.394518	-0.533674	-0.171531	-0.573307	-0.704559	-0.899116	0.401724	0.361156
A_06_P1274	|| 2 || 294356 || || || YBR027C || 1086744						-0.121618	-0.347513			-0.384839	0.800375																								0.261997						0.0754822	0.666326
A_06_P1275	|| 2 || 296002 || biological_process* || nucleotide binding* || YBR028C || 1085836	-0.135183	0.0720927	0.100807	-0.138881	-0.458799	-0.151618	-0.307513	-0.632804	-0.42983	-0.414839	-0.609625	-0.279543	-0.432625	-0.417244	-0.568859	-0.420711	-0.624341	-0.456934	-0.771255	-0.208592	0.0210253	-0.330591	0.0431306	0.0214211	0.0884846	0.01205	-0.448484	-0.118752	0.138094	-0.00294933	0.00989625	-0.131594	-0.1515	0.0578618	-0.0680033	0.232102	0.0784093	-0.0480888	-0.113464	-0.12566	-0.584518	-0.873674	-0.561531	-0.363307	-0.424559	-0.389116	-0.238276	-0.198844
A_06_P1276	CDS1 || 2 || 297742 || phospholipid biosynthetic process* || transferase activity* || YBR029C || 1084597	0.204817	0.192093	0.240807	-0.418881	-0.678799	-0.991618	-0.567513	-0.712804	-0.65983	-0.294839	0.140375	0.350457	0.327375	0.0427564	-0.0688593	0.269289	-0.0843406	-0.746934	0.548745	0.491408	0.571025	0.0494092	-0.00686945	0.0514211	-0.0415154	0.32205	0.721516	0.231248	-0.501906	-0.192949	-0.380104	-0.0815939	-0.0615002	-0.282138	-0.158003	-0.0978983	-0.241591	0.271911	0.306536	0.0743398	-0.0345178	-0.233674	-0.431531	0.306693	0.365441	-0.0591156	-0.198276	0.121156
A_06_P1277	|| 2 || 298292 || phospholipid metabolic process || molecular_function || YBR030W || 1082303	-0.445183	0.432093	0.380807	-0.288881	-0.888799	-0.401618	-0.817513	-0.852804	-0.74983	-0.524839	-0.489625	0.130457	0.0273751	-0.147244	-0.728859	0.0192892	-0.294341	0.143066	-0.291255	0.371408	0.401025	-0.330591	0.0131306	0.0414211	-0.251515	-0.09795	-0.258484	-0.298752	-0.161906	-0.242949	-0.220104	-0.121594	-0.2415	-0.142138	0.141997	0.182102	-0.0315907	-0.0380888	-0.143464	-0.13566	-0.394518	-0.353674	-0.391531	0.0266927	-0.054559	-0.179116	-0.398276	-0.458844
A_06_P1278	RPL4A || 2 || 300166 || translation || RNA binding* || YBR031W || 1083321	0.164817	-0.0979073	-0.0691926	0.121119	0.171201	0.408382	0.0424866	0.367196	0.23017	-0.0348385	0.380375	1.03046	0.527375	0.292756	0.121141	0.459289	0.415659	-0.0469343	0.298745	0.141408	-0.0589747	0.139409	-0.0468694	-0.0685789	0.0984846	0.01205	0.131516	-0.00875208	-0.241906	-0.222949	-0.370104	-0.151594	-0.1115	-0.182138	0.0319967	-0.237898	-0.0715907	0.101911	0.176536	-0.0156602	0.365482	0.616326	0.0284693	0.266693	0.275441	0.290884	0.121724	0.241156
A_06_P1279	|| 2 || 301519 || || || YBR032W || 1080832												0.310457								-0.128592															-0.348003	-1.2979						0.886326
A_06_P1280	EDS1 || 2 || 301944 || biological_process* || molecular_function* || YBR033W || 1086030	0.204817	-0.0279073	0.0608074	0.381119	0.351201	0.488382	0.282487	0.367196	0.30017	0.0151615	0.220375	-0.0695428	-0.0726249	-0.157244	0.451141	-0.150711	-0.104341	-0.156934	-0.241255	-1.11859	-0.258975	0.0394092	-0.0368694	-0.0685789	-0.0515154	0.16205	0.0715159	-0.198752	0.0980944	0.127051	0.189896	-0.0215939	-0.0515002	-0.0621382	-0.568003	-0.427898	-0.441591	-0.338089	-0.403464	-0.23566	-0.504518	-0.663674	-0.341531	-0.543307	-0.604559	-0.359116	0.341724	0.391156
A_06_P1281	HMT1 || 2 || 305976 || ribosome biogenesis and assembly* || transferase activity* || YBR034C || 1084459	-0.415183	0.352093	1.56081	0.191119	-1.6988	-1.60162	-1.87751	-1.5528	-1.55983	-1.39484	-0.299625	-0.0595428	0.0873751	0.0727564	-0.878859	0.189289	0.0756594	0.173066	-0.141255	1.34141	0.641025	-0.580591	0.263131	0.311421	0.278485	-0.07795	0.111516	0.0412479	-0.631906	-0.542949	-0.590104	-0.651594	-0.7115	-0.472138	0.661997	0.462102	0.728409	-0.0480888	0.106536	0.19434	0.0954822	0.166326	0.158469	0.126693	0.025441	-0.0991156	-0.468276	0.161156
A_06_P1282	PDX3 || 2 || 306955 || telomere maintenance* || oxidoreductase activity* || YBR035C || 1083230	0.104817	0.102093	-0.309193	0.101119	0.201201	0.278382	0.432487	0.247196	0.30017	0.195161	-0.239625	-0.369543	-0.332625	0.302756	0.451141	0.109289	-0.104341	-0.0969343	0.00874518	-0.358592	-0.358975	0.159409	-0.116869	-0.0885789	-0.0515154	0.20205	-0.0684841	0.261248	0.128094	0.0770507	0.179896	0.168406	0.0984998	0.117862	-0.218003	-0.177898	-0.201591	-0.0580888	-0.143464	-0.12566	-0.174518	0.106326	0.288469	0.146693	0.115441	0.180884	-0.0682761	-0.088844
A_06_P1283	CSG2 || 2 || 310313 || response to drug* || enzyme regulator activity || YBR036C || 1085710	0.504817	0.0820927	-0.0191926	0.311119	0.261201	0.158382	0.362487	0.357196	0.22017	0.0551615	1.08037	1.17046	0.797375	0.812756	0.811141	0.859289	0.425659	-0.226934	0.608745	0.121408	0.451025	0.479409	0.0831306	0.0514211	-0.0515154	0.21205	0.511516	0.371248	-0.351906	-0.0929493	-0.140104	0.0984061	0.1585	-0.272138	-0.138003	-0.647898	-0.101591	0.601911	0.576536	0.36434	0.0354822	0.136326	-0.101531	0.416693	0.415441	0.290884	0.361724	0.431156
A_06_P1284	SCO1 || 2 || 311451 || electron transport* || metal ion binding* || YBR037C || 1084182	0.264817	-0.207907	-0.349193	0.0611187	-0.108799	0.238382	0.0324866	-0.0928043	-0.00983027	-0.254839	-0.00962532	-0.559543	-0.432625	-0.357244	0.291141	-0.140711	-0.404341	-0.776934	-0.161255	-0.698592	-0.498975	0.209409	0.0531306	-0.00857894	0.518485	0.26205	-0.0284841	0.741248	0.278094	0.137051	0.699896	0.368406	0.3985	0.747862	-0.308003	-0.387898	0.248409	-0.418089	-0.423464	0.0943398	-0.774518	-0.613674	0.338469	-0.0333073	0.00544098	0.250884	0.00172389	0.00115604
A_06_P1285	CHS2 || 2 || 311897 || cytokinesis* || transferase activity* || YBR038W || 1080650	0.304817	-0.117907	0.370807	0.531119	0.341201	0.308382	0.122487	0.667196	0.38017	-0.0748385	0.510375	1.19046	1.07738	1.01276	1.31114	1.08929	0.515659	-0.0569343	0.548745	0.931408	1.09103	0.749409	0.383131	0.351421	-0.261515	0.41205	0.761516	0.361248	-0.571906	-0.302949	-0.630104	-0.181594	-0.0415002	-0.642138	-0.128003	-0.0778983	-0.451591	0.571911	0.596536	0.0843398	0.155482	0.226326	-0.0115307	0.656693	0.635441	0.200884	-0.198276	0.011156
A_06_P1286	ATP3 || 2 || 315575 || transport* || hydrolase activity* || YBR039W || 1085643	-0.135183	0.0920927	0.0308074	0.0511187	-0.468799	-0.801618	-0.117513	-0.662804	-0.50983	-0.0848385	-0.289625	-0.469543	-0.402625	-0.447244	0.0111407	-0.150711	-1.52434	-1.43693	-0.641255	-1.59859	-1.22897	-0.590591	-0.176869	-0.158579	-0.131515	-0.00795002	-0.508484	-0.228752	0.198094	-0.0129493	0.0198962	-0.141594	-0.2715	0.137862	-0.438003	-0.0478983	-0.561591	-1.00809	-0.943464	-0.65566	-0.734518	-0.903674	-1.01153	-0.723307	-0.834559	-1.05912	-0.408276	-0.238844
A_06_P1287	FIG1 || 2 || 316968 || cellular morphogenesis during conjugation with cellular fusion* || molecular_function || YBR040W || 1085996											1.05037	0.850457		0.572756		-0.240711							0.703131	0.461421	0.838485	0.52205	0.101516	0.511248	0.588094	0.427051	0.859896	1.40841		0.207862	-0.218003	-0.377898	0.208409	-0.0680888	0.106536	0.28434	0.775482	1.37633		0.966693	1.15544	0.640884
A_06_P1288	FAT1 || 2 || 318266 || transport* || catalytic activity* || YBR041W || 1080902	0.374817	0.112093	0.320807	0.421119	-0.0687986	-0.141618	-0.00751336	-0.212804	-0.0798303	-0.154839	0.200375	0.270457	0.0573751	0.392756	1.06114	0.499289	-0.104341	-0.326934	0.298745	-0.0385916	0.391025	0.209409	0.263131	0.321421	0.0984846	0.19205	0.651516	0.291248	-0.291906	-0.0629493	-0.270104	-0.00159391	0.0984998	-0.252138	-0.0280033	-0.217898	-0.131591	0.531911	0.616536	0.39434	0.0454822	-0.223674	-0.201531	0.526693	0.445441	0.0708844	0.0817239	0.421156
A_06_P1289	CST26 || 2 || 321609 || metabolic process* || transferase activity* || YBR042C || 1085038	0.114817	0.222093	0.540807	0.0811187	-0.298799	-0.201618	-0.297513	-0.292804	-0.36983	-0.304839	-0.199625	0.480457	0.577375	0.412756	-0.148859	0.149289	-0.384341	-0.186934	-0.151255	0.981408	0.611025	-0.220591	0.233131	0.231421	0.258485	0.16205	0.391516	0.441248	-0.571906	-0.292949	-0.150104	-0.221594	-0.2515	-0.192138	0.251997	0.222102	0.308409	0.671911	0.656536	0.57434	0.195482	0.316326	0.298469	0.346693	0.295441	0.330884	-0.0182761	0.211156
A_06_P1290	QDR3 || 2 || 323945 || transport* || transporter activity* || YBR043C || 1081706	0.0148169	0.0220927	-0.0891926	-0.218881	0.511201	0.728382	0.582487	0.517196	0.36017	0.265161	0.100375	0.340457	0.167375	0.522756	-0.418859	0.149289	0.685659	0.443066	0.458745	0.431408	0.481025	0.509409	0.233131	0.251421	0.248485	0.57205	0.311516	0.301248	-0.101906	0.217051	0.119896	0.208406	0.2685	0.147862	-0.0580033	0.242102	0.128409	0.211911	0.246536	0.35434	-0.124518	-0.213674	0.178469	0.306693	0.365441	0.170884	0.0217239	0.291156
A_06_P1291	TCM62 || 2 || 326058 || protein folding* || nucleotide binding* || YBR044C || 1085080	0.444817	0.312093	0.280807	0.311119	0.391201	0.528382	0.462487	0.227196	0.14017	0.195161	-0.0996253	-0.509543	-0.302625	-0.567244	0.181141	-0.230711	-0.194341	0.0530657	-0.0612548	-0.808592	-0.458975	0.0694092	0.0231306	0.0114211	0.558485	0.26205	-0.0884841	0.0412479	0.358094	0.227051	0.659896	0.318406	0.3385	0.617862	0.321997	0.582102	0.338409	-0.608089	-0.553464	-0.0656602	-0.324518	-0.0736744	0.128469	-0.123307	-0.00455902	0.370884	0.171724	0.161156
A_06_P1292	GIP1 || 2 || 330090 || spore wall assembly (sensu Fungi)* || protein phosphatase type 1 regulator activity* || YBR045C || 1083348	-0.0351831	-0.0979073	-0.629193	0.0811187	0.691201	0.908382	0.882487	0.747196	0.78017	0.225161	-0.449625	-0.629543	-0.522625	-0.0472436	0.311141	0.0692892	0.415659	0.523066	-0.0112548	-0.328592	0.0010253	0.519409	-0.0368694	-0.0685789	0.188485	0.16205	0.161516	-0.00875208	-0.371906	-0.442949	-0.420104	-0.321594	-0.4815	-0.742138	0.331997	0.192102	-0.111591	0.401911	0.306536	-0.10566	0.825482	0.926326	0.828469	-0.373307	-0.274559	0.0808844	0.681724	1.14116
A_06_P1293	ZTA1 || 2 || 331509 || response to oxidative stress || zinc ion binding* || YBR046C || 1084664	0.0648169	-0.0479073	-0.369193	-0.0988813	0.471201	0.438382	0.862487	0.217196	0.42017	0.465161	-0.269625	-0.959543	-0.352625	0.152756	0.141141	0.209289	0.805659	0.573066	0.708745	0.201408	0.361025	0.779409	-1.05687	-1.12858	-0.561515	-0.13795	-0.578484	-0.218752	0.388094	0.247051	0.209896	0.148406	0.1685	0.397862	-0.618003	-0.217898	-0.301591	-0.798089	-0.843464	-0.52566	-0.684518	-0.903674	-0.551531	-0.303307	-0.414559	-0.599116	0.631724	0.571156
A_06_P1294	|| 2 || 331831 || biological_process || molecular_function || YBR047W || 1082427	0.764817	0.302093	1.19081	0.871119	0.261201	-0.0616179	0.902487	0.187196	0.31017	0.705161	-1.81963	-2.11954	-1.64262	-1.10724	-1.05886	-1.47071	0.115659	0.0530657	-0.401255	0.281408	-0.918975	-0.120591	-0.916869	-0.728579	0.378485	0.95205	-0.128484	0.661248	0.248094	0.597051	1.1799	0.848406	0.5985	0.517862	-0.158003	-0.247898	0.358409	-0.268089	-0.303464	0.0743398	1.20548	0.696326	1.32847	0.156693	0.555441	1.65088		-0.068844
A_06_P1295	RPS11B || 2 || 332829 || translation* || RNA binding* || YBR048W || 1081969	-0.0651831	0.00209274	0.150807	-0.338881	-0.708799	-0.881618	-0.927513	-0.802804	-0.61983	-0.544839	-0.529625	-0.629543	-0.462625	-0.607244	-0.328859	-0.200711	-0.474341	-0.506934	-0.321255	0.0514084	0.0010253	-0.750591	-0.206869	-0.148579	-0.0815154	-0.17795	-0.168484	0.101248	-0.291906	-0.302949	-0.210104	-0.171594	-0.2215	-0.0721382	-0.0380033	-0.647898	-0.0615907	-0.0180888	-0.103464	0.10434	0.195482	0.326326	0.148469	0.0466927	0.015441	-0.159116	-0.378276	-0.128844
A_06_P1296	REB1 || 2 || 336816 || transcription* || DNA binding* || YBR049C || 1084841	0.0848169	0.162093	0.150807	0.371119	0.271201	0.268382	0.142487	0.267196	0.23017	0.0651615	0.110375	-0.119543	-0.0626249	-0.0972436	-0.218859	-0.300711	0.0956594	0.213066	0.0987452	-0.0385916	0.631025	0.489409	-0.00686945	-0.00857894	-0.191515	0.06205	-0.258484	-0.358752	0.428094	0.217051	0.00989625	0.118406	0.0784998	0.147862	-0.00800329	-0.147898	-0.181591	-0.188089	-0.0834641	-0.26566	0.0454822	-0.0136744	-0.0915307	-0.203307	-0.124559	-0.209116	0.0217239	-0.128844
A_06_P1298	|| 2 || 337986 || || || YBR051W || 1084199				1.45112								0.0704572										0.969409	0.263131	0.291421	-0.311515	0.31205	0.321516	-0.0787521	-0.161906	-0.122949	0.0298962	0.158406	0.3585	0.147862	-0.0580033	-0.107898		0.341911	0.0965359	-0.0156602	0.395482	0.376326			0.305441
A_06_P1297	REG2 || 2 || 338197 || negative regulation of transcription from RNA polymerase II promoter || protein phosphatase type 1 regulator activity || YBR050C || 1084956	0.864817	-1.25791	-1.14919	1.45112	2.0512	2.10838	2.70249	2.6472	2.02017	1.69516	-0.459625	-1.12954	-1.23262	-1.01724	0.131141	-0.970711	0.205659	-0.886934	1.08875	-1.88859	-0.958975	1.39941	0.133131	0.0914211	-0.391515	0.13205	0.121516	0.0412479	-0.0819056	-0.0229493	-0.260104	-0.111594	-0.1415	-0.202138	-0.258003	-0.0678983	-0.111591	0.541911	0.336536	-0.00566022	-1.10452	-1.26367	-0.931531	-0.0433073	-0.214559	-0.609116	0.851724	0.951156
A_06_P1299	RFS1 || 2 || 339350 || biological_process || molecular_function* || YBR052C || 1086276	0.0548169	0.0520927	-0.729193	0.321119	0.421201	0.678382	0.632487	0.537196	0.45017	0.255161	0.540375	0.480457	0.0673751	0.202756	0.511141	0.0292892	0.475659	0.0630657	0.448745	-0.628592	-0.0689747	0.739409	-0.236869	-0.178579	-0.271515	0.10205	0.141516	0.191248	0.128094	0.0370507	0.199896	0.188406	0.0784998	0.0778618	-0.248003	-0.377898	-0.281591	0.541911	0.396536	0.27434	0.295482	0.556326	0.678469	0.186693	0.015441	0.0208844	0.121724	-0.138844
A_06_P1300	|| 2 || 340749 || biological_process || molecular_function || YBR053C || 1081406	0.0448169	-0.207907	-0.909193	0.221119	0.701201	0.178382	0.922487	0.757196	0.67017	0.645161	1.04037	0.00045724	0.147375	0.352756	0.561141	0.109289	0.195659	-0.206934	0.478745	-1.15859	-0.288975	0.209409	-0.466869	-0.408579	-0.0615154	-0.14795	0.0415159	0.241248	0.178094	0.107051	0.329896	0.208406	0.1485	0.367862	-0.338003	-0.757898	-0.241591	-0.298089	-0.283464	0.0943398	-0.0845178	-0.0736744	-0.0515307	0.126693	-0.054559	-0.0691156	0.331724	0.351156
A_06_P1301	YRO2 || 2 || 343099 || biological_process* || molecular_function* || YBR054W || 1083309	-2.66518	-3.45791	-3.77919	-1.93888	-0.0787986	-0.301618	0.142487	-0.0828043	0.34017	-0.374839	-1.52963	-3.37954	-3.60262	-2.77724	-4.25886	-3.95071	-1.22434	-2.41693	-4.18125	-4.55859	-5.08897	-5.35059	-0.686869	-0.568579	-0.191515	-1.74795	-0.958484	-0.298752	-0.281906	0.327051	0.709896	1.02841	0.6885	-0.102138	-1.678	-1.8279	-0.591591	-1.04809	-1.38346	-0.20566	-1.76452	-1.87367	-0.931531	-0.743307	-1.09456	-0.409116	-1.98828	-0.028844
A_06_P1302	PRP6 || 2 || 347299 || mRNA processing* || binding* || YBR055C || 1083098	-0.0451831	0.212093	0.0108074	-0.0988813	0.0412014	0.138382	-0.00751336	-0.00280425	-0.0598303	-0.0548385	-0.149625	0.0804572	0.297375	-0.437244	-0.668859	0.0792892	0.135659	0.00306568	-0.321255	0.221408	0.0710253	-0.300591	-0.216869	-0.118579	0.538485	-0.11795	-0.298484	0.411248	-0.0319056	-0.102949	0.659896	-0.211594	-0.2215	0.617862	0.121997	0.0221017	0.548409	-0.158089	-0.163464	0.55434	0.0554822	0.156326	0.568469	-0.0933073	-0.064559	0.500884	0.141724	0.081156
A_06_P1303	|| 2 || 347877 || biological_process* || molecular_function* || YBR056W || 1081306	-0.155183	-0.567907	-1.20919	-0.168881	0.241201	0.498382	0.302487	-0.00280425	0.19017	0.0151615	0.0603747	0.250457	0.00737509	0.492756	0.591141	0.179289	-0.134341	-0.336934	-0.131255	-1.60859	-0.848975	-0.250591	-0.506869	-0.548579	-0.0915154	-0.33795	-0.168484	0.0812479	0.318094	0.197051	0.449896	0.0884061	0.1385	0.347862	-0.298003	0.102102	-0.151591	-0.0780888	-0.253464	0.10434	-0.194518	-0.383674	0.108469	-0.413307	-0.444559	-0.269116	0.311724	0.571156
A_06_P1304	MUM2 || 2 || 353291 || meiosis* || molecular_function || YBR057C || 1081948	-0.0351831	-0.00790726	-0.0291926	0.371119	0.571201	0.298382	0.732487	0.237196	0.38017	0.605161	0.520375	0.340457	0.397375	0.332756	0.351141	0.0392892	-0.0843406	0.0830657	0.468745	-0.238592	0.191025	0.589409	-0.116869	-0.118579	0.0584846	0.12205	-0.238484	-0.188752	0.118094	-0.0229493	0.129896	0.0284061	-0.1115	0.0678618	-0.0180033	-0.227898	-0.0715907	0.0119112	-0.0734641	0.0743398	0.205482	0.126326	0.308469	0.0366927	-0.114559	0.0208844	0.161724	-0.00884396
A_06_P1305	UBP14 || 2 || 356015 || ubiquitin cycle* || hydrolase activity* || YBR058C || 1086368	0.0148169	0.132093	-0.0591926	-0.148881	0.131201	0.0883821	0.142487	0.267196	0.11017	0.105161	-0.0996253	-0.269543	-0.202625	0.162756	0.251141	0.259289	0.0856594	0.0330657	-0.0112548	-0.0885916	0.0510253	-0.180591	-0.0568694	-0.128579	-0.0915154	-0.12795	-0.258484	-0.348752	0.298094	0.187051	-0.0601038	0.0784061	0.0984998	0.197862	-0.148003	0.112102	-0.201591	-0.458089	-0.413464	-0.38566	-0.124518	-0.183674	-0.391531	-0.303307	-0.204559	-0.469116	0.0917239	0.111156
A_06_P1306	TSC3 || 2 || 356564 || sphingolipid biosynthetic process* || enzyme activator activity || YBR058C-A || 1084754	0.0448169	0.0320927	0.100807	-0.258881	-0.248799	-0.441618	-0.337513	-0.122804	-0.27983	-0.224839	0.530375	0.210457	0.227375	-0.227244	-0.228859	-0.310711	-0.0543406	-0.0669343	-0.201255	0.231408	0.311025	-0.310591	-0.166869	-0.0685789	-0.141515	0.04205	0.301516	0.551248	-0.531906	-0.402949	-0.0301038	-0.131594	-0.2715	-0.352138	-0.0880033	-0.967898	-0.0115907	0.291911	0.116536	0.10434	0.405482	0.226326	0.738469	-0.00330727	-0.084559	-0.159116	-0.198276	-0.138844
A_06_P1307	AKL1 || 2 || 360185 || protein amino acid phosphorylation* || nucleotide binding* || YBR059C || 1085921	-0.0851831	0.182093	-0.119193	0.151119	0.411201	0.658382	0.212487	0.167196	0.33017	0.195161	0.000374684	0.260457	0.207375	0.532756	0.541141	0.529289	0.0856594	0.583066	-0.0312548	-0.538592	0.0210253	0.189409	0.0231306	-0.0785789	-0.301515	-0.18795	-0.488484	-0.458752	0.648094	0.447051	0.0998962	0.238406	0.3385	0.137862	-0.278003	0.222102	-0.301591	-0.508089	-0.433464	-0.52566	-0.514518	-0.613674	-0.421531	-0.293307	-0.284559	-0.579116	0.261724	0.031156
A_06_P1308	ORC2 || 2 || 362512 || DNA replication* || chromatin binding* || YBR060C || 1084742	-0.185183	0.172093	0.000807432	-0.158881	0.141201	0.0883821	-0.0375134	0.177196	0.12017	0.135161	-0.0796253	-0.119543	-0.0226249	0.0127564	0.0511407	0.0492892	0.555659	0.593066	0.208745	0.521408	0.671025	0.299409	0.0131306	0.101421	0.00848459	-0.05795	-0.138484	-0.238752	-0.00190557	0.0270507	-0.000103752	-0.0115939	0.0184998	0.117862	0.331997	0.0821017	0.0484093	0.111911	0.0265359	-0.0256602	0.265482	0.286326	0.158469	0.106693	0.135441	0.120884	0.0517239	0.061156
A_06_P1309	TRM7 || 2 || 365717 || translation* || transferase activity* || YBR061C || 1086532	-0.195183	0.212093	0.610807	-0.208881	-0.588799	-0.881618	-0.677513	-0.722804	-0.54983	-0.174839	-0.309625	-0.389543	-0.182625	-0.467244	-0.858859	-0.250711	-0.734341	-0.566934	-0.0512548	0.561408	0.231025	-0.250591	-0.00686945	0.0314211	0.158485	-0.09795	-0.338484	-0.178752	-0.221906	-0.292949	-0.460104	-0.251594	-0.3415	-0.172138	0.231997	0.342102	-0.151591	-0.378089	-0.293464	-0.44566	-0.284518	-0.323674	-0.221531	-0.283307	-0.354559	-0.469116	-0.258276	-0.138844
A_06_P1310	|| 2 || 366598 || biological_process || molecular_function* || YBR062C || 1086550	0.244817	0.0720927	-0.269193	0.0511187	0.281201	0.578382	0.492487	0.127196	0.39017	0.305161	0.540375	0.400457	0.297375	0.202756	0.121141	0.0292892	-0.144341	-0.116934	0.348745	-0.378592	-0.0889747	0.389409	0.0431306	0.0914211	0.138485	0.22205	0.361516	0.371248	-0.00190557	-0.0729493	0.0898962	0.168406	0.00849983	-0.302138	-0.0280033	-0.227898	0.0784093	0.481911	0.216536	-0.00566022	0.715482	0.656326	0.868469	0.206693	0.175441	-0.0491156	0.311724	0.101156
A_06_P1312	|| 2 || 367761 || || || YBR064W || 1086343											0.620375	0.490457		0.702756	0.531141	-0.150711							0.273131	0.651421	0.138485	0.08205	0.0215159	-0.0887521	0.0680944	0.247051	-0.0301038		0.5285	0.0378618	0.0719967	-0.107898	0.198409	0.111911	0.336536	-0.10566	0.425482	0.636326	0.0784693	0.526693	0.235441	0.190884
A_06_P1311	|| 2 || 368182 || biological_process || molecular_function || YBR063C || 1084592	-0.185183	0.0220927	0.440807	0.101119	-0.378799	-0.261618	-0.297513	-0.272804	-0.38983	-0.274839	-0.519625	-0.139543	-0.472625	-0.287244	-0.678859	-0.400711	-0.0843406	0.113066	-0.681255	0.0414084	-0.118975	-0.680591	-0.156869	-0.0885789	-0.111515	-0.11795	-0.258484	-0.318752	-0.201906	-0.252949	-0.110104	-0.231594	-0.4015	-0.132138	0.0119967	-0.167898	0.128409	0.0519112	0.0465359	0.12434	0.115482	0.106326	0.268469	-0.163307	-0.104559	0.130884	-0.228276	-0.308844
A_06_P1313	ECM2 || 2 || 369676 || mRNA processing* || molecular_function* || YBR065C || 1085990	-0.0951831	0.0720927	0.500807	0.151119	-0.658799	-0.691618	-0.707513	-0.782804	-0.89983	-0.434839	-0.509625	-0.369543	-0.0826249	-0.397244	-1.15886	0.0392892	-0.344341	-0.276934	-0.721255	-0.128592	-0.338975	-0.880591	-0.0768694	-0.158579	-0.161515	-0.25795	-0.508484	-0.458752	-0.0619056	-0.162949	-0.0901038	-0.251594	-0.3915	-0.142138	-0.0780033	-0.597898	0.148409	0.101911	0.0765359	0.11434	-0.104518	0.0163256	0.0584693	-0.123307	-0.164559	0.150884	-0.138276	-0.358844
A_06_P1314	NRG2 || 2 || 370697 || transcription* || metal ion binding* || YBR066C || 1081313	-0.255183	-0.147907	-0.539193	-0.788881	-0.298799	-0.531618	-0.357513	-0.372804	0.0301697	0.365161	0.240375	0.820457	0.617375	0.0727564	-0.578859	-0.180711	0.605659	0.643066	-0.281255	-0.558592	-0.878975	-0.150591	-0.466869	-0.658579	-0.311515	-0.27795	-0.168484	-0.218752	0.448094	0.267051	0.419896	0.218406	0.3085	0.297862	-0.0580033	0.142102	-0.171591	0.301911	-0.103464	0.27434	-0.00451777	-0.393674	0.188469	0.136693	0.065441	0.120884	-0.158276	-1.67884
A_06_P1315	TIP1 || 2 || 372732 || cell wall organization and biogenesis* || hydrolase activity* || YBR067C || 1081274	-1.26518	-0.937907	-1.97919	-1.58888	1.2612	0.518382	1.36249	1.5372	1.41017	0.945161	1.55037	0.990457	1.15738	0.812756	-2.74886	0.199289	1.90566	0.963066	1.69875	0.421408	-0.188975	0.199409	-0.676869	-0.658579	0.448485	0.70205	0.371516	0.231248	-0.661906	-0.202949	-0.0101038	-0.00159391	0.0184998	-0.162138	-1.718	-1.8679	-0.171591	1.55191	1.10654	0.83434	-0.0445178	-0.203674	-0.291531	0.696693	0.665441	0.810884	-0.658276	-1.38884
A_06_P1316	BAP2 || 2 || 375687 || transport* || amino acid transmembrane transporter activity || YBR068C || 1083103	0.544817	0.0720927	1.10081	0.171119	-1.1588	-1.19162	-1.11751	-1.5128	-1.79983	-0.684839	0.780375	1.05046	0.0573751	-0.427244	-0.558859	-0.540711	-0.364341	-1.09693	-0.661255	0.0114084	-0.938975	-1.19059	1.41313	0.941421	0.708485	1.69205	1.50152	1.04125	-0.311906	0.00705067	-0.660104	-0.0815939	0.3385	-0.402138	-0.618003	-0.807898	-0.501591	-0.198089	0.0265359	-0.23566	-0.124518	-0.163674	-0.531531	0.506693	1.00544	-0.149116	0.141724	1.22116
A_06_P1317	TAT1 || 2 || 378430 || transport* || amino acid transmembrane transporter activity || YBR069C || 1082093	-1.00518	0.392093	-1.77919	-1.12888	0.431201	0.518382	0.792487	1.0072	1.51017	0.755161				1.10276	1.25114	1.32929	1.20566	1.28307	1.65875		1.04103	1.05941	0.293131	0.411421	0.848485		1.08152	0.0212479	-0.711906	0.337051	0.189896	-0.0615939	-0.2615	-0.182138	0.331997	-0.557898	-0.0815907	-0.198089	-0.193464	0.30434	-1.37452	-0.793674		0.606693	0.365441	0.290884	0.681724	1.04116
A_06_P1318	ALG14 || 2 || 379931 || dolichol-linked oligosaccharide biosynthetic process || protein anchor* || YBR070C || 1086662	0.454817	0.252093	0.0808074	0.301119	0.161201	0.308382	0.262487	0.677196	0.57017	0.315161	0.140375	0.560457	0.0973751	-0.377244	-0.658859	-0.690711	-0.0343406	-0.416934	0.288745	0.781408	0.601025	0.429409	0.0331306	0.0614211	-0.131515	0.18205	0.361516	0.541248	-0.581906	-0.422949	-0.220104	-0.231594	-0.1515	-0.372138	-0.0880033	-0.0378983	-0.181591	0.841911	0.816536	0.34434	0.105482	0.166326	0.408469	0.306693	0.285441	0.150884	-0.208276	0.011156
A_06_P1319	|| 2 || 380408 || biological_process || molecular_function || YBR071W || 1082724	0.284817	-0.157907	0.0808074	0.0411187	-0.0287986	-0.211618	0.212487	0.0271957	0.13017	0.215161	0.280375	0.460457	0.217375	-0.0372436	-0.568859	0.0292892	-0.774341	-0.856934	0.0387452	-0.168592	0.241025	0.209409	-0.256869	-0.368579	-0.181515	-0.09795	0.0615159	0.151248	0.0980944	0.0370507	-0.0601038	-0.111594	0.00849983	0.197862	-0.738003	-0.317898	-0.181591	-0.0880888	0.0565359	-0.14566	-0.494518	-0.633674	-0.521531	-0.383307	-0.434559	-0.769116	-0.778276	-0.298844
A_06_P1320	HSP26 || 2 || 382027 || protein folding* || unfolded protein binding || YBR072W || 1084960	-4.04518	-3.66791	-5.01919	-2.13888	0.501201	-0.0416179	1.23249	0.337196	0.97017	0.605161	0.450375	0.430457	0.497375	1.98276	-2.95886	-0.530711	1.52566	1.67307	0.0587452	-2.26859	-2.57897	-2.07059	-1.86687	-1.99858	-1.47152	-3.02795	-2.09848	-1.15875	0.808094	0.917051	1.0099	0.968406	0.9185	0.787862	-0.938003	-0.217898	0.0884093	-0.898089	-1.03346	-0.63566	-1.42452	-2.43367	0.188469	-0.0433073	-0.224559	-0.559116	-0.0982761	-1.65884
A_06_P1321	RDH54 || 2 || 383209 || response to DNA damage stimulus* || nucleotide binding* || YBR073W || 1083983	-0.00518306	0.412093	0.450807	0.291119	0.181201	0.278382	0.0324866	0.117196	0.34017	0.235161	-0.219625	0.00045724	0.107375	-0.127244	-0.198859	-0.0907108	0.0156594	0.373066	0.168745	0.421408	0.401025	0.579409	-1.77687	-1.92858	-0.791515	-0.11795	-0.418484	-0.398752	0.358094	0.107051	0.109896	0.0184061	-0.0815002	0.247862	0.131997	0.592102	0.0784093	-0.188089	-0.163464	-0.30566	0.185482	0.166326	0.258469	-0.383307	-0.354559	-0.159116	0.00172389	-0.258844
A_06_P1322	|| 2 || 386281 || biological_process* || molecular_function* || YBR074W || 1081132	0.584817	0.342093	-0.119193	0.0611187	-1.2288	-1.17162	-0.747513	-1.5428	-1.15983	-0.584839	-0.939625	-0.629543	-0.292625	-0.467244	-0.248859	-0.140711	-1.30434	-1.50693	-0.371255	-0.0685916	-0.488975	-0.250591	-0.206869	-0.188579	0.588485	-0.13795	0.421516	0.171248	-0.451906	-0.492949	-0.640104	-0.331594	-0.3515	-0.492138	0.161997	0.432102	0.258409	0.301911	0.446536	0.38434	-0.874518	-0.463674	-0.0515307	-0.153307	-0.114559	-0.109116	-0.0582761	-0.278844
A_06_P1323	|| 2 || 387793 || || || YBR075W || 1084107	-0.665183	-0.00790726	-0.0391926	-0.238881	-0.428799	-0.311618	-0.517513	-0.342804	-0.30983	-0.384839	-0.619625	-0.459543	-0.442625	-0.447244	-0.258859	-0.380711	-0.234341	-0.366934	-0.211255	0.0514084	-0.158975	-0.550591	-0.0868694	-0.118579	-0.131515	-0.04795	0.461516	-0.0487521	-0.681906	-0.402949	-0.560104	-0.221594	-0.1715	-0.472138	0.191997	-0.0278983	-0.0815907	0.481911	0.406536	0.21434	-0.344518	-0.0936744	-0.371531	0.0466927	0.095441	-0.0191156	-0.168276	-0.278844
A_06_P1324	ECM8 || 2 || 390369 || cell wall organization and biogenesis || molecular_function || YBR076W || 1083010										0.615161																									0.871997	-0.707898
A_06_P1325	SLM4 || 2 || 392287 || response to drug* || phosphatidylinositol-3,4-bisphosphate binding || YBR077C || 1083981	0.214817	0.0920927	0.0108074	0.171119	-0.0187986	0.0783821	0.322487	0.207196	0.000169726	0.155161	0.290375	-0.0795428	-0.322625	-0.187244	-0.168859	-0.500711	-0.124341	-0.246934	0.168745	0.0814084	0.161025	0.349409	-0.0368694	0.00142106	-0.201515	0.12205	0.351516	0.231248	-0.281906	-0.192949	-0.0601038	-0.0615939	-0.1015	-0.162138	0.0619967	-0.287898	-0.241591	0.421911	0.256536	0.14434	0.405482	0.356326	0.398469	0.146693	0.105441	-0.0891156	-0.248276	-0.288844
A_06_P1326	ECM33 || 2 || 393118 || cell wall organization and biogenesis || molecular_function* || YBR078W || 1083507	-0.225183	-0.0879073	-0.259193	-0.178881	0.191201	-0.281618	0.122487	0.227196	0.0501697	0.145161	0.310375	0.580457	0.437375	0.222756	0.411141	0.429289	-0.00434065	-0.506934	0.328745	0.271408	0.281025	0.189409	-0.0168694	-0.0885789	-0.161515	-0.21795	0.191516	-0.278752	-0.521906	-0.342949	-0.470104	-0.301594	-0.2215	-0.522138	-0.128003	-0.287898	-0.261591	0.251911	0.216536	0.0843398	-0.424518	-0.193674	-0.351531	0.176693	0.135441	-0.189116	-0.0682761	0.081156
A_06_P1327	RPG1 || 2 || 398271 || translation* || translation initiation factor activity || YBR079C || 1081806	-0.0551831	0.0920927	0.510807	-0.0788813	-0.198799	-0.301618	-0.547513	-0.532804	-0.34983	-0.144839	-0.539625	-0.509543	-0.262625	-0.217244	0.0211407	0.0292892	-0.374341	0.153066	-0.241255	0.301408	-0.0089747	-0.200591	-0.136869	-0.208579	-0.131515	-0.17795	-0.628484	-0.918752	0.448094	0.207051	-0.240104	-0.0615939	-0.0115002	-0.0421382	0.171997	0.312102	-0.241591	-0.968089	-0.843464	-0.83566	0.0354822	0.216326	-0.141531	-0.563307	-0.474559	-0.389116	-0.248276	-0.188844
A_06_P1328	SEC18 || 2 || 400884 || transport* || nucleotide binding* || YBR080C || 1084303	0.224817	0.262093	0.300807	0.0711187	-0.418799	-0.461618	-0.277513	-0.622804	-0.39983	-0.194839	-0.0396253	-0.119543	-0.0826249	0.0527564	0.631141	0.449289	-0.574341	-0.696934	-0.121255	-0.518592	-0.288975	-0.390591	-0.0168694	-0.0485789	-0.0115154	-0.10795	-0.218484	-0.0787521	0.308094	0.237051	0.0698962	0.138406	0.2185	0.327862	-0.208003	0.262102	-0.0215907	-0.458089	-0.353464	-0.13566	-0.534518	-0.603674	-0.551531	-0.263307	-0.064559	-0.359116	0.181724	0.351156
A_06_P1329	SPT7 || 2 || 405245 || transcription* || structural molecule activity || YBR081C || 1082013	-0.125183	0.112093	-0.00919257	-0.128881	0.111201	0.168382	-0.0575134	0.0271957	0.0901697	-0.0248385	-0.0696253	-0.0495428	-0.0126249	0.0427564	0.0411407	-0.0407108	0.135659	0.413066	-0.0712548	0.0114084	0.241025	0.129409	-0.166869	-0.268579	-0.171515	-0.15795	-0.468484	-0.368752	0.258094	0.0970507	-0.0801038	-0.0615939	-0.0415002	-0.0121382	-0.108003	-0.0378983	-0.161591	-0.448089	-0.363464	-0.36566	-0.224518	-0.0936744	-0.161531	-0.393307	-0.404559	-0.309116	0.191724	0.061156
A_06_P1330	UBC4 || 2 || 407163 || ubiquitin cycle* || ligase activity* || YBR082C || 1084445	-0.0351831	0.0220927	0.190807	0.0511187	-0.338799	-0.511618	-0.207513	-0.572804	-0.43983	-0.124839	-0.209625	-0.169543	0.0573751	-0.0972436	0.601141	0.269289	-0.784341	-0.526934	-0.171255	-0.238592	-0.198975	-0.340591	-0.276869	-0.248579	-0.331515	-0.11795	0.0315159	0.111248	-0.0419056	-0.132949	-0.150104	-0.111594	-0.1315	0.0578618	-0.208003	0.0521017	-0.301591	-0.0680888	-0.0734641	-0.19566	0.515482	0.476326	0.218469	-0.233307	-0.284559	-0.229116	-0.508276	-0.378844
A_06_P1331	TEC1 || 2 || 409163 || transcription* || DNA binding* || YBR083W || 1083334	-1.21518	-1.49791	-1.69919	-1.00888	0.441201	0.638382	0.732487	0.387196	0.63017	0.435161	-0.809625	-0.369543	-0.962625	-1.80724	-1.34886	-1.12071	0.135659	0.0530657	0.698745	-0.558592	-0.0589747	1.36941	-1.55687	-1.78858	-0.851515	-0.71795	-0.278484	-1.56875	0.378094	0.437051	-0.0101038	0.0184061	0.0484998	0.0878618	-0.748003	-0.427898	-0.891591	-1.01809	-1.01346	-0.67566	-0.174518	-0.233674	-0.141531	-0.313307	-0.364559	-0.529116	-1.40828	-1.66884
A_06_P1333	MIS1 || 2 || 411048 || ribosome biogenesis and assembly* || nucleotide binding* || YBR084W || 1085725	-0.0451831	0.0820927	0.650807	0.0311187	-0.168799	-0.0316179	-0.537513	-0.202804	-0.13983	-0.174839	-0.679625	-0.799543	-0.382625	-0.737244	-0.428859	-0.0907108	0.395659	0.403066	-0.241255	0.641408	0.0210253	-0.320591	0.123131	0.0414211	-0.00151541	-0.03795	-0.0484841	-0.148752	0.398094	0.297051	-0.180104	0.138406	0.1485	0.207862	0.781997	0.992102	0.328409	-0.288089	-0.0734641	-0.23566	0.0154822	0.126326	-0.441531	-0.0733073	0.015441	-0.209116	-0.208276	-0.018844
A_06_P1332	RPL19A || 2 || 415255 || translation || structural constituent of ribosome || YBR084C-A || 1082736	-0.0251831	0.192093	0.390807	-0.218881	-0.488799	-0.941618	-0.497513	-0.822804	-0.49983	-0.144839	-0.899625	-0.409543	-0.212625	-0.347244	-0.218859	-0.230711	-0.464341	-0.216934	-0.361255	0.431408	0.0810253	-0.540591	-0.176869	0.00142106	-0.391515	-0.27795	-0.238484	-0.0987521	-0.371906	-0.472949	-0.310104	-0.221594	-0.4715	-0.322138	-0.128003	-0.397898	-0.451591	0.0319112	-0.0934641	-0.22566	0.225482	0.386326	0.248469	0.106693	0.095441	0.0808844	-0.558276	-0.488844
A_06_P1335	AAC3 || 2 || 415977 || transport* || transporter activity* || YBR085W || 1086753	0.284817	0.352093	0.940807	0.411119	-0.0987986	-0.0116179	-0.337513	0.0971957	0.0601697	-0.434839	0.570375	0.470457	1.35738	1.33276	0.851141	1.30929	0.305659	0.403066	0.288745	2.20141	1.13103	0.599409	0.363131	0.441421	0.538485	0.55205	0.621516	0.761248	-0.371906	-0.322949	-0.100104	-0.131594	-0.0515002	0.0378618	1.492	1.4721	1.53841	1.18191	1.13654	0.86434	0.645482	0.966326	0.838469	0.696693	0.665441	1.05088	0.271724	0.831156
A_06_P1334	|| 2 || 419158 || biological_process || molecular_function || YBR085C-A || 1083294	-0.365183	-0.387907	-1.06919	-0.528881	-0.0987986	-0.221618	-0.247513	0.177196	0.10017	-0.364839	-0.379625	-0.689543	-0.682625	0.222756	0.411141	-0.0507108	-0.344341	-0.416934	-0.211255	-0.148592	-0.228975	-0.290591	-0.596869	-0.568579	-0.531515	-0.33795	0.201516	0.701248	-0.0519056	-0.0829493	0.269896	0.178406	0.3585	0.107862	-0.658003	0.0221017	-0.311591	-0.0880888	-0.133464	0.0443398	0.675482	0.356326	0.708469	-0.143307	-0.254559	-0.179116	-0.178276	0.101156
A_06_P1336	IST2 || 2 || 423035 || response to osmotic stress || molecular_function || YBR086C || 1082732	-0.0851831	-0.207907	-0.449193	0.121119	0.0712014	-0.131618	0.222487	0.187196	0.13017	-0.0248385	0.250375	0.380457	0.0873751	0.462756	0.541141	0.219289	-0.134341	-0.486934	0.188745	-0.198592	-0.0389747	-0.0905908	-0.336869	-0.298579	-0.781515	-0.27795	0.241516	-0.278752	-0.441906	-0.252949	-0.630104	-0.161594	-0.1115	-0.532138	-0.328003	-0.657898	-0.781591	0.231911	0.216536	-0.0856602	-0.864518	-0.953674	-1.07153	0.296693	0.295441	-0.379116	-0.178276	-0.108844
A_06_P1337	RFC5 || 2 || 423759 || cell cycle* || nucleotide binding* || YBR087W || 1084110	0.334817	0.222093	0.280807	0.201119	-0.0387986	-0.331618	0.0724866	-0.352804	-0.15983	0.215161	0.340375	-0.0995428	0.337375	0.00275638	0.551141	0.0892892	-0.554341	-0.686934	0.328745	0.641408	0.381025	0.199409	-0.186869	0.0214211	-0.00151541	-0.13795	0.0215159	0.0712479	-0.161906	-0.112949	0.149896	-0.201594	-0.1715	0.237862	-0.118003	-0.337898	-0.311591	0.0719112	0.00653587	0.0543398	0.585482	0.636326	0.558469	0.00669273	-0.084559	0.300884	-0.238276	-0.098844
A_06_P1340	|| 2 || 425177 || || || YBR089W || 1082735				0.211119			-0.817513															0.149409			-0.0515154									0.307862	-0.198003	0.302102				0.0843398	-1.12452	-1.12367
A_06_P1338	POL30 || 2 || 425760 || response to DNA damage stimulus* || DNA binding* || YBR088C || 1086170	-0.235183	0.152093	0.260807	0.141119	-0.548799	-1.00162	-0.327513	-0.762804	-0.44983	0.0951615	-0.259625	-0.0995428	-0.112625	-0.197244	0.0711407	-0.0807108	-1.08434	-0.936934	-0.0212548	0.681408	0.631025	0.439409	-0.156869	-0.128579	-0.0715154	-0.11795	-0.258484	-0.0287521	0.188094	-0.0429493	0.109896	-0.111594	-0.2515	0.207862	-0.0880033	-0.257898	-0.0815907	0.161911	0.266536	-0.0256602	-1.01452	-0.913674	-0.721531	-0.393307	-0.474559	-0.509116	-0.208276	-0.108844
A_06_P1339	NHP6B || 2 || 426483 || transcription* || DNA binding* || YBR089C-A || 1081410	0.174817	0.222093	0.0608074	0.391119	0.611201	0.398382	0.622487	0.557196	0.42017	0.475161	0.450375	0.270457	0.357375	0.572756	0.391141	0.299289	0.235659	0.313066	0.558745	0.191408	0.331025	0.529409	-0.0168694	0.0114211	-0.241515	0.12205	0.411516	0.251248	-0.211906	-0.0929493	-0.110104	-0.0615939	-0.0415002	-0.0621382	-0.168003	-0.0978983	-0.301591	0.0219112	-0.0134641	-0.0556602	0.565482	0.356326	0.208469	0.156693	0.235441	-0.149116	0.141724	0.361156
A_06_P1341	|| 2 || 427052 || biological_process || molecular_function || YBR090C || 1085997	0.234817	0.272093	0.110807	0.231119	0.181201	-0.141618	0.342487	0.197196	0.0801697	0.245161	0.220375	-0.229543	0.107375	0.672756	0.821141	0.289289	-0.384341	-0.206934	0.328745	0.221408	0.0410253	-0.0305908	-0.386869	-0.428579	-0.511515	-0.31795	-0.238484	-0.0987521	-0.0419056	-0.212949	-0.0701038	-0.321594	-0.2315	0.0678618	-0.528003	-1.3079	-0.391591	-0.328089	-0.263464	-0.27566	1.04548	1.09633	0.888469	0.0866927	0.255441	0.140884	-0.0682761	0.341156
A_06_P1342	MRS5 || 2 || 427478 || transport* || metal ion binding* || YBR091C || 1082157	0.464817	-0.0479073	0.510807	0.211119	-0.308799	-0.0416179	-0.307513	-0.112804	-0.23983	-0.274839	-0.339625	-0.0695428	-0.0326249	-0.117244	0.321141	-0.250711	0.235659	-0.0269343	-0.121255	0.511408	0.121025	-0.120591	0.153131	0.141421	0.118485	0.22205	0.471516	0.501248	-0.451906	-0.362949	0.289896	0.0684061	-0.1015	-0.0721382	0.0919967	-0.477898	-0.0415907	0.451911	0.316536	0.18434	0.605482	0.776326	1.34847	0.596693	0.535441	0.750884	-0.378276	-0.168844
A_06_P1343	PHO3 || 2 || 429095 || phosphate metabolic process* || hydrolase activity* || YBR092C || 1083973	-0.725183	-0.387907	-0.899193	-0.618881	-0.848799	-0.961618	-0.827513	-1.2328	-0.85983	-0.754839	0.650375	0.700457				-0.790711	0.0456594	-0.276934	-0.141255	-0.138592	-0.288975	-0.0705908	-0.276869	-0.118579	0.598485	2.08205	0.271516	0.0712479	-0.0519056	0.227051	-0.0501038	0.188406	0.3585	0.227862	0.331997	1.3221	0.648409	-0.0580888	-0.333464	-0.64566	-0.934518	-0.953674	-0.381531	-0.853307	-0.924559	-0.909116		1.69116
A_06_P1344	PHO5 || 2 || 430945 || regulation of cell size* || hydrolase activity* || YBR093C || 1085891	0.0248169	-0.0979073	-0.629193	0.191119	0.311201	0.438382	0.552487	0.477196	0.32017	0.255161	-2.19963	-2.14954	-1.37262	-0.197244	0.121141	0.319289	0.515659	0.223066	0.408745	-0.0685916	-0.0189747	1.08941	0.233131	0.161421	0.00848459	0.27205	0.0815159	0.0512479	-0.541906	-0.182949	-0.760104	-0.281594	-0.1415	-0.652138	0.971997	-2.2579	1.81841	0.161911	0.246536	-0.0156602	-0.394518	-0.613674	-0.801531	-0.783307	-0.944559	-1.05912	-2.34828	-1.76884
A_06_P1345	PBY1 || 2 || 432030 || biological_process* || molecular_function* || YBR094W || 1083220	0.104817	0.0920927	-0.239193	-0.0388813	0.301201	0.558382	0.202487	0.187196	0.38017	0.115161	0.330375	-0.0595428	-0.102625	0.102756	0.111141	0.0392892	-0.304341	-0.196934	-0.241255	-0.0785916	0.131025	0.0594092	-0.00686945	-0.0285789	-0.0815154	-0.06795	-0.128484	-0.218752	-0.0219056	-0.00294933	-0.210104	-0.0215939	-0.0415002	-0.0121382	-0.168003	-0.147898	-0.211591	-0.128089	-0.273464	-0.20566	-0.354518	-0.623674	-0.451531	-0.343307	-0.324559	-0.389116	-0.0282761	0.051156
A_06_P1346	RXT2 || 2 || 435692 || transcription* || histone deacetylase activity || YBR095C || 1086109	0.284817	0.352093	0.330807	0.291119	0.211201	-0.0716179	0.372487	-0.132804	0.0701697	0.355161	0.340375	0.190457	0.227375	0.0727564	0.331141	0.0692892	-0.214341	0.00306568	0.288745	0.131408	0.121025	0.579409	0.0731306	0.0614211	0.218485	0.02205	-0.148484	-0.218752	-0.0619056	-0.212949	0.00989625	-0.111594	-0.2115	-0.192138	0.0619967	0.0521017	-0.0915907	0.111911	0.00653587	0.00433978	0.215482	0.416326	0.348469	-0.0533073	-0.144559	0.110884	0.141724	0.181156
A_06_P1347	|| 2 || 436015 || biological_process || molecular_function || YBR096W || 1084696	0.424817	-0.0879073	0.470807	0.361119	-0.0887986	-0.541618	0.112487	0.267196	-0.23983	0.00516146	0.550375	0.230457	0.277375	0.0527564	0.661141	0.169289	-0.344341	-0.966934	0.238745	0.121408	0.191025	0.119409	0.153131	0.441421	-0.181515	0.22205	0.751516	0.551248	-0.821906	-0.432949	-0.270104	-0.0815939	-0.1015	-0.282138	-0.218003	-0.687898	-0.0715907	0.911911	0.986536	0.54434	0.705482	0.816326	0.218469	0.566693	0.655441	0.420884	-0.00827611	0.541156
A_06_P1348	VPS15 || 2 || 436945 || transport* || nucleotide binding* || YBR097W || 1085389	-0.165183	-0.0379073	-0.409193	-0.138881	0.401201	0.518382	0.272487	0.717196	0.44017	0.0751615	0.0103747	0.130457	0.0873751	0.382756	0.241141	0.169289	0.605659	0.403066	0.248745	0.121408	0.411025	0.139409	-0.156869	-0.198579	-0.111515	-0.14795	0.0815159	-0.218752	-0.221906	-0.0529493	-0.100104	-0.101594	-0.0915002	-0.142138	-0.108003	0.212102	-0.0415907	0.0419112	0.146536	0.19434	-0.174518	-0.363674	-0.541531	-0.0533073	-0.104559	-0.319116	0.0917239	0.031156
A_06_P1349	MMS4 || 2 || 441509 || response to DNA damage stimulus* || hydrolase activity* || YBR098W || 1084852	0.174817	0.342093	0.190807	0.341119	0.0912014	-0.0116179	0.132487	-0.212804	-0.0298303	0.335161	0.130375	0.140457	0.177375	0.112756	0.331141	-0.130711	-0.304341	0.273066	0.128745	0.201408	0.521025	0.669409	-0.136869	-0.0585789	0.288485	-0.15795	-0.778484	-0.438752	0.438094	0.137051	0.339896	-0.151594	0.1485	0.257862	-0.148003	-0.117898	0.0884093	-0.648089	-0.423464	-0.23566	-0.244518	-0.213674	0.0984693	-0.413307	-0.374559	-0.299116	0.161724	0.071156
A_06_P1351	|| 2 || 443211 || || || YBR100W || 1084713	-0.0751831	0.0820927	0.380807	0.261119	0.151201	0.298382	0.222487	0.147196	0.20017	0.105161	-0.239625	0.0604572	0.0373751	0.242756	0.391141	0.239289	-0.0843406	0.303066	0.108745	0.211408	0.541025	0.539409	-0.0868694	-0.0185789	-0.201515	-0.08795	-0.398484	-0.388752	0.278094	0.0670507	-0.0901038	-0.181594	-0.3015	-0.0421382	-0.0380033	0.192102	-0.201591	-0.198089	-0.153464	-0.36566	-0.274518	-0.173674	-0.171531	-0.403307	-0.294559	-0.469116	0.0317239	-0.198844
A_06_P1350	|| 2 || 443301 || || || YBR099C || 1082605	0.0748169	0.282093	-0.0491926	0.0411187	0.221201	0.438382	0.332487	0.757196	0.62017	0.105161	0.190375	0.0904572	0.207375	0.282756	0.601141	0.419289	1.02566	0.493066	0.0287452	-0.218592	0.0910253	0.0294092	0.0731306	0.0414211	-0.161515	-0.11795	-0.108484	-0.00875208	-0.561906	-0.312949	-0.340104	-0.0715939	-0.0815002	-0.362138	-0.518003	-0.547898	0.0784093	-0.00808884	0.0465359	-0.10566	0.615482	0.526326	0.438469	0.166693	0.105441	0.0208844	-0.0582761	-0.168844
A_06_P1352	FES1 || 2 || 444687 || translation* || binding* || YBR101C || 1082744	0.154817	0.382093	0.400807	0.0611187	-0.0387986	-0.121618	0.212487	-0.0228043	-0.0798303	0.315161	0.780375	0.190457	0.547375	0.232756	1.10114	0.189289	0.605659	0.603066	0.448745	0.141408	0.291025	0.309409	0.173131	0.221421	0.218485	0.04205	0.0915159	0.0812479	0.00809443	-0.102949	-0.0501038	-0.0415939	-0.1315	-0.0321382	-0.318003	-0.597898	-0.121591	-0.0280888	-0.123464	-0.0256602	0.705482	0.726326	0.838469	0.0266927	-0.00455902	0.350884	0.0917239	0.021156
A_06_P1353	EXO84 || 2 || 447317 || transport* || protein binding || YBR102C || 1082282	-0.00518306	0.262093	0.320807	0.0611187	0.161201	0.448382	0.00248664	-0.0428043	0.10017	-0.0348385	-0.119625	0.0104572	0.157375	0.0927564	0.0311407	-0.0707108	0.225659	0.603066	-0.171255	0.161408	0.181025	-0.0705908	0.193131	0.0714211	0.0584846	0.07205	2.81152	-0.318752	0.538094	0.277051	0.219896	0.158406	0.2085	0.267862	0.151997	0.542102	0.0884093	-0.248089	-0.153464	-0.35566	0.135482	0.246326	0.248469	-0.293307	-0.264559	-0.159116	0.0417239	-0.078844
A_06_P1355	SIF2 || 2 || 447703 || chromatin modification* || transcription corepressor activity* || YBR103W || 1086384	0.0948169	0.152093	-0.0791926	0.0511187	0.141201	0.248382	0.312487	0.0871957	0.0901697	0.0951615	0.330375	0.170457	0.137375	0.142756	0.271141	0.109289	-0.00434065	0.0530657	0.188745	0.0914084	0.411025	0.529409	0.0531306	0.0514211	0.248485	0.09205	-0.0884841	0.0612479	0.268094	0.147051	0.279896	0.0884061	0.0584998	0.197862	0.0619967	-0.0478983	0.0984093	-0.0180888	-0.0634641	0.00433978	-0.254518	-0.0236744	0.148469	-0.113307	-0.194559	-0.0591156	0.0217239	-0.118844
A_06_P1354	|| 2 || 449457 || || || YBR103C-A || 1082786											0.180375	0.230457													0.478485						1.0299			0.877862	1.192	0.202102				0.56434
A_06_P1356	YMC2 || 2 || 449661 || transport* || binding* || YBR104W || 1086088	-0.775183	0.492093	1.95081	0.211119	-1.5488	-1.21162	-1.51751	-1.5128	-1.49983	-1.38484	-2.18963	-0.939543	-0.422625	-0.627244	-1.56886	-0.130711	-0.404341	0.723066	-1.21125	1.23141	0.261025	-1.40059	0.423131	0.471421	0.598485	0.51205	0.0115159	0.391248	0.0180944	0.0270507	0.299896	0.0584061	0.0284998	0.107862	0.701997	0.652102	1.02841	0.151911	0.206536	0.26434	0.215482	0.266326	0.668469	0.116693	0.085441	0.600884	-0.158276	0.201156
A_06_P1357	VID24 || 2 || 451963 || transport* || molecular_function || YBR105C || 1084537	-1.23518	-0.717907	0.720807	0.611119	-1.5288	-1.44162	-1.15751	-1.3928	-1.87983	-1.32484	-0.759625	-0.149543	-0.442625	0.172756	-0.248859	0.0892892	-0.0543406	-0.206934	0.0987452	0.781408	0.101025	-0.0905908	0.643131	0.751421	0.0384846	0.06205	0.181516	-0.0687521	-0.621906	-0.342949	-0.770104	-0.561594	-0.5315	-0.732138	0.211997	0.722102	0.458409	0.101911	0.266536	0.0243398	-0.124518	-0.323674	-0.241531	0.306693	0.315441	-0.329116	-0.148276	0.231156
A_06_P1358	PHO88 || 2 || 452652 || transport* || molecular_function || YBR106W || 1085366	-0.0251831	0.172093	0.370807	-0.0888813	-0.348799	-0.461618	-0.537513	-0.462804	-0.28983	-0.214839	-0.339625	-0.219543	-0.0126249	-0.257244	-0.288859	-0.0207108	0.00565935	-0.0669343	0.0387452	0.411408	0.181025	-0.190591	0.123131	0.141421	0.0384846	0.02205	0.151516	0.241248	-0.431906	-0.262949	-0.0401038	-0.171594	-0.2415	-0.142138	0.281997	0.292102	0.268409	0.401911	0.266536	0.44434	-0.0345178	0.0363256	0.398469	-0.103307	-0.044559	-0.0491156	-0.328276	-0.088844
A_06_P1359	IML3 || 2 || 454524 || cell cycle* || molecular_function || YBR107C || 1081785	0.244817	0.152093	0.270807	0.581119	0.281201	0.318382	0.462487	0.177196	0.14017	0.305161	0.240375	0.110457	0.237375	0.0327564	0.211141	0.169289	-0.104341	0.113066	0.438745	0.0814084	0.141025	0.539409	-0.0668694	0.00142106	0.0484846	0.08205	-0.138484	0.101248	-0.0119056	-0.172949	-0.0501038	-0.0815939	0.0184998	-0.0221382	0.361997	0.382102	0.198409	0.0619112	-0.0334641	0.27434	0.165482	0.466326	0.498469	-0.0133073	-0.014559	-0.0491156	-0.208276	-0.208844
A_06_P1360	|| 2 || 454816 || biological_process || molecular_function || YBR108W || 1085756	0.0748169	0.0620927	-0.0691926	0.291119	0.311201	0.368382	0.182487	-0.152804	0.000169726	-0.00483854	0.0303747	-0.169543	-0.102625	0.202756	0.451141	0.569289	-0.274341	0.333066	-0.00125482	-0.708592	0.241025	0.169409	-0.316869	-0.428579	-0.0915154	-0.39795	-1.10848	-0.818752	1.18809	0.457051	0.449896	0.228406	0.3985	0.277862	-0.218003	0.232102	-0.431591	-1.24809	-1.03346	-0.70566	-0.714518	-0.923674	-0.461531	-0.463307	-0.444559	-0.699116	0.101724	0.181156
A_06_P1361	CMD1 || 2 || 458356 || vacuole fusion, non-autophagic* || protein binding* || YBR109C || 1085537	0.0348169	0.0120927	-0.0191926	0.0811187	0.0612014	-0.281618	0.262487	0.217196	0.0401697	0.225161	0.170375	-0.159543	-0.0826249	0.252756	0.151141	-0.0607108	-0.554341	-0.796934	-0.0912548	-0.108592	-0.0489747	-0.250591	-0.176869	-0.0985789	-0.281515	0.03205	0.211516	0.281248	-0.321906	-0.202949	-0.110104	-0.0515939	-0.1515	-0.162138	-0.178003	-0.637898	-0.271591	0.161911	0.0665359	0.0543398	0.525482	0.396326	0.338469	0.0266927	-0.074559	-0.159116	-0.178276	-0.078844
A_06_P1362	ALG1 || 2 || 458866 || biosynthetic process* || transferase activity* || YBR110W || 1080847	0.254817	-0.167907	0.290807	0.161119	-0.518799	-0.621618	-0.387513	-0.602804	-0.58983	-0.304839	-0.109625	-0.329543	-0.492625	-0.627244	-0.518859	-0.860711	-1.18434	-1.37693	-0.721255	-1.05859	-0.848975	-0.970591	-0.0368694	-0.0385789	0.0784846	0.12205	0.161516	0.0512479	-0.411906	-0.212949	-0.220104	-0.0715939	-0.00150017	-0.332138	-0.188003	-0.127898	0.0284093	-0.0380888	0.146536	0.0543398	-0.234518	-0.553674	-0.411531	0.0366927	0.165441	0.0208844	-0.0382761	0.071156
A_06_P1363	YSA1 || 2 || 461867 || biological_process || hydrolase activity* || YBR111C || 1083696	-0.215183	-0.197907	-0.519193	-0.248881	-0.148799	-0.161618	-0.107513	-0.202804	-0.16983	-0.0748385	-0.269625	-0.0795428	-0.0226249	0.152756	0.171141	-0.0707108	-0.414341	-0.446934	-0.291255	-0.788592	-0.518975	-0.380591	-0.166869	-0.128579	-0.201515	-0.08795	0.0615159	0.0412479	-0.181906	-0.112949	0.0998962	0.0584061	-0.0115002	-0.122138	-0.108003	0.0421017	-0.371591	0.201911	-0.0434641	0.0343398	0.125482	0.0363256	0.278469	0.00669273	-0.134559	-0.179116	-0.108276	-0.168844
A_06_P1365	|| 2 || 465560 || || || YBR113W || 1082869	0.304817	0.462093	0.570807	0.701119	0.751201	1.18838	0.0924866	1.2772	0.76017	0.205161	1.18037	0.380457	0.697375	0.482756	0.891141	0.919289	1.89566	1.70307	0.888745	1.00141	1.19103	1.00941	0.273131	0.481421	-0.181515	0.19205	0.551516	0.0412479	-0.0819056	-0.0729493	-0.250104	-0.0715939	0.0584998	-0.262138	0.0219967	-1.2279	-0.151591	0.261911	0.506536	-0.0156602	0.515482	0.176326	0.0184693	0.196693	0.365441	-0.209116	0.0317239	0.251156
A_06_P1364	CYC8 || 2 || 465764 || transcription* || binding* || YBR112C || 1083031	-0.0251831	0.242093	0.360807	0.461119	0.401201	0.658382	0.0924866	0.207196	0.17017	0.145161	-0.319625	0.0304572	0.0473751	0.252756	0.401141	0.359289	0.245659	0.963066	0.138745	0.131408	0.571025	0.499409	0.113131	-0.0485789	-0.391515	0.24205	-0.228484	-0.448752	0.638094	0.327051	-0.110104	0.0984061	0.1385	-0.0821382	0.0119967	0.402102	-0.311591	-0.248089	-0.163464	-0.51566	-0.154518	-0.0936744	-0.0315307	-0.223307	-0.254559	-0.479116	-0.178276	-0.178844
A_06_P1366	RAD16 || 2 || 467242 || response to DNA damage stimulus* || nucleotide binding* || YBR114W || 1081176	-0.515183	-0.347907	-0.0291926	0.361119	-0.0487986	0.148382	-0.267513	0.0271957	-0.0898303	-0.374839	-0.459625	0.170457	-0.102625	-0.217244	-0.368859	-0.330711	0.165659	0.113066	-0.291255	-0.0285916	-0.158975	-0.490591	-0.0968694	-0.128579	-0.251515	-0.13795	-0.0684841	-0.308752	0.268094	0.0870507	-0.110104	-0.0615939	-0.0115002	-0.0521382	0.0419967	0.312102	0.0484093	-0.288089	-0.283464	-0.19566	0.335482	0.396326	0.578469	-0.143307	-0.184559	-0.199116	-0.178276	-0.048844
A_06_P1367	LYS2 || 2 || 473920 || metabolic process* || catalytic activity* || YBR115C || 1081661	0.254817	0.352093	0.610807	-0.0288813	-0.0687986	-0.0516179	-0.357513	-0.112804	-0.10983	-0.0148385	-0.429625	-0.539543	-0.522625	-0.127244	-0.0888593	-0.250711	0.675659	0.683066	0.268745	0.841408	0.581025	0.169409	0.163131	0.151421	0.0484846	0.69205	0.101516	0.0512479	0.518094	0.487051	0.00989625	0.318406	0.4585	0.357862	-0.328003	0.552102	0.138409	-0.368089	-0.0934641	-0.21566	0.115482	-0.233674	-0.441531	0.236693	0.245441	0.160884	-0.0282761	0.501156
A_06_P1368	|| 2 || 474720 || || || YBR116C || 1084440	-3.64518	-5.04791	-5.27919	-2.24888	0.861201	0.548382	0.822487	0.687196	1.13017	-0.164839	-0.709625	-0.859543	-0.102625	0.222756	-4.10886	-1.68071	0.355659	-0.816934	-0.931255	-3.48859	-3.52897	-3.34059	-1.78687	-1.71858	-1.24152	-4.44795	-3.17848	-0.968752	1.28809	1.31705	1.1199	1.62841	1.7285	0.707862	-0.868003	-0.167898	1.65841	-0.108089	0.446536	0.0843398	0.0354822	-0.423674	1.63847	-0.393307	-0.714559	0.400884	-0.648276	0.311156
A_06_P1369	TKL2 || 2 || 476431 || pentose-phosphate shunt || transferase activity* || YBR117C || 1085061	-3.45518	-4.52791	-4.49919	-2.13888	0.741201	0.398382	0.752487	0.537196	1.01017	-0.184839	-0.419625	-0.839543	-0.0426249	0.222756	-3.71886	-1.39071	0.00565935	-1.19693	-1.00125	-3.00859	-3.32897	-3.10059	-1.84687	-1.90858	-1.15152	-4.07795	-3.95848	-0.838752	1.58809	1.72705	1.3599	1.53841	1.7285	0.987862	-0.738003	-0.0978983	1.72841	-0.288089	0.226536	0.0743398	-0.304518	-0.353674	1.85847	-0.673307	-0.854559	0.470884
A_06_P1370	TEF2 || 2 || 477665 || translation* || nucleotide binding* || YBR118W || 1080814	-0.0851831	0.172093	0.170807	-0.0588813	0.0312014	0.0683821	0.352487	0.117196	0.23017	-0.0448385	0.110375	-0.639543	-0.0326249	0.0627564	0.221141	0.219289	-0.964341	-0.806934	-0.271255	-0.888592	-0.198975	0.139409	-0.126869	-0.228579	-0.351515	-0.61795	-0.918484	0.701248	-0.00190557	0.0470507	-0.470104	-0.0615939	0.1485	-0.502138	-0.118003	0.622102	0.248409	-0.848089	-0.623464	-0.77566	0.275482	-0.133674	0.548469	-0.513307	-0.544559	-0.339116	0.471724	-0.128844
A_06_P1371	MUD1 || 2 || 479332 || mRNA processing* || nucleotide binding* || YBR119W || 1084914	-0.0751831	-0.167907	-0.389193	0.101119	0.371201	0.438382	0.482487	0.217196	0.30017	0.535161	-0.189625	-0.0395428	0.0673751	-0.167244	-0.118859	-0.0207108	-0.104341	-0.176934	0.00874518	-0.758592	-0.428975	0.139409	-0.246869	-0.208579	0.0784846	-0.24795	-0.308484	-0.0187521	0.0580944	-0.162949	0.159896	-0.0815939	-0.1815	0.0078618	-0.358003	-0.167898	-0.131591	-0.158089	-0.283464	-0.0956602	0.245482	0.276326	0.328469	0.0466927	-0.074559	0.0408844	0.121724	0.141156
A_06_P1372	CBP6 || 2 || 480917 || translation* || molecular_function || YBR120C || 1083406	0.344817	-0.327907	-0.139193	-0.0188813	0.141201	0.108382	0.282487	0.0671957	-0.0598303	0.0151615	0.000374684	-0.219543	-0.262625	-0.107244	1.12114	-0.150711	-0.304341	-0.596934	0.168745	-0.0285916	0.0510253	0.389409	-0.106869	-0.0885789	-0.0515154	0.01205	0.211516	0.0712479	0.0180944	-0.0629493	0.369896	-0.0115939	-0.1815	-0.0121382	0.0419967	-0.417898	-0.461591	0.0719112	-0.143464	-0.0556602	0.595482	0.666326	0.758469	0.0966927	-0.144559	0.140884	0.101724	0.091156
A_06_P1373	GRS1 || 2 || 483361 || translation* || nucleotide binding* || YBR121C || 1081685	-0.0651831	0.182093	0.270807	0.181119	-0.0687986	-0.261618	-0.0675134	-0.182804	-0.17983	0.155161	-0.239625	-0.599543	-0.192625	-0.277244	0.211141	0.219289	-0.434341	-0.386934	-0.0512548	0.0114084	0.121025	0.0894092	-0.146869	-0.148579	0.0884846	-0.01795	-0.438484	-0.358752	0.478094	0.317051	0.119896	0.0484061	0.0684998	0.377862	0.291997	0.642102	0.298409	-0.478089	-0.343464	-0.19566	-0.0945178	-0.123674	-0.411531	-0.303307	-0.314559	-0.369116	0.181724	0.151156
A_06_P1374	MRPL36 || 2 || 484497 || translation || structural constituent of ribosome || YBR122C || 1081466	0.414817	-0.0279073	-0.0291926	0.0011187	0.151201	0.458382	-0.147513	0.247196	0.10017	-0.304839	-0.129625	-0.449543	-0.222625	-0.287244	0.511141	0.00928916	0.575659	0.503066	-0.321255	-0.258592	-0.148975	-0.340591	0.103131	0.161421	0.258485	0.08205	0.161516	0.301248	-0.241906	-0.222949	0.469896	0.0084061	-0.1715	0.177862	-0.368003	-0.607898	0.0984093	0.141911	0.0365359	0.24434	-0.284518	-0.103674	0.558469	0.106693	0.205441	0.150884	-0.228276	-0.038844
A_06_P1376	|| 2 || 486501 || || || YBR124W || 1081865											1.27037	0.370457	0.617375	0.842756	0.941141								0.693131	0.601421	-0.141515	0.29205	-0.268484	0.0512479	0.318094	0.277051	0.109896	0.538406	0.3585	0.0778618	-0.678003	-1.1279	-0.131591	0.191911	0.396536	0.0843398	-0.284518	-0.493674	0.0384693	0.246693	0.325441	0.0708844
A_06_P1375	TFC1 || 2 || 486685 || transcription* || DNA binding* || YBR123C || 1081224	0.264817	0.272093	0.300807	0.321119	0.261201	0.278382	0.222487	-0.0128043	0.0701697	0.125161	0.0203747	0.0404572	0.327375	0.202756	0.551141	0.149289	0.155659	0.343066	0.278745	-0.0185916	0.511025	0.359409	0.163131	0.121421	0.108485	0.02205	-0.158484	-0.0887521	0.178094	0.0270507	0.129896	0.0384061	-0.1415	-0.0721382	0.271997	0.362102	-0.0315907	0.0719112	0.0665359	-0.0456602	0.185482	0.276326	0.598469	-0.00330727	-0.084559	0.260884	0.121724	0.231156
A_06_P1377	PTC4 || 2 || 488374 || biological_process* || hydrolase activity* || YBR125C || 1084976	0.414817	0.0120927	0.0608074	0.181119	0.0612014	-0.0116179	0.312487	0.0271957	-0.00983027	0.205161	0.350375	0.0504572	0.197375	0.112756	0.241141	0.00928916	-0.314341	-0.416934	0.508745	-0.148592	0.241025	0.389409	0.203131	0.151421	0.228485	0.21205	0.311516	0.181248	-0.151906	0.0970507	-0.180104	0.108406	0.1785	-0.0321382	0.0819967	0.222102	0.0684093	0.0719112	0.0965359	0.20434	0.0354822	0.206326	0.188469	0.356693	0.345441	0.220884	0.0617239	0.121156
A_06_P1378	TPS1 || 2 || 490386 || response to drug* || transferase activity* || YBR126C || 1085765	-0.395183	-0.617907	-1.63919	-0.0588813	0.491201	0.278382	0.672487	0.577196	0.50017	0.375161	0.400375	0.170457	-0.122625	0.642756	0.831141	0.179289	0.225659	-0.296934	0.258745	-1.59859	-0.638975	0.249409	-0.426869	-0.458579	-0.381515	-0.61795	-0.518484	-0.448752	0.628094	0.427051	0.189896	0.348406	0.4685	0.387862	-0.808003	-0.407898	-0.291591	-0.478089	-0.383464	-0.35566	-0.764518	-0.823674	-0.541531	-0.333307	-0.344559	-0.619116	0.161724	0.131156
A_06_P1379	VMA2 || 2 || 492816 || transport* || hydrolase activity* || YBR127C || 1082504	-0.355183	-0.0479073	-0.249193	-0.188881	-0.408799	-0.231618	-0.487513	-0.502804	-0.36983	-0.344839	-0.309625	-0.249543	-0.0526249	0.0827564	-0.138859	0.209289	-0.604341	-0.596934	-0.281255	-0.648592	-0.368975	-0.170591	-0.156869	-0.228579	0.0684846	-0.21795	-0.288484	-0.158752	0.378094	0.117051	0.149896	-0.00159391	0.1385	0.367862	0.231997	0.622102	0.388409	-0.118089	0.00653587	0.10434	-0.264518	-0.173674	-0.201531	-0.363307	-0.244559	-0.319116	-0.138276	-0.308844
A_06_P1380	ATG14 || 2 || 494109 || transport* || molecular_function || YBR128C || 1086840	-0.0451831	-0.267907	-1.13919	0.211119	0.321201	0.368382	0.592487	0.227196	0.23017	0.435161	0.0103747	-0.489543	-0.322625	-0.0472436	0.291141	-0.600711	-0.144341	-0.0269343	0.388745	-1.19859	-0.508975	0.539409	-0.776869	-0.618579	-0.241515	-0.75795	-0.788484	-0.568752	0.418094	0.357051	0.399896	0.458406	0.1585	0.147862	-0.128003	-0.597898	-0.251591	-0.218089	-0.403464	0.0743398	0.195482	0.316326	0.318469	-0.133307	-0.264559	0.280884	-0.0982761	-0.268844
A_06_P1381	OPY1 || 2 || 495333 || conjugation with cellular fusion || molecular_function || YBR129C || 1082391	0.0248169	-0.117907	-0.199193	0.0111187	0.191201	0.0883821	0.152487	0.217196	0.14017	0.155161	0.220375	0.120457	0.0973751	0.0727564	0.0711407	-0.190711	0.345659	-0.0369343	0.308745	0.151408	0.331025	0.299409	-0.286869	-0.248579	-0.111515	-0.08795	-0.0984841	0.201248	-0.331906	-0.312949	0.249896	-0.111594	-0.2715	-0.122138	-0.228003	-0.477898	-0.171591	0.251911	0.0765359	0.24434	0.475482	0.406326	0.518469	-0.0133073	-0.094559	0.160884	0.0117239	-0.058844
A_06_P1382	SHE3 || 2 || 496863 || intracellular mRNA localization* || mRNA binding || YBR130C || 1083485	0.154817	0.482093	0.660807	0.351119	-0.00879863	-0.171618	0.0224866	-0.292804	-0.31983	0.115161	-0.469625	0.0204572	0.217375	0.302756	0.681141	0.609289	-0.444341	0.0130657	-0.151255	0.301408	0.441025	0.0894092	0.313131	0.301421	0.168485	0.25205	-0.0384841	-0.128752	0.328094	0.197051	0.149896	0.158406	0.0684998	0.137862	0.341997	0.502102	0.228409	0.301911	0.256536	0.15434	0.295482	0.456326	0.378469	0.216693	0.175441	0.370884	0.0417239	0.111156
A_06_P1383	CCZ1 || 2 || 497157 || transport* || guanyl-nucleotide exchange factor activity || YBR131W || 1080708	-0.155183	0.212093	0.320807	-0.0388813	-0.0787986	-0.0416179	-0.267513	-0.202804	-0.0598303	-0.0548385	-0.339625	0.0304572	-0.0226249	0.0127564	-0.0988593	-0.0207108	0.0956594	0.223066	-0.281255	0.281408	0.361025	-0.0505908	-0.0268694	-0.00857894	-0.0515154	-0.13795	-0.358484	-0.188752	-0.0519056	-0.0429493	-0.000103752	-0.0815939	-0.1315	-0.0021382	0.0319967	0.152102	-0.0715907	-0.0380888	-0.113464	0.0143398	-0.314518	-0.243674	-0.171531	-0.0933073	-0.154559	0.000884424	0.191724	0.111156
A_06_P1384	AGP2 || 2 || 501436 || transport* || amino acid transmembrane transporter activity* || YBR132C || 1084971	0.0448169	-0.627907	-1.17919	0.411119	0.671201	0.398382	1.02249	1.2372	0.75017	0.495161	0.690375	0.200457	-0.252625	-0.00724362	0.231141	-0.310711	0.155659	-1.11693	0.268745	-1.11859	-0.938975	0.199409	-0.216869	-0.188579	-0.411515	-0.22795	0.531516	0.131248	-0.641906	-0.452949	-0.290104	-0.0515939	-0.0515002	-0.532138	-0.888003	-1.6879	-0.851591	0.0519112	-0.193464	-0.0856602	-1.26452	-1.32367	-1.03153	0.506693	0.475441	-0.339116	0.421724	0.031156
A_06_P1386	|| 2 || 504237 || || || YBR134W || 1081133										0.225161																																	0.258469
A_06_P1385	HSL7 || 2 || 504281 || cell cycle* || transferase activity* || YBR133C || 1082505	-0.175183	-0.157907	-0.189193	-0.0588813	-0.0787986	0.0883821	-0.177513	0.167196	-0.0898303	-0.174839	-0.369625	-0.129543	-0.272625	-0.157244	-0.358859	-0.0407108	0.125659	-0.146934	0.128745	0.191408	0.301025	0.0194092	-0.226869	-0.258579	-0.111515	-0.19795	0.271516	-0.0287521	-0.271906	-0.0329493	-0.190104	-0.201594	-0.0115002	-0.132138	-0.188003	0.0421017	-0.0515907	-0.0880888	0.0165359	-0.0156602	-0.354518	-0.163674	-0.331531	0.146693	0.225441	-0.139116	-0.548276	-0.508844
A_06_P1387	CKS1 || 2 || 504848 || transcription* || cyclin-dependent protein kinase regulator activity* || YBR135W || 1081960	-0.175183	-0.117907	-0.0491926	-0.218881	0.0112014	-0.131618	0.122487	-0.0228043	0.0401697	0.145161	-0.319625	-0.479543	-0.232625	-0.397244	-0.568859	-0.400711	-0.344341	-0.0269343	0.0187452	-0.178592	-0.0789747	-0.0705908	0.243131	0.211421	-0.221515	-0.18795	-0.418484	-0.338752	0.0680944	-0.0329493	-0.260104	-0.0415939	0.1085	-0.0521382	-0.478003	0.112102	-0.521591	-0.678089	-0.573464	-0.62566	-0.824518	-0.853674	-0.591531	-0.163307	-0.254559	-0.749116	-0.188276	-0.308844
A_06_P1388	MEC1 || 2 || 505662 || telomere maintenance* || transferase activity* || YBR136W || 1084931	-0.0151831	0.352093	-0.0291926	-0.0588813	0.601201	0.708382	0.422487	0.597196	0.51017	0.395161	0.360375	-0.109543	0.217375	0.502756	0.371141	0.259289	0.645659	0.643066	0.298745	0.261408	0.681025	0.399409	-0.136869	-0.0685789	0.0384846	-0.14795	-0.248484	-0.148752	0.278094	0.317051	0.219896	0.128406	0.1485	0.367862	-0.00800329	0.502102	-0.0515907	-0.348089	-0.313464	-0.0656602	-0.324518	-0.263674	-0.301531	-0.0733073	-0.094559	0.000884424	0.501724	0.151156
A_06_P1389	|| 2 || 513038 || biological_process || molecular_function || YBR137W || 1086645	0.0248169	-0.307907	-0.399193	-0.138881	0.431201	0.508382	0.402487	0.627196	0.45017	0.235161	0.400375	0.0604572	0.0473751	-0.297244	-0.148859	-0.380711	0.0956594	-0.0269343	0.0287452	-0.608592	-0.188975	-0.110591	0.133131	0.251421	0.108485	-0.06795	0.351516	0.171248	-0.171906	-0.112949	0.109896	-0.0115939	-0.1215	0.0778618	-0.218003	-0.527898	-0.291591	0.351911	0.106536	0.14434	0.575482	0.436326	0.608469	0.00669273	-0.064559	0.110884	0.441724	0.561156
A_06_P1390	|| 2 || 515330 || biological_process || molecular_function || YBR138C || 1084672	0.284817	-0.0679073	0.0408074	0.621119	0.611201	0.558382	0.742487	0.767196	0.50017	0.545161	0.340375	0.100457	0.347375	0.482756	1.31114	0.399289	0.615659	0.473066	0.888745	0.891408	0.841025	1.60941	-0.166869	-0.0985789	-0.161515	-0.07795	-0.0784841	-0.378752	0.378094	0.127051	0.109896	0.0984061	-0.0415002	0.0178618	-0.0580033	-0.0378983	-0.461591	-0.138089	-0.273464	-0.40566	0.255482	0.176326	0.328469	-0.283307	-0.354559	-0.139116	0.111724	0.221156
A_06_P1391	|| 2 || 515658 || proteolysis* || hydrolase activity* || YBR139W || 1081357	0.0748169	-0.277907	-0.979193	0.251119	0.441201	0.178382	0.592487	0.657196	0.48017	0.215161	0.660375	0.320457	0.217375	0.562756	1.06114	0.379289	0.475659	-0.236934	0.908745	0.00140843	-0.208975	0.689409	-0.246869	-0.198579	-0.411515	-0.11795	0.471516	0.0512479	-0.301906	-0.152949	-0.350104	0.0084061	0.0484998	-0.422138	-0.448003	-0.517898	-0.611591	0.611911	0.596536	0.15434	-0.0145178	-0.0236744	-0.181531	0.376693	0.245441	0.000884424	0.201724	-0.028844
A_06_P1392	IRA1 || 2 || 526622 || regulation of small GTPase mediated signal transduction* || GTPase activator activity* || YBR140C || 1082859	-0.125183	0.00209274	-0.169193	0.131119	0.551201	0.508382	0.372487	0.827196	0.58017	0.175161	0.440375	0.650457	0.457375	0.602756	-0.00885932	0.289289	0.855659	0.343066	0.338745	0.291408	0.501025	0.259409	-0.0468694	-0.0385789	-0.151515	0.00204998	0.251516	-0.0587521	-0.421906	-0.172949	-0.470104	-0.101594	-0.0515002	-0.462138	-0.118003	-0.0978983	-0.111591	0.131911	0.216536	0.0843398	-0.314518	-0.433674	-0.631531	0.236693	0.205441	0.0108844	0.251724	0.161156
A_06_P1393	|| 2 || 528032 || biological_process || molecular_function || YBR141C || 1086127	-0.605183	0.472093	1.27081	-0.398881	-1.5788	-1.23162	-1.68751	-2.1128	-1.45983	-0.854839	-0.439625	0.330457	0.617375	0.152756	-0.968859	0.149289	-0.104341	0.263066	-0.251255	1.44141	0.741025	-0.580591	0.283131	0.281421	0.408485	0.18205	-0.0284841	-0.0487521	-0.281906	-0.332949	-0.280104	-0.281594	-0.4015	-0.292138	0.721997	0.792102	0.488409	0.241911	0.236536	-0.0256602	0.675482	0.926326	0.768469	0.0666927	-0.024559	0.220884	-0.158276	0.00115604
A_06_P1394	MAK5 || 2 || 528311 || ribosome biogenesis and assembly* || nucleotide binding* || YBR142W || 1082080	-0.195183	0.322093	1.12081	0.0111187	-0.508799	-0.471618	-0.847513	-0.872804	-0.49983	-0.184839	-0.209625	0.160457	0.217375	0.242756	-0.0588593	0.259289	0.385659	0.243066	0.00874518	1.37141	0.601025	0.119409	0.0331306	0.211421	0.208485	-0.07795	-0.0284841	-0.218752	-0.251906	-0.252949	-0.520104	-0.471594	-0.6015	-0.262138	0.691997	0.602102	0.148409	-0.0880888	-0.0734641	-0.17566	0.615482	0.756326	0.228469	-0.103307	-0.194559	0.0308844	0.0117239	0.041156
A_06_P1395	SUP45 || 2 || 532176 || translation* || translation release factor activity, codon specific || YBR143C || 1086863	0.0148169	0.122093	0.400807	-0.0888813	-0.468799	-0.411618	-0.637513	-0.642804	-0.53983	-0.294839	-0.489625	-0.399543	-0.0726249	-0.277244	-0.288859	-0.150711	-0.0443406	-0.0669343	-0.211255	0.701408	0.341025	-0.0705908	-0.166869	-0.118579	0.188485	-0.19795	-0.288484	-0.0487521	-0.0419056	-0.142949	0.0498962	-0.271594	-0.3615	0.197862	0.441997	0.542102	0.368409	-0.208089	-0.193464	0.15434	0.125482	0.226326	0.218469	-0.253307	-0.324559	0.150884	-0.108276	-0.078844
A_06_P1396	|| 2 || 533543 || || || YBR144C || 1083079																																			0.631997
A_06_P1397	ADH5 || 2 || 533756 || NADH oxidation* || metal ion binding* || YBR145W || 1085504	0.614817	-0.0279073	0.320807	-0.298881	0.0712014	-0.151618	-0.0275134	0.317196	0.0701697	-0.324839	-0.389625	-0.929543	-0.642625	-0.667244	-0.118859	-0.130711	0.355659	-0.336934	-0.0512548	0.201408	-0.368975	-0.210591	0.673131	0.701421	1.09848	1.62205	0.501516	1.68125	-0.00190557	0.447051	0.819896	0.718406	0.7485	0.637862	-0.208003	-0.307898	0.628409	0.421911	0.516536	0.83434	-1.15452	-1.03367	-0.311531	1.22669	1.26544	1.93088	0.661724	0.921156
A_06_P1398	MRPS9 || 2 || 535254 || translation || structural constituent of ribosome || YBR146W || 1082515	0.554817	0.0420927	0.290807	0.401119	0.00120137	-0.171618	0.192487	-0.112804	-0.0498303	0.205161	-0.119625	-0.679543	-0.552625	-0.437244	0.501141	-0.230711	-0.864341	-0.946934	-0.311255	-0.368592	-0.428975	-0.000590818	0.0331306	0.0414211	-0.251515	0.22205	0.131516	0.00124792	-0.0819056	-0.0829493	-0.0901038	0.0184061	-0.0315002	-0.152138	-0.0180033	-0.187898	-0.471591	-0.388089	-0.413464	-0.41566	-0.324518	-0.233674	-0.461531	0.106693	0.045441	-0.129116	-0.198276	0.021156
A_06_P1399	|| 2 || 536569 || biological_process || molecular_function || YBR147W || 1081408	-0.245183	-1.10791	-0.719193	-0.0388813	0.0812014	-0.241618	0.332487	0.477196	-0.0198303	0.0751615	-0.489625	-0.929543	-1.14262	-0.307244	-0.138859	-0.590711	0.445659	-0.596934	0.508745	-0.00859158	-0.648975	0.00940918	0.0631306	0.101421	0.108485	0.89205	0.821516	0.971248	-0.451906	-0.152949	0.00989625	0.0484061	-0.0115002	-0.172138	-0.468003	-0.577898	-0.391591	0.461911	0.426536	0.46434	0.445482	0.386326	0.358469	0.676693	0.655441	0.380884	0.00172389	-0.088844
A_06_P1400	YSW1 || 2 || 537870 || biological_process || molecular_function || YBR148W || 1085979	-0.385183	-0.377907	-0.699193	0.101119	0.681201	0.808382	0.482487	0.777196	0.82017	0.335161	-0.879625	-0.619543	-0.622625	-0.587244	0.0911407	-0.150711	0.265659	0.633066	0.288745	0.701408	1.01103	1.23941	-0.0368694	0.0614211	0.148485	-0.23795	-0.418484	0.0212479	-0.331906	-0.332949	-0.160104	-0.361594	-0.4515	-0.302138	0.0719967	0.0521017	-0.0315907	-0.0380888	-0.0734641	-0.18566	-0.354518	-0.303674	-0.101531	-0.483307	-0.424559	-0.239116	-0.218276	-0.238844
A_06_P1401	ARA1 || 2 || 539981 || carbohydrate metabolic process || oxidoreductase activity* || YBR149W || 1082998	-0.105183	-0.177907	-1.00919	-0.0988813	0.201201	0.0283821	0.602487	0.0171957	0.18017	0.315161	0.280375	0.280457	0.277375	0.572756	0.0811407	0.319289	-0.404341	-0.466934	0.288745	-1.26859	-0.588975	0.339409	-0.446869	-0.468579	-0.271515	-0.40795	-0.208484	-0.0487521	0.368094	0.227051	0.259896	0.158406	0.1985	0.417862	-0.608003	-0.167898	-0.301591	-0.358089	-0.383464	-0.27566	-0.0745178	-0.0936744	-0.121531	-0.243307	-0.354559	-0.539116	0.321724	0.251156
A_06_P1402	TBS1 || 2 || 544487 || biological_process* || molecular_function* || YBR150C || 1086529	0.134817	0.342093	-0.0191926	0.0911187	0.0412014	-0.131618	0.182487	0.0171957	0.0101697	0.205161	0.490375	0.350457	0.0873751	-0.0572436	-0.0688593	-0.350711	0.105659	-0.00693432	0.0187452	-0.308592	0.331025	0.309409	-0.406869	-0.388579	-0.171515	-0.12795	-0.368484	-0.168752	0.328094	0.167051	0.249896	-0.0315939	0.0384998	0.307862	-0.148003	-0.157898	0.168409	-0.708089	-0.423464	-0.0456602	0.0654822	0.256326	0.468469	-0.0233073	0.025441	0.220884	0.441724	-0.108844
A_06_P1403	APD1 || 2 || 545022 || biological_process || molecular_function || YBR151W || 1084117	-0.165183	-0.267907	-0.529193	-0.0788813	0.0312014	0.0483821	0.0524866	0.107196	0.0401697	-0.0348385	0.0603747	-0.119543	-0.152625	-0.277244	0.331141	-0.0907108	-0.154341	-0.266934	-0.121255	-1.25859	-0.498975	-0.0605908	-0.276869	-0.228579	-0.381515	-0.17795	-0.168484	-0.198752	0.118094	0.0170507	0.0498962	0.138406	0.0484998	0.0078618	-0.368003	-0.167898	-0.381591	-0.228089	-0.323464	-0.35566	-0.324518	-0.143674	-0.331531	-0.133307	-0.204559	-0.419116	-0.128276	-0.068844
A_06_P1404	SPP381 || 2 || 546370 || nuclear mRNA splicing, via spliceosome* || protein binding* || YBR152W || 1083583	0.154817	0.462093	0.110807	0.291119	-0.208799	0.368382	-0.367513	-1.0828	-0.22983	-0.144839	-0.899625	-0.369543	-0.222625	-0.397244	-0.548859	0.0492892	-0.654341	-0.106934	-0.361255	-0.368592	0.0010253	0.0994092	-0.436869	-0.328579	0.438485	-0.03795	-1.29848	-0.768752	0.468094	0.327051	0.0898962	-0.161594	-0.4115	0.0978618	0.191997	0.762102	0.248409	-0.918089	-0.903464	-0.61566	-0.274518	-0.123674	0.228469	-0.883307	-0.564559	0.0108844	0.0517239	-0.088844
A_06_P1405	RIB7 || 2 || 547454 || riboflavin biosynthetic process || oxidoreductase activity* || YBR153W || 1085547	-0.0451831	0.0720927	0.390807	0.0811187	-0.228799	0.0683821	-0.367513	-0.282804	-0.27983	-0.214839	-0.979625	-0.279543	-0.382625	-0.317244	-0.468859	-0.220711	-0.234341	0.133066	-0.441255	0.131408	-0.0289747	-0.430591	0.0731306	-0.0285789	-0.191515	0.11205	-0.208484	-0.0587521	-0.0719056	-0.102949	-0.240104	-0.201594	-0.1615	-0.232138	-0.128003	0.352102	-0.171591	-0.108089	-0.103464	-0.25566	-0.0245178	0.0263256	0.0584693	-0.223307	-0.304559	-0.369116	-0.238276	-0.188844
A_06_P1406	RPB5 || 2 || 549003 || transcription* || transferase activity* || YBR154C || 1081110	-0.365183	0.0920927	0.700807	-0.108881	-0.568799	-0.591618	-0.667513	-0.852804	-0.65983	-0.154839	-0.479625	-0.229543	0.117375	-0.107244	-0.128859	0.0992892	-0.164341	-0.116934	-0.0612548	0.931408	0.361025	-0.160591	-0.0168694	0.0914211	0.00848459	-0.04795	0.0415159	-0.0187521	-0.191906	-0.362949	-0.260104	-0.361594	-0.5515	-0.262138	0.541997	0.482102	0.128409	0.101911	0.0865359	-0.13566	0.935482	0.916326	0.538469	-0.0533073	-0.174559	0.0808844	-0.168276	-0.048844
A_06_P1407	CNS1 || 2 || 549765 || protein folding || binding* || YBR155W || 1084414	-0.375183	0.462093	1.63081	0.161119	-0.838799	-1.12162	-1.17751	-1.4228	-0.99983	-0.364839	-0.829625	-0.239543	0.0873751	-0.0572436	-0.608859	0.109289	-0.654341	0.0830657	-0.741255	0.961408	0.231025	-0.820591	-0.0768694	0.0214211	-0.00151541	-0.14795	-0.458484	-0.388752	-0.461906	-0.522949	-0.720104	-0.521594	-0.6815	-0.812138	0.411997	0.222102	0.0584093	-0.118089	-0.113464	-0.40566	0.575482	0.416326	0.248469	-0.0333073	-0.134559	-0.109116	-0.228276	-0.158844
A_06_P1408	SLI15 || 2 || 553194 || telomere maintenance* || protein kinase activator activity || YBR156C || 1083452	0.0448169	0.0920927	0.400807	0.291119	-0.188799	-0.0116179	-0.367513	-0.232804	-0.16983	-0.224839	-0.559625	0.0404572	-0.152625	0.132756	0.0511407	0.269289	-0.144341	0.203066	0.0987452	0.321408	0.681025	0.459409	-0.0268694	-0.0585789	-0.181515	0.03205	-0.228484	-0.368752	0.378094	0.0870507	-0.130104	-0.141594	-0.0815002	0.0378618	0.0719967	0.282102	-0.00159074	-0.148089	-0.0634641	-0.36566	-0.0245178	0.0363256	-0.291531	-0.333307	-0.364559	-0.599116	-0.428276	-0.398844
A_06_P1409	ICS2 || 2 || 554304 || biological_process || molecular_function || YBR157C || 1085048	-0.0251831	-0.0379073	-0.189193	-0.178881	-0.0587986	0.148382	-0.157513	0.147196	0.000169726	-0.174839	-0.109625	-0.0795428	0.0673751	-0.287244	-0.498859	-0.160711	0.285659	-0.236934	-0.291255	-0.228592	-0.368975	-0.240591	-1.06687	-1.00858	-0.451515	-0.24795	-0.0884841	0.201248	-0.251906	-0.192949	-0.0601038	-0.151594	-0.0415002	-0.0021382	-0.568003	-0.567898	-0.201591	-0.228089	-0.303464	0.12434	-0.0645178	-0.00367439	0.0984693	0.0366927	-0.104559	-0.119116	-0.118276	-0.328844
A_06_P1410	AMN1 || 2 || 556543 || cell cycle* || protein binding || YBR158W || 1086594	-0.345183	0.132093	0.000807432	-0.808881	-0.638799	-0.641618	-0.547513	-0.492804	-0.48983	-0.664839	-0.479625	0.190457	-0.402625	-1.42724	-2.11886	-1.12071	-0.194341	-0.626934	-0.401255	-1.41859	-1.49897	-1.17059	-1.36687	-1.33858	-0.481515	0.07205	0.781516	0.481248	-0.271906	-0.0229493	-0.0801038	-0.101594	0.0184998	-0.0521382	-0.148003	0.442102	0.208409	0.241911	0.366536	0.35434	0.675482	0.126326	0.398469	0.436693	0.405441	0.210884	-0.888276	-0.658844
A_06_P1411	|| 2 || 558679 || metabolic process* || oxidoreductase activity* || YBR159W || 1084878	0.194817	0.0520927	0.0508074	0.241119	-0.148799	-0.301618	0.0324866	-0.152804	-0.0698303	0.0651615	0.0503747	0.170457	0.0573751	-0.0772436	0.141141	-0.0207108	-0.674341	-1.08693	0.0987452	-0.138592	-0.0789747	-0.0705908	0.0731306	0.0714211	0.178485	0.02205	0.231516	0.151248	-0.301906	-0.162949	0.0498962	-0.0815939	-0.1215	-0.0321382	0.141997	0.0921017	0.108409	0.331911	0.376536	0.40434	0.305482	0.266326	0.258469	0.156693	0.105441	0.120884	0.101724	0.281156
A_06_P1412	CDC28 || 2 || 560072 || transcription* || nucleotide binding* || YBR160W || 1085314	-0.0251831	-0.0479073	-0.159193	0.121119	-0.128799	-0.241618	0.222487	-0.212804	-0.14983	0.155161	-0.159625	-0.359543	-0.302625	-0.177244	0.361141	-0.230711	-0.584341	-0.716934	0.178745	-0.0985916	-0.0389747	0.109409	-0.136869	-0.158579	-0.321515	-0.34795	-0.328484	-0.418752	0.188094	-0.0329493	-0.150104	-0.0915939	-0.1215	0.0078618	-0.258003	0.0721017	-0.401591	-0.258089	-0.223464	-0.54566	-0.154518	0.166326	0.0084693	-0.403307	-0.384559	-0.539116	-0.408276	-0.268844
A_06_P1413	CSH1 || 2 || 561629 || sphingolipid biosynthetic process* || transferase activity* || YBR161W || 1086213	0.134817	-0.537907	-0.119193	0.491119	-0.248799	-0.411618	-0.117513	-0.122804	-0.20983	-0.0648385	0.130375	-0.519543	-0.132625	0.242756	0.491141	0.179289	-0.384341	-0.536934	0.278745	0.121408	-0.0089747	0.169409	-0.136869	-0.178579	-0.0815154	0.02205	0.201516	-0.0487521	-0.181906	-0.0129493	-0.0401038	0.0184061	0.1385	-0.0321382	-0.258003	-0.477898	-0.291591	0.221911	0.116536	0.15434	-0.0945178	-0.00367439	-0.161531	-0.173307	-0.274559	-0.389116	-0.578276	-0.438844
A_06_P1414	TOS1 || 2 || 564565 || response to drug || molecular_function || YBR162C || 1082958	0.0548169	0.242093	-0.0691926	0.391119	0.371201	0.248382	0.412487	0.537196	0.39017	0.255161	0.780375	1.13046	0.587375	0.622756	0.511141	0.469289	0.0756594	-0.276934	0.298745	0.811408	0.811025	0.949409	-0.106869	-0.188579	-0.371515	-0.15795	0.301516	-0.118752	-0.461906	-0.262949	-0.600104	-0.151594	-0.0815002	-0.662138	0.101997	-0.367898	0.0184093	0.681911	0.696536	0.29434	-0.324518	-0.163674	-0.591531	0.266693	0.275441	-0.00911558	0.0617239	0.261156
A_06_P1415	YSY6 || 2 || 565226 || transport* || molecular_function || YBR162W-A || 1084915	0.204817	0.532093	0.720807	0.171119	-0.208799	-0.171618	-0.367513	-0.252804	-0.26983	-0.0948385	0.280375	0.390457	0.397375	0.152756	-0.0188593	0.109289	0.165659	0.973066	-0.211255	0.531408	0.491025	-0.200591	0.313131	0.331421	0.208485	0.23205	0.191516	0.341248	0.228094	0.157051	0.499896	0.288406	0.1185	0.177862	0.291997	-0.437898	0.298409	0.251911	0.0865359	0.25434	0.365482	0.536326	1.17847	0.00669273	-0.124559	0.260884	0.121724	0.231156
A_06_P1416	DEM1 || 2 || 565718 || biological_process* || molecular_function || YBR163W || 1086820	-0.305183	-0.257907	-0.199193	-0.148881	-0.168799	-0.0716179	-0.177513	0.00719575	-0.10983	-0.194839	-0.0996253	0.0104572	-0.142625	-0.0772436	-0.308859	-0.190711	0.575659	0.483066	0.138745	0.0514084	0.171025	0.209409	-0.196869	-0.158579	0.0584846	-0.22795	-0.188484	-0.178752	-0.271906	-0.192949	0.00989625	-0.231594	-0.2215	-0.0521382	0.261997	0.232102	0.318409	0.171911	0.146536	0.31434	-0.0545178	0.0963256	0.158469	-0.173307	-0.144559	-0.0791156	-0.348276	-0.288844
A_06_P1417	ARL1 || 2 || 568421 || transport* || nucleotide binding* || YBR164C || 1083662	-0.0451831	-0.157907	0.100807	-0.198881	-0.288799	-0.361618	-0.247513	-0.322804	-0.24983	-0.204839	-0.0596253	0.120457	0.167375	0.0827564	0.311141	-0.0207108	-0.614341	-0.676934	-0.0512548	0.161408	-0.148975	-0.260591	-0.156869	-0.0785789	-0.211515	-0.14795	-0.0684841	0.171248	-0.361906	-0.402949	-0.0901038	-0.241594	-0.3615	-0.232138	-0.108003	-0.397898	-0.291591	0.221911	0.146536	-0.00566022	0.265482	0.326326	0.428469	-0.0333073	-0.204559	0.0608844	-0.0682761	0.051156
A_06_P1418	UBS1 || 2 || 568847 || protein ubiquitination* || molecular_function || YBR165W || 1083392	0.494817	0.232093	0.120807	0.291119	0.0912014	0.118382	0.422487	0.187196	0.0801697	0.235161	0.250375	0.280457	0.217375	0.342756	0.671141	0.479289	0.0556594	-0.356934	0.588745	0.351408	0.411025	0.489409	0.173131	0.281421	0.348485	0.31205	0.411516	0.601248	-0.101906	0.0670507	0.279896	0.178406	0.2285	0.217862	0.00199671	0.0521017	0.148409	0.601911	0.586536	0.51434	0.315482	0.336326	0.388469	0.396693	0.315441	0.250884	0.221724	0.331156
A_06_P1419	TYR1 || 2 || 571195 || amino acid biosynthetic process* || oxidoreductase activity* || YBR166C || 1081537	-0.105183	0.122093	0.280807	-0.0788813	-0.488799	-0.491618	-0.347513	-0.342804	-0.33983	-0.224839	-0.359625	-0.399543	-0.222625	-0.657244	-0.758859	-0.330711	-0.364341	-0.466934	-0.401255	-0.178592	-0.338975	-0.500591	-0.0268694	-0.0285789	0.218485	-0.00795002	-0.228484	0.101248	0.0780944	0.0470507	0.189896	-0.0215939	-0.0615002	0.347862	-0.138003	-0.0378983	0.0384093	-0.388089	-0.363464	-0.12566	-0.334518	-0.203674	-0.101531	-0.263307	-0.244559	0.0908844	-0.0282761	0.021156
A_06_P1420	POP7 || 2 || 571885 || rRNA processing* || hydrolase activity* || YBR167C || 1080827	0.114817	-0.0579073	-0.329193	-0.0588813	0.561201	0.568382	0.702487	0.497196	0.40017	0.425161	0.400375	0.280457	0.217375	0.332756	0.301141	-0.140711	0.305659	0.193066	0.428745	0.451408	0.191025	0.309409	-0.156869	-0.0885789	-0.281515	-0.14795	0.0915159	0.141248	-0.341906	-0.442949	-0.130104	-0.221594	-0.4315	-0.382138	0.291997	-0.327898	-0.171591	0.441911	0.296536	-0.0556602	1.16548	1.14633	1.15847	0.0866927	-0.104559	0.180884	-0.128276	0.121156
A_06_P1421	PEX32 || 2 || 572366 || peroxisome organization and biogenesis || molecular_function || YBR168W || 1080661	-0.0951831	-0.387907	-0.829193	-0.368881	0.241201	0.188382	0.602487	0.217196	0.14017	0.235161	0.200375	0.250457	-0.122625	-0.107244	-0.378859	-0.530711	-0.0243406	-0.406934	0.178745	-0.438592	-0.208975	-0.000590818	-0.266869	-0.228579	-0.201515	-0.22795	-0.0584841	0.0512479	-0.611906	-0.422949	-0.0601038	-0.331594	-0.2715	-0.152138	-0.278003	-0.417898	-0.351591	-0.0380888	-0.0334641	0.15434	0.0154822	0.0163256	-0.0015307	-0.0133073	-0.134559	0.0308844	0.0117239	-0.038844
A_06_P1422	SSE2 || 2 || 575991 || protein folding* || nucleotide binding* || YBR169C || 1083474	-0.735183	-0.647907	-1.91919	-0.618881	0.0812014	0.158382	0.282487	0.0671957	0.25017	0.0451615	0.0903747	-0.149543	-0.152625	0.222756	0.161141	-0.500711	0.0856594	0.0730657	-0.391255	-1.81859	-1.36897	-1.07059	-0.396869	-0.478579	-0.481515	-0.92795	-0.908484	-0.688752	0.658094	0.627051	0.259896	0.448406	0.5185	0.287862	-0.948003	-0.397898	-0.531591	-1.05809	-1.05346	-0.71566	-1.95452	-1.82367	-1.14153	-0.443307	-0.534559	-0.829116	0.331724	0.151156
A_06_P1423	NPL4 || 2 || 578081 || ER-associated protein catabolic process || molecular_function || YBR170C || 1086723	0.0648169	-0.0879073	-0.299193	-0.218881	0.231201	0.448382	0.302487	0.197196	0.21017	0.135161	0.0103747	-0.109543	0.147375	0.0827564	0.151141	0.0392892	0.0556594	0.233066	0.0587452	-0.248592	0.0410253	-0.0905908	-0.0868694	-0.148579	0.318485	-0.17795	-0.328484	-0.368752	0.198094	0.0670507	0.309896	0.0084061	-0.0415002	0.327862	0.161997	0.222102	0.298409	-0.248089	-0.393464	0.10434	0.00548223	0.0763256	0.448469	-0.273307	-0.294559	0.0408844	-0.0382761	0.011156
A_06_P1424	SEC66 || 2 || 578359 || transport* || protein transporter activity || YBR171W || 1081844	-0.0251831	0.152093	0.350807	-0.248881	-0.538799	-0.681618	-0.277513	-0.902804	-0.63983	-0.164839	-0.219625	-0.239543	0.0673751	-0.167244	-0.118859	-0.0307108	-0.924341	-0.686934	-0.0112548	0.101408	0.0710253	-0.120591	-0.0368694	0.0114211	-0.181515	-0.24795	-0.218484	0.211248	-0.591906	-0.662949	-0.220104	-0.431594	-0.6115	-0.452138	-0.278003	-0.907898	-0.191591	-0.0180888	-0.0834641	-0.0756602	0.255482	0.0163256	0.508469	-0.203307	-0.354559	-0.0991156	-0.158276	-0.00884396
A_06_P1425	SMY2 || 2 || 581367 || cytoskeleton organization and biogenesis || molecular_function || YBR172C || 1086026	-0.245183	0.372093	0.850807	-0.0188813	-0.568799	-0.641618	-0.737513	-0.892804	-0.67983	-0.294839	-0.359625	-0.299543	-0.0426249	-0.0272436	0.131141	0.299289	-0.204341	0.173066	-0.181255	0.711408	0.321025	-0.140591	0.00313055	0.0114211	-0.161515	-0.00795002	-0.278484	-0.618752	-0.0119056	-0.0929493	-0.430104	-0.171594	-0.2115	-0.302138	0.251997	0.522102	-0.201591	-0.528089	-0.383464	-0.46566	0.0954822	0.0163256	-0.241531	-0.0733073	-0.084559	-0.329116	-0.0582761	-0.158844
A_06_P1426	UMP1 || 2 || 582167 || response to DNA damage stimulus* || molecular_function || YBR173C || 1085796	0.354817	0.242093	0.170807	0.111119	0.301201	0.258382	0.302487	0.337196	0.45017	0.285161	0.290375	-0.0795428	0.0873751	0.252756	0.121141	0.329289	0.0256594	0.213066	0.218745	0.0814084	0.271025	0.0894092	0.373131	0.301421	-0.0215154	0.35205	0.441516	0.361248	-0.101906	0.0670507	-0.130104	0.188406	0.1585	0.0278618	-0.208003	-0.117898	-0.131591	0.221911	0.166536	0.10434	0.755482	0.506326	0.468469	0.196693	0.105441	-0.169116	-0.00827611	-0.018844
A_06_P1428	SWD3 || 2 || 582403 || telomere maintenance* || histone lysine N-methyltransferase activity (H3-K4 specific) || YBR175W || 1083356	0.0748169	0.242093	0.650807	0.141119	-0.458799	-0.281618	-0.577513	-0.282804	-0.39983	-0.534839	0.0803747	0.260457	0.0773751	0.122756	-0.308859	-0.000710843	0.155659	0.123066	-0.0112548	0.731408	0.411025	-0.440591	0.183131	0.201421	0.248485	0.24205	0.321516	0.341248	-0.611906	-0.282949	-0.140104	-0.121594	-0.0615002	-0.162138	0.301997	-0.127898	0.458409	0.841911	0.866536	0.62434	0.575482	0.646326	0.578469	0.666693	0.565441	0.570884	-0.148276	0.101156
A_06_P1427	|| 2 || 582647 || || || YBR174C || 1081941																									0.338485				-0.331906						0.301997	0.642102
A_06_P1429	ECM31 || 2 || 583715 || pantothenate biosynthetic process || transferase activity* || YBR176W || 1081705	0.294817	0.0820927	0.100807	-0.0888813	0.201201	0.458382	0.262487	0.337196	0.23017	0.195161	-0.159625	-0.419543	-0.202625	-0.377244	0.0111407	-0.270711	0.0856594	0.0630657	-0.0812548	-0.358592	-0.138975	0.0394092	0.0131306	-0.0185789	0.228485	0.13205	0.0415159	-0.0687521	-0.0219056	0.117051	0.219896	0.0984061	-0.0515002	0.337862	0.141997	0.222102	-0.0415907	-0.0480888	-0.103464	0.0243398	0.145482	0.276326	0.178469	-0.0633073	-0.074559	0.150884	0.111724	0.181156
A_06_P1431	|| 2 || 586066 || || || YBR178W || 1081088					-0.198799	0.0583821				0.155161										0.241408		0.169409													0.321997	-0.307898						0.486326
A_06_P1430	EHT1 || 2 || 586157 || lipid metabolic process* || transferase activity* || YBR177C || 1084167	0.224817	0.282093	-0.129193	0.171119	-0.668799	-0.801618	-0.397513	-0.482804	-0.56983	-0.394839	0.200375	0.0304572	-0.262625	-0.807244	-0.0288593	-0.160711	-0.644341	-1.12693	-0.221255	-0.668592	-0.228975	-0.430591	-0.176869	-0.158579	-0.0915154	0.01205	0.121516	0.0912479	-0.0119056	0.0670507	-0.0301038	0.0384061	0.0784998	0.177862	-0.448003	0.0821017	-0.131591	-0.308089	-0.223464	-0.16566	-0.644518	-0.703674	-0.651531	-0.303307	-0.254559	-0.579116	-0.108276	0.061156
A_06_P1432	FZO1 || 2 || 589109 || mitochondrion organization and biogenesis* || nucleotide binding* || YBR179C || 1080903	0.164817	0.272093	0.110807	0.0811187	0.241201	0.438382	0.142487	0.257196	0.32017	0.125161	-0.359625	-0.469543	-0.282625	-0.327244	0.101141	0.0192892	0.155659	0.233066	-0.221255	-0.188592	0.151025	0.149409	0.0431306	-0.0585789	0.0284846	-0.01795	-0.308484	-0.118752	0.348094	0.227051	0.239896	0.108406	0.0784998	0.237862	-0.268003	0.0421017	-0.0315907	-0.488089	-0.503464	-0.36566	-0.314518	-0.523674	-0.181531	-0.313307	-0.304559	-0.339116	0.201724	-0.00884396
A_06_P1433	DTR1 || 2 || 589736 || transport* || transporter activity* || YBR180W || 1084075	-0.0251831	0.192093	-0.299193	-0.0688813	0.231201	-0.181618	-0.107513	0.307196	0.31017	0.215161	0.920375	0.740457	0.997375	0.772756	0.871141	0.869289	0.885659		0.548745	1.51141	0.681025	0.539409	0.353131	0.381421	0.0984846	-0.08795	0.121516	0.251248	-0.441906	-0.0929493	-0.400104	0.0684061	-0.0215002	-0.232138	-0.0880033	-0.467898	-0.0815907	0.501911	0.336536	0.38434	-0.214518	-0.0536744	0.0084693	0.346693	0.215441	0.400884		0.581156
A_06_P1434	RPS6B || 2 || 592769 || translation* || structural constituent of ribosome || YBR181C || 1083890	-0.0151831	0.0720927	0.230807	-0.218881	-0.338799	-0.281618	-0.487513	-0.562804	-0.30983	-0.164839	-0.229625	-0.149543	-0.0626249	-0.0572436	0.00114068	-0.290711	-0.144341	0.233066	-0.271255	-0.0685916	0.0510253	-0.140591	-0.176869	-0.0585789	-0.101515	-0.30795	-0.408484	-0.228752	-0.0119056	-0.282949	-0.0301038	-0.181594	-0.3615	-0.0821382	-0.0180033	-0.487898	-0.251591	-0.348089	-0.333464	-0.35566	0.315482	0.496326	0.798469	-0.143307	-0.194559	0.160884	-0.158276	-0.218844
A_06_P1435	SMP1 || 2 || 594859 || transcription* || DNA binding* || YBR182C || 1086747	0.504817	0.312093	0.620807	0.331119	-0.178799	-0.331618	-0.147513	-0.262804	-0.36983	-0.0548385	0.0703747	0.690457	0.317375	0.462756	0.581141	0.859289	-0.434341	-0.716934	-0.371255	0.261408	0.301025	-0.210591	-0.106869	-0.128579	-0.111515	0.11205	0.121516	0.301248	-0.391906	-0.162949	-0.470104	-0.181594	0.0184998	-0.222138	0.381997	0.702102	0.288409	0.301911	0.206536	0.22434	-0.224518	-0.143674	-0.171531	-0.0933073	-0.00455902	-0.329116	0.151724	0.601156
A_06_P1436	YPC1 || 2 || 596110 || ceramide metabolic process || hydrolase activity* || YBR183W || 1085195	0.134817	-1.38791	-1.61919	0.0811187	0.151201	-0.0016179	0.572487	0.457196	0.22017	0.115161	0.190375	0.210457	-0.602625	-0.787244	-0.448859	-0.720711	-0.124341	-1.55693	0.298745	-2.49859	-1.31897	0.169409	-0.406869	-0.448579	-0.261515	-0.25795	0.311516	0.501248	-0.0619056	-0.0129493	0.429896	0.268406	0.3485	0.207862	-0.738003	-0.687898	-0.551591	0.401911	0.306536	0.50434	-0.144518	-0.0736744	0.0784693	-0.0333073	-0.174559	-0.139116	-0.398276	-0.238844
A_06_P1437	|| 2 || 597358 || biological_process || molecular_function || YBR184W || 1081338	-0.145183	0.00209274	-0.139193	-0.318881	-0.0787986	0.168382	-0.0175134	-0.292804	-0.16983	-0.0948385	-0.379625	-0.189543	0.127375	-0.377244	-0.438859	-0.650711	-0.324341	0.333066	-0.321255	0.131408	0.131025	-0.0905908	-0.126869	-0.218579	0.518485	0.05205	-0.0584841	-0.0287521	0.0880944	-0.192949	0.599896	-0.00159391	-0.1115	0.167862	0.291997	-0.0878983	0.348409	0.321911	0.0565359	0.26434	0.595482	0.696326	1.28847	-0.0433073	-0.054559	0.480884	-0.118276	0.031156
A_06_P1438	MBA1 || 2 || 599954 || aerobic respiration* || molecular_function || YBR185C || 1083248	0.644817	0.0620927	0.270807	0.191119	0.0312014	0.0883821	0.0924866	0.277196	0.0701697	-0.0348385	0.120375	-0.559543	-0.292625	-0.417244	0.471141	-0.210711	-0.314341	-0.526934	-0.0912548	-0.398592	-0.308975	-0.130591	0.333131	0.451421	0.188485	0.52205	0.661516	0.511248	-0.0219056	0.147051	0.209896	0.248406	0.1985	0.197862	0.0419967	0.192102	0.168409	-0.148089	-0.0134641	0.0143398	-0.0245178	-0.143674	-0.221531	0.256693	0.195441	-0.219116	0.0717239	0.311156
A_06_P1439	PCH2 || 2 || 600548 || meiosis* || molecular_function* || YBR186W || 1085002					0.331201	-0.261618				-0.224839
A_06_P1440	GDT1 || 2 || 602629 || ribosome biogenesis and assembly || molecular_function || YBR187W || 1084701	0.0348169	-0.237907	0.200807	-0.208881	-0.418799	-0.541618	-0.617513	-0.0528043	-0.27983	-0.604839	0.290375	0.830457	0.617375	0.452756	0.0911407	0.569289	0.675659	0.133066	0.368745	1.18141	0.671025	-0.0505908	0.183131	0.181421	0.108485	0.15205	0.421516	0.481248	-0.801906	-0.472949	-0.240104	-0.191594	-0.2815	-0.372138	0.121997	-0.267898	-0.0215907	0.911911	0.896536	0.69434	-0.0145178	0.146326	0.0784693	0.716693	0.635441	0.590884	-0.108276	0.161156
A_06_P1441	NTC20 || 2 || 604102 || mRNA processing* || RNA splicing factor activity, transesterification mechanism || YBR188C || 1086554	-0.135183	-0.0379073	-0.119193	-0.0888813	0.0312014	-0.231618	0.412487	-0.0528043	0.000169726	0.525161		-0.389543	-0.102625			0.139289	0.215659	0.333066	0.148745	0.321408	-0.208975	-0.390591	-0.296869	-0.258579	-0.281515	-0.31795	-0.168484	-0.428752	0.138094	0.0270507	0.379896	0.158406	-0.0215002	-0.222138	0.0319967	-0.137898	-0.571591	-0.0880888	-0.193464	-0.35566	0.885482	0.716326	0.718469	-0.323307	-0.304559	0.130884	-0.0982761	-0.148844
A_06_P1442	RPS9B || 2 || 604503 || translation* || RNA binding* || YBR189W || 1082103	-0.0851831	0.0820927	0.440807	-0.208881	-0.528799	-0.701618	-0.767513	-0.832804	-0.58983	-0.324839	-0.729625	-0.239543	0.0773751	-0.0772436	-0.128859	0.129289	-0.194341	0.00306568	-0.281255	0.491408	0.281025	-0.590591	-0.246869	-0.118579	-0.00151541	-0.17795	-0.298484	0.211248	-0.0219056	-0.212949	0.0898962	-0.161594	-0.3615	0.197862	0.0219967	0.0621017	-0.0615907	-0.0480888	-0.0834641	-0.00566022	0.135482	0.216326	0.568469	0.0766927	-0.044559	0.290884	-0.228276	0.031156
A_06_P1443	|| 2 || 605961 || || || YBR190W || 1085532	0.264817	0.232093	-0.439193	0.0611187	-0.0187986	-0.421618	-0.217513	-0.272804	-0.29983	-0.224839	-0.149625	-0.619543	-0.412625	-0.547244	-0.278859	-0.330711	-0.334341	-0.186934	-0.0612548	0.621408	0.411025	-0.430591	-0.596869	-0.258579	0.118485	-0.60795	-0.528484	-0.228752	-0.111906	-0.352949	-0.280104	-0.181594	-0.2715	-0.102138	0.441997	-2.1779	0.108409	0.301911	0.0865359	-0.0456602	0.875482	1.36633	0.788469	0.256693	0.105441	0.280884	-0.0882761	-0.228844
A_06_P1444	RPL21A || 2 || 606265 || translation || structural constituent of ribosome || YBR191W || 1082352	0.234817	0.362093	0.540807	-0.0388813	-0.438799	-0.671618	-0.567513	-0.532804	-0.37983	-0.134839	-0.169625	-0.219543	0.107375	-0.167244	-0.108859	-0.000710843	0.125659	0.253066	0.178745	0.701408	0.501025	-0.310591	-0.0468694	0.131421	0.0684846	-0.08795	0.101516	0.381248	-0.111906	-0.202949	0.199896	0.0084061	-0.1915	0.177862	0.251997	-0.137898	0.0184093	0.281911	0.176536	0.24434	0.915482	0.676326	0.858469	0.276693	0.275441	0.400884	-0.218276	-0.088844
A_06_P1445	RIM2 || 2 || 607647 || transport* || transporter activity* || YBR192W || 1086262	0.194817	0.212093	0.700807	0.0211187	-0.608799	-0.621618	-0.747513	-0.822804	-0.68983	-0.494839	-0.879625	-0.489543	-0.342625	-0.287244	-0.0888593	0.00928916	-0.594341	-0.236934	-0.621255	0.211408	-0.0589747	-0.580591	0.133131	0.0914211	0.248485	0.05205	0.0515159	-0.0287521	-0.121906	-0.182949	-0.000103752	-0.0915939	-0.1615	-0.0321382	0.471997	0.462102	0.388409	-0.0480888	-0.113464	0.0143398	0.0354822	0.196326	0.228469	0.0566927	-0.00455902	0.150884	0.151724	0.451156
A_06_P1446	MED8 || 2 || 609748 || transcription* || DNA binding* || YBR193C || 1082825	0.204817	0.0920927	-0.269193	0.0311187	0.271201	0.218382	0.522487	0.177196	0.21017	0.335161	0.120375	-0.159543	-0.0126249	0.0527564	0.151141	0.0592892	-0.0343406	-0.0969343	0.268745	0.0714084	0.171025	0.0994092	-0.0368694	-0.108579	-0.111515	0.02205	-0.0484841	0.0812479	0.0780944	0.0270507	0.0398962	0.0284061	0.00849983	0.0578618	-0.238003	-0.277898	-0.221591	0.0319112	-0.0334641	-0.16566	0.115482	0.0363256	0.208469	0.0166927	-0.044559	-0.319116	0.111724	0.071156
A_06_P1447	|| 2 || 610033 || biological_process || molecular_function || YBR194W || 1085803	-0.0551831	-0.207907	-0.319193	-0.128881	0.381201	0.408382	0.442487	0.487196	0.36017	0.215161	0.000374684	-0.0695428	-0.0226249	0.142756	0.661141	0.179289	0.335659	0.453066	0.278745	0.00140843	0.0710253	-0.100591	0.0231306	0.141421	-0.101515	0.10205	0.201516	0.211248	-0.231906	-0.102949	0.139896	0.148406	-0.0315002	-0.0921382	-0.258003	-0.417898	-0.451591	0.111911	-0.133464	-0.15566	0.305482	0.366326	0.588469	0.196693	0.035441	-0.0991156	0.341724	0.241156
A_06_P1448	MSI1 || 2 || 611877 || DNA repair* || transcription regulator activity || YBR195C || 1084085	-0.195183	0.312093	0.550807	0.0011187	-0.508799	-0.641618	-0.407513	-0.482804	-0.51983	-0.344839	-0.359625	-0.0395428	0.0973751	-0.0872436	-0.538859	0.0692892	-0.584341	-0.216934	-0.401255	0.191408	0.211025	-0.530591	0.143131	0.101421	0.0384846	-0.06795	-0.268484	-0.148752	-0.0719056	-0.0629493	-0.120104	-0.0415939	-0.0515002	0.117862	-0.218003	-0.0378983	-0.261591	-0.438089	-0.483464	-0.48566	-0.554518	-0.343674	-0.381531	-0.163307	-0.114559	-0.549116	-0.0982761	-0.00884396
A_06_P1449	PGI1 || 2 || 613895 || glycolysis* || isomerase activity* || YBR196C || 1084903	0.0148169	-0.327907	-0.0891926	-0.0988813	-0.478799	-0.521618	-0.387513	-0.402804	-0.43983	-0.264839	-0.249625	0.160457	-0.0926249	-0.217244	-0.428859	-0.180711	-0.974341	-1.57693	-0.701255	-1.28859	-0.858975	-0.770591	-0.246869	-0.308579	-0.131515	0.03205	-0.0984841	-0.318752	-0.271906	0.0170507	-0.300104	0.178406	0.1885	-0.142138	0.00199671	0.132102	-0.0315907	-0.0980888	-0.0934641	-0.00566022	-1.01452	-1.20367	-1.41153	-0.0433073	-0.084559	-0.319116	0.0517239	0.311156
A_06_P1450	|| 2 || 615851 || biological_process || molecular_function || YBR197C || 1081409	-0.185183	0.0920927	0.0308074	-0.208881	-0.358799	-0.281618	-0.207513	-0.642804	-0.35983	-0.204839	-1.10963	-0.509543	-0.442625	-0.477244	-0.828859	-0.310711	-0.454341	0.0930657	-0.521255	0.121408	-0.0289747	-0.330591	-0.136869	-0.178579	-0.191515	-0.06795	-0.248484	-0.308752	-0.151906	-0.0529493	-0.170104	-0.0515939	-0.1015	-0.0521382	0.0819967	0.0521017	-0.0215907	0.101911	-0.263464	-0.24566	0.105482	0.236326	0.258469	-0.133307	-0.164559	-0.379116	-0.618276	-0.648844
A_06_P1451	TAF5 || 2 || 618518 || transcription* || general RNA polymerase II transcription factor activity* || YBR198C || 1085691	0.0648169	0.202093	0.390807	0.191119	0.0812014	0.248382	-0.0775134	0.177196	0.11017	0.0151615	-0.0296253	0.310457	0.497375	0.632756	0.641141	0.579289	0.845659	0.963066	0.458745	0.741408	0.931025	0.419409	0.353131	0.251421	-0.131515	0.42205	0.171516	-0.328752	0.458094	0.397051	-0.0801038	0.328406	0.4185	-0.0221382	0.431997	0.582102	0.0184093	0.131911	0.106536	-0.23566	0.155482	0.246326	0.418469	0.136693	0.105441	0.000884424	0.0617239	0.121156
A_06_P1452	KTR4 || 2 || 618904 || protein amino acid N-linked glycosylation* || transferase activity* || YBR199W || 1084968	0.234817	0.302093	-0.199193	0.241119	0.281201	0.118382	0.402487	0.197196	0.21017	0.335161	0.300375	0.190457	0.327375	0.232756	0.571141	0.409289	0.175659	0.223066	0.178745	-0.368592	0.191025	0.439409	-0.0768694	-0.0385789	0.338485	-0.00795002	-0.0284841	0.261248	0.0380944	0.00705067	0.419896	0.0584061	0.0284998	0.327862	-0.158003	-0.287898	0.0784093	-0.0280888	-0.103464	0.36434	-0.114518	-0.0236744	0.178469	0.0966927	0.065441	0.280884	0.291724	0.171156
A_06_P1453	BEM1 || 2 || 620867 || establishment of cell polarity* || protein binding* || YBR200W || 1085753	0.204817	0.172093	0.0808074	0.0411187	-0.0287986	0.0183821	0.312487	-0.0728043	0.0201697	0.185161	-0.299625	0.0304572	-0.0526249	-0.0472436	-0.128859	-0.150711	-0.354341	-0.276934	-0.0512548	-0.0785916	0.0810253	0.209409	-0.166869	-0.0885789	-0.0215154	0.03205	0.00151592	0.0112479	0.00809443	0.0270507	0.199896	-0.0315939	-0.1015	0.0078618	0.0319967	0.182102	-0.0115907	0.0919112	-0.103464	0.0743398	0.125482	0.0763256	0.398469	0.0966927	0.065441	0.190884	-0.0182761	-0.168844
A_06_P1454	DER1 || 2 || 623572 || transport* || protein binding || YBR201W || 1086062	0.164817	0.242093	0.290807	0.321119	0.291201	0.0683821	0.492487	0.117196	0.21017	0.445161	0.470375	0.430457	0.387375	0.482756	0.831141	0.529289	-0.104341	-0.0669343	0.308745	0.141408	0.121025	0.239409	0.323131	0.401421	0.0484846	0.17205	0.461516	0.491248	-0.151906	-0.162949	0.129896	-0.0215939	-0.1315	-0.0221382	-0.0980033	-0.197898	-0.251591	0.541911	0.356536	0.26434	0.305482	0.246326	0.318469	0.176693	0.125441	0.0508844	0.451724	0.441156
A_06_P1455	MCM7 || 2 || 625767 || transcription* || nucleotide binding* || YBR202W || 1085427	0.214817	0.462093	0.280807	0.111119	0.0112014	-0.161618	-0.117513	-0.122804	-0.11983	0.0251615	0.300375	0.120457	0.207375	0.422756	0.191141	0.339289	0.235659	0.303066	0.0187452	0.491408	0.801025	0.409409	0.243131	0.201421	-0.0915154	0.28205	0.141516	-0.218752	0.508094	0.427051	0.0498962	0.298406	0.3585	0.377862	0.141997	0.252102	0.00840926	-0.188089	-0.0734641	0.00433978	0.0554822	0.236326	-0.0615307	0.0866927	0.255441	-0.0991156	-0.238276	-0.188844
A_06_P1456	COS111 || 2 || 629163 || ubiquitin cycle* || molecular_function || YBR203W || 1083809	0.0748169	-0.917907	-0.459193	0.191119	0.0712014	0.158382	-0.0375134	0.237196	0.0801697	-0.214839	0.140375	0.140457	-0.0226249	0.312756	0.461141	0.379289	-0.544341	-0.846934	-0.281255	-2.00859	-0.408975	-0.0805908	-0.0268694	-0.128579	-0.121515	-0.08795	0.221516	-0.0587521	-0.661906	-0.472949	-0.470104	-0.371594	-0.3715	-0.482138	-0.118003	0.0521017	-0.211591	-0.0280888	-0.0534641	0.17434	-0.384518	-0.603674	-0.541531	0.286693	0.245441	-0.329116	0.451724	0.711156
A_06_P1457	|| 2 || 633376 || biological_process* || hydrolase activity* || YBR204C || 1086461	0.164817	0.0320927	-0.559193	0.231119	0.481201	0.168382	0.792487	0.487196	0.43017	0.525161	0.690375	0.100457	0.227375	0.322756	0.871141	0.229289	0.0656594	0.0330657	0.448745	-0.388592	0.141025	0.309409	-0.226869	-0.0985789	-0.0515154	-0.05795	0.0815159	0.0112479	0.0980944	0.0370507	0.419896	0.148406	0.0284998	0.187862	-0.278003	-0.707898	-0.401591	0.0619112	-0.133464	0.12434	0.0454822	-0.0936744	0.178469	0.0966927	-0.064559	-0.0391156	0.341724	0.281156
A_06_P1458	KTR3 || 2 || 633617 || cell wall organization and biogenesis* || transferase activity* || YBR205W || 1086530	-0.115183	0.0320927	-0.119193	-0.168881	-0.358799	-0.701618	-0.127513	-0.572804	-0.39983	-0.0448385	-0.339625	-0.429543	-0.372625	-0.527244	-0.178859	-0.240711	-0.924341	-0.956934	-0.231255	-0.308592	-0.128975	-0.190591	-0.206869	-0.168579	-0.0615154	-0.13795	-0.218484	-0.0687521	-0.211906	-0.172949	-0.150104	-0.111594	-0.1615	-0.0721382	-0.218003	-0.237898	-0.341591	-0.268089	-0.213464	-0.0756602	-0.834518	-0.473674	-0.431531	-0.213307	-0.224559	-0.359116	-0.168276	-0.248844
A_06_P1459	|| 2 || 634596 || || || YBR206W || 1082343	0.0648169	0.172093	0.0108074	0.0511187	-0.00879863	0.228382	0.0824866	-0.122804	0.0501697	0.105161	-0.439625	-0.119543	-0.0426249	-0.197244	0.111141	-0.000710843	-0.0943406	-0.226934	-0.00125482	0.0814084	0.271025	0.179409	0.0831306	0.131421	0.208485	0.14205	0.101516	0.141248	0.0780944	0.0770507	0.209896	0.0984061	0.1185	0.257862	-0.0280033	0.292102	0.00840926	0.0519112	0.0765359	0.25434	-0.314518	-0.303674	-0.0915307	0.0666927	0.035441	-0.129116	0.0617239	-0.028844
A_06_P1460	FTH1 || 2 || 635141 || transport* || iron ion binding* || YBR207W || 1086349	0.674817	0.542093	0.810807	0.831119	-0.448799	-0.541618	-0.147513	-0.402804	-0.66983	-0.144839	0.440375	0.670457	0.187375	-0.307244	-0.358859	-0.570711	-1.33434	-2.00693	-0.451255	-1.05859	-1.28897	-0.710591	0.0731306	0.0514211	0.148485	0.27205	0.471516	0.201248	-0.701906	-0.262949	-0.360104	-0.261594	-0.1115	-0.352138	-0.178003	-0.487898	-0.401591	0.101911	0.306536	-0.0556602	-0.274518	-0.253674	-0.0215307	0.156693	0.315441	0.0308844	-0.0382761	-0.168844
A_06_P1461	DUR1,2 || 2 || 642205 || metabolic process* || nucleotide binding* || YBR208C || 1081049	-1.40518	-1.28791	-1.02919	-1.46888	0.151201	-0.0316179	-0.317513	0.387196	0.49017	-0.184839	0.140375	0.0504572	0.657375	1.94276	2.27114	1.76929	2.38566	2.45307	2.06875	-0.0185916	-0.0889747	0.0594092	-0.236869	-0.288579	-0.381515	-0.19795	0.0615159	-0.318752	0.558094	0.377051	0.0998962	0.178406	0.2185	0.147862	0.331997	0.612102	-0.0115907	-0.168089	-0.123464	0.0643398	-0.574518	-0.763674	-0.391531	-0.0933073	-0.174559	-0.559116	-0.358276	0.461156
A_06_P1462	|| 2 || 642578 || || || YBR209W || 1085423											0.780375					-0.750711									-0.131515		0.571516								-0.0680033									-0.513307
A_06_P1463	ERV15 || 2 || 645545 || ER to Golgi vesicle-mediated transport* || molecular_function || YBR210W || 1083909	0.264817	0.0720927	0.0808074	0.121119	0.391201	0.268382	0.402487	0.807196	0.30017	0.255161	0.210375	0.200457	0.0573751	-0.197244	-0.0688593	-0.330711	0.505659	-0.0669343	0.00874518	0.0114084	-0.0089747	-0.300591	0.153131	0.221421	-0.201515	0.10205	0.591516	0.431248	-0.511906	-0.162949	-0.0701038	0.238406	0.1885	-0.142138	-0.238003	-0.577898	-0.151591	0.631911	0.476536	0.26434	0.625482	0.526326	0.488469	0.476693	0.455441	0.240884	0.0517239	0.131156
A_06_P1464	AME1 || 2 || 647127 || cell cycle* || molecular_function || YBR211C || 1086379	0.274817	0.00209274	-0.199193	0.231119	0.221201	0.118382	0.402487	0.157196	0.13017	0.325161	0.720375	0.400457	0.347375	0.362756	0.841141	0.229289	0.585659	0.00306568	0.778745	0.331408	0.651025	0.869409	0.0431306	0.0914211	-0.0515154	0.04205	0.121516	0.171248	-0.181906	-0.0529493	0.119896	0.0384061	0.1585	-0.0021382	-0.0680033	-0.517898	-0.141591	0.411911	0.286536	0.21434	0.305482	0.296326	0.348469	0.226693	0.035441	0.0808844	0.101724	0.00115604
A_06_P1465	NGR1 || 2 || 647881 || mitochondrion organization and biogenesis* || nucleotide binding* || YBR212W || 1081741	-0.125183	-0.0379073	-0.719193	0.111119	0.781201	0.778382	0.902487	1.1772	0.80017	0.495161	0.580375	0.180457	0.217375	0.462756	0.471141	0.449289	1.01566	0.513066	0.608745	0.0914084	0.381025	0.589409	0.0931306	0.0814211	-0.431515	0.07205	0.391516	-0.108752	-0.111906	0.167051	-0.430104	0.0484061	0.2585	-0.312138	-0.378003	-0.337898	-0.301591	0.0419112	0.266536	-0.0356602	-0.334518	-0.523674	-0.591531	0.186693	0.235441	-0.449116	0.331724	0.00115604
A_06_P1466	MET8 || 2 || 650363 || response to drug* || catalytic activity* || YBR213W || 1082137	0.484817	0.522093	1.51081	0.921119	-0.878799	-0.541618	-0.857513	-0.912804	-1.07983	-0.154839	0.400375	0.980457	0.897375	-0.0372436	0.421141	0.849289	0.115659	-0.496934	0.00874518	1.36141	0.981025	-0.220591	0.343131	0.361421	0.118485	0.37205	0.561516	1.12125	-0.361906	0.00705067	0.279896	0.308406	0.2785	-0.0821382	0.211997	-0.107898	0.148409	0.611911	0.636536	0.37434	0.805482	1.11633	1.67847	2.23669	2.16544	1.51088	0.211724	-0.758844
A_06_P1467	SDS24 || 2 || 651410 || meiosis* || molecular_function || YBR214W || 1085879	-0.305183	-0.667907	-2.05919	-0.0588813	0.971201	0.538382	1.00249	1.4472	1.04017	0.655161	1.96037	0.610457	0.817375	1.26276	0.841141	0.859289	1.33566	0.533066	1.49875	-0.0485916	0.731025	0.979409	-0.106869	-0.0585789	-0.191515	-0.22795	0.411516	-0.00875208	0.198094	0.267051	-0.150104	0.198406	0.4185	0.127862	-0.298003	-0.377898	-0.191591	0.0519112	0.156536	-0.0356602	-0.794518	-1.08367	-1.04153	0.0166927	0.065441	-0.909116	0.581724	0.841156
A_06_P1468	HPC2 || 2 || 653351 || transcription* || transcription regulator activity || YBR215W || 1086565	0.0848169	0.342093	0.270807	0.201119	0.341201	0.328382	0.292487	0.00719575	0.21017	0.335161	-0.159625	-0.169543	0.0373751	0.0327564	0.271141	0.219289	0.0456594	0.493066	0.0487452	0.0714084	0.391025	0.269409	0.0731306	-0.0485789	-0.101515	0.02205	-0.498484	-0.428752	0.628094	0.287051	0.0498962	0.0584061	0.00849983	0.207862	0.341997	0.482102	0.178409	-0.158089	-0.0834641	-0.22566	0.355482	0.176326	0.218469	-0.313307	-0.324559	-0.159116	0.271724	0.061156
A_06_P1469	YBP1 || 2 || 657595 || response to oxidative stress || molecular_function || YBR216C || 1081493	0.244817	0.162093	-0.0691926	0.161119	0.171201	-0.111618	0.232487	0.227196	0.10017	0.185161	-0.0796253	-0.189543	-0.262625	0.182756	0.221141	0.249289	0.185659	0.0930657	-0.00125482	0.131408	0.451025	0.119409	0.0231306	0.0414211	0.198485	0.06205	0.101516	0.161248	-0.0519056	0.0670507	0.0798962	-0.0315939	-0.0915002	0.157862	0.101997	0.262102	0.328409	-0.0480888	0.00653587	0.27434	-0.0245178	-0.193674	-0.131531	-0.163307	-0.024559	-0.149116	0.111724	0.141156
A_06_P1470	ATG12 || 2 || 657827 || transport* || protein tag || YBR217W || 1082235	0.0348169	0.0820927	0.0508074	0.101119	0.291201	0.148382	0.482487	0.0771957	0.14017	0.315161	-0.0896253	0.150457	-0.492625	0.212756	0.181141	-0.260711	-0.354341	-0.226934	-0.0912548	-0.00859158	-0.0189747	0.179409	-0.566869	-0.308579	-0.411515	-0.40795	-0.378484	-0.248752	-0.481906	-0.572949	-0.260104	-0.531594	-0.7715	-0.602138	0.0219967	0.112102	-0.321591	0.0419112	-0.273464	-0.11566	0.825482	0.786326	0.568469	-0.393307	-0.534559	-0.0191156	0.121724	-0.168844
A_06_P1471	PYC2 || 2 || 662244 || metabolic process* || nucleotide binding* || YBR218C || 1084140	0.0748169	0.0720927	0.210807	0.0711187	-0.0587986	-0.0616179	-0.267513	0.0971957	-0.0398303	-0.0548385	-0.289625	-0.509543	-0.452625	-0.217244	-0.158859	-0.140711	0.455659	0.553066	0.00874518	0.351408	0.281025	0.109409	0.163131	0.111421	-0.0315154	0.68205	0.0615159	-0.118752	0.628094	0.607051	0.139896	0.408406	0.4585	0.487862	-0.118003	0.272102	-0.141591	-0.698089	-0.473464	-0.31566	-0.644518	-1.03367	-0.761531	-0.0833073	-0.074559	-0.389116	-0.518276	0.011156
A_06_P1472	|| 2 || 663298 || biological_process || molecular_function || YBR219C || 1085463				-0.0088813	-0.0487986	0.248382		0.817196	0.21017	-0.124839	-0.559625	0.480457	-0.112625	0.102756	-0.228859	-0.0807108	0.775659	0.0930657	-0.0912548	-0.298592	0.711025	0.339409	0.273131	0.651421	0.168485	0.18205	0.0915159	0.161248	-0.131906		-0.190104	0.0484061	0.2285	0.127862	0.301997	-0.177898	0.298409	1.14191	1.19654	0.58434	0.0354822	0.206326	-0.201531	0.536693	0.385441	0.570884		0.181156
A_06_P1473	|| 2 || 664672 || biological_process* || molecular_function || YBR220C || 1086451	0.0748169	0.102093	-0.0291926	-0.118881	-0.258799	-0.281618	-0.257513	-0.0428043	-0.18983	-0.184839	-0.0196253	0.00045724	-0.102625	-0.487244	-0.538859	-0.180711	0.0756594	-0.326934	0.198745	0.321408	0.261025	-0.340591	-0.176869	-0.108579	-0.0615154	-0.08795	0.121516	0.0312479	-0.511906	-0.332949	-0.430104	-0.231594	-0.2015	-0.302138	0.0419967	-0.0278983	-0.231591	0.101911	0.196536	0.00433978	-0.594518	-0.343674	-0.671531	0.146693	0.155441	-0.229116	-0.138276	0.091156
A_06_P1474	PDB1 || 2 || 666248 || glycolysis* || oxidoreductase activity* || YBR221C || 1083430	0.274817	0.162093	0.000807432	0.0011187	0.00120137	-0.541618	0.0524866	0.117196	-0.10983	-0.0148385	0.0203747	-0.0595428	-0.00262491	-0.167244	-0.278859	0.129289	-0.214341	-0.986934	0.228745	-0.0785916	-0.0789747	-0.220591	0.0931306	0.111421	-0.0315154	0.25205	0.471516	0.0912479	-0.531906	-0.182949	-0.490104	0.0284061	0.0284998	-0.272138	0.0719967	-0.277898	-0.131591	0.531911	0.556536	0.39434	0.285482	0.0363256	-0.611531	0.436693	0.425441	0.130884	-0.418276	-0.268844
A_06_P1475	PCS60 || 2 || 668346 || biological_process* || catalytic activity* || YBR222C || 1080920	0.134817	0.122093	-0.229193	-0.0888813	0.411201	0.248382	0.302487	0.777196	0.52017	0.0651615	-0.469625	-1.27954	-0.732625	0.0727564	0.701141	0.409289	1.40566	0.843066	0.328745	0.891408	0.771025	-0.0605908	-0.186869	-0.128579	-0.371515	-0.29795	0.141516	-0.348752	-0.381906	-0.0529493	-0.630104	0.108406	0.1385	-0.402138	0.0419967	-0.00789831	-0.141591	0.00191116	0.166536	-0.19566	-0.314518	-0.393674	-0.441531	0.196693	0.335441	-0.0791156	0.261724	1.02116
A_06_P1477	|| 2 || 670120 || || || YBR224W || 1083814						0.0883821																																				0.576326
A_06_P1476	TDP1 || 2 || 670292 || response to DNA damage stimulus* || hydrolase activity* || YBR223C || 1082076	0.00481694	0.232093	0.110807	0.251119	0.411201	0.868382	0.202487	0.467196	0.32017	0.0451615	0.0903747	0.570457	0.307375	0.182756	0.321141	0.499289	0.785659	0.473066	0.258745	0.271408	0.311025	-0.0805908	0.163131	0.161421	-0.0215154	0.24205	0.191516	0.00124792	0.408094	0.397051	-0.0601038	0.288406	0.3285	-0.0021382	-0.0680033	0.372102	-0.0215907	-0.188089	-0.263464	-0.27566	-0.424518	-0.433674	-0.0715307	-0.0533073	0.125441	-0.419116	0.311724	0.411156
A_06_P1478	|| 2 || 670622 || biological_process || molecular_function || YBR225W || 1083261	0.0148169	-0.0779073	-0.309193	0.221119	0.561201	0.698382	0.382487	0.657196	0.49017	0.135161	0.0203747	0.160457	0.117375	0.382756	0.491141	0.429289	0.535659	0.313066	0.158745	-0.118592	0.251025	0.199409	-0.106869	-0.208579	-0.0315154	-0.01795	0.0315159	-0.228752	0.0680944	0.137051	-0.0901038	0.148406	0.1985	0.0678618	-0.128003	0.272102	0.0884093	-0.0780888	-0.113464	0.0643398	-0.224518	-0.213674	-0.181531	-0.0833073	-0.00455902	-0.449116	0.271724	0.261156
A_06_P1479	|| 2 || 673560 || || || YBR226C || 1086674						0.0383821					-0.119625	0.510457		0.642756								-0.190591						-0.0687521						0.517862	-0.358003	0.402102					1.35548	0.446326
A_06_P1480	MCX1 || 2 || 675129 || biological_process* || nucleotide binding* || YBR227C || 1083174	-0.0151831	0.192093	0.380807	-0.0888813	-0.388799	-0.271618	-0.527513	-0.822804	-0.42983	-0.244839	-1.08963	-0.689543	-0.312625	-0.547244	-0.478859	0.109289	-0.934341	-0.0569343	-0.711255	-0.288592	-0.228975	-0.400591	-0.0868694	-0.178579	0.0184846	-0.13795	-0.708484	-0.438752	0.478094	0.197051	-0.0301038	0.0184061	0.0684998	0.0378618	0.531997	1.0221	0.248409	-0.678089	-0.563464	-0.64566	-0.434518	-0.353674	-0.251531	-0.573307	-0.524559	-0.439116	-0.0382761	-0.148844
A_06_P1481	SLX1 || 2 || 675308 || response to DNA damage stimulus* || hydrolase activity* || YBR228W || 1085738	0.0948169	0.112093	0.0208074	0.0111187	0.201201	0.428382	0.272487	0.00719575	0.15017	0.165161	-0.249625	-0.469543	-0.482625	-0.227244	-0.278859	-0.520711	-0.304341	0.343066	-0.211255	0.0114084	-0.198975	-0.000590818	-0.0868694	-0.0385789	0.0884846	-0.04795	-0.178484	-0.208752	0.0480944	-0.102949	0.139896	0.0684061	-0.1415	-0.122138	0.361997	-0.107898	0.0684093	0.221911	-0.0634641	-0.0556602	0.625482	0.726326	0.928469	-0.0733073	-0.114559	0.190884	-0.0382761	-0.198844
A_06_P1482	ROT2 || 2 || 679216 || metabolic process* || hydrolase activity* || YBR229C || 1081553	-0.295183	-0.157907	-0.599193	-0.318881	0.121201	0.258382	-0.0475134	0.197196	0.21017	-0.0748385	-0.189625	-0.249543	-0.0226249	0.162756	0.00114068	-0.0607108	0.185659	0.163066	0.0387452	-0.0485916	0.201025	-0.350591	-0.106869	-0.0885789	-0.0615154	-0.12795	0.0515159	-0.268752	-0.241906	-0.0829493	-0.140104	-0.0115939	-0.0315002	-0.212138	0.0619967	0.112102	-0.0915907	-0.0480888	0.0765359	0.13434	-0.354518	-0.533674	-0.441531	-0.0233073	0.00544098	-0.219116	0.0517239	0.041156
A_06_P1483	OM14 || 2 || 680045 || biological_process || molecular_function || YBR230C || 1085166	0.0348169	-0.507907	-1.05919	0.461119	1.0612	0.648382	1.29249	1.5972	1.18017	0.815161	-0.429625	-1.06954	-1.00262	0.0127564	-0.0188593	-0.440711	0.165659	-0.366934	0.568745	-1.45859	-0.698975	0.459409	-0.106869	0.0214211	-0.281515	-0.00795002	0.291516	0.211248	-0.0219056	0.157051	-0.0701038	0.268406	0.2785	0.137862	-0.448003	-0.447898	-0.401591	-0.258089	-0.243464	-0.0356602	-0.294518	-0.483674	-0.681531	0.186693	0.085441	-0.689116	0.431724	0.881156
A_06_P1484	SWC5 || 2 || 683085 || transcription* || molecular_function || YBR231C || 1080829	-0.225183	0.132093	0.130807	0.121119	-0.268799	-0.101618	-0.167513	-0.622804	-0.25983	0.0551615	-0.259625	-0.139543	0.147375	-0.437244	-0.748859	-0.120711	-0.744341	-0.206934	-0.221255	-0.238592	-0.0789747	0.179409	-0.0768694	-0.228579	-0.0815154	0.01205	-0.768484	-0.268752	0.418094	0.0370507	0.229896	0.158406	0.0784998	-0.0321382	0.0219967	0.102102	0.118409	-0.488089	-0.503464	-0.51566	-0.424518	-0.273674	0.478469	-0.433307	-0.484559	-0.319116	-0.138276	-0.398844
A_06_P1486	PBP2 || 2 || 683423 || biological_process || molecular_function* || YBR233W || 1084465	0.244817	0.212093	0.210807	0.461119	0.231201	0.168382	0.492487	0.0371957	0.22017	0.505161	0.100375	0.350457	0.277375	-0.147244	0.0311407	0.239289	-0.494341	-0.266934	0.418745	-0.0285916	0.281025	0.509409	-0.0868694	-0.278579	-0.211515	0.10205	-0.608484	-0.388752	0.608094	0.437051	0.109896	0.0584061	0.0684998	0.487862	0.0119967	0.352102	-0.181591	-0.478089	-0.513464	-0.65566	-0.264518	-0.183674	-0.211531	-0.323307	-0.274559	-0.489116	-0.168276	-0.128844
A_06_P1485	|| 2 || 683727 || || || YBR232C || 1080897						-0.151618
A_06_P1487	DAD3 || 2 || 684972 || cell cycle* || protein binding || YBR233W-A || 1082805	0.334817	0.142093	0.0808074	0.0111187	0.361201	0.0083821	0.0224866	0.357196	0.29017	0.195161	0.250375	0.220457	0.577375	0.412756	0.361141	0.0192892	0.505659	0.513066	0.568745	1.24141	1.04103	0.389409	0.0731306	0.211421	-0.0915154	-0.04795	0.301516	0.561248	-0.621906	-0.452949	0.0198962	-0.161594	-0.3615	-0.202138	0.321997	-0.227898	0.108409	0.961911	0.696536	0.52434	0.925482	0.986326	1.35847	0.0466927	-0.024559	0.250884	-0.108276	0.091156
A_06_P1488	ARC40 || 2 || 686587 || actin filament organization* || structural constituent of cytoskeleton || YBR234C || 1086812	0.274817	0.0320927	-0.0691926	0.321119	0.351201	0.338382	0.332487	0.397196	0.33017	0.165161	0.630375	0.620457	0.607375	0.602756	0.721141	0.489289	0.425659	0.213066	0.508745	0.121408	0.211025	0.189409	0.133131	0.131421	0.0884846	0.22205	0.391516	0.241248	-0.201906	-0.0129493	-0.130104	0.0984061	0.1185	-0.0921382	0.00199671	0.0621017	0.0284093	0.351911	0.476536	0.33434	0.155482	0.156326	0.0484693	0.436693	0.375441	0.230884	0.151724	0.101156
A_06_P1489	|| 2 || 686896 || biological_process* || ion transmembrane transporter activity || YBR235W || 1084926	-0.195183	0.0220927	-0.119193	-0.218881	0.0212014	0.0283821	-0.217513	0.127196	0.0101697	-0.104839	-0.0496253	-0.109543	-0.0826249	0.312756	0.361141	0.169289	0.445659	0.353066	0.108745	0.111408	0.131025	-0.190591	0.113131	0.0714211	-0.261515	-0.19795	0.321516	-0.178752	-0.161906	0.0470507	-0.380104	0.0284061	0.1385	-0.302138	0.151997	0.262102	-0.0515907	0.151911	0.246536	0.0543398	-0.234518	-0.363674	-0.381531	0.116693	0.205441	-0.249116	0.0717239	-0.198844
A_06_P1490	ABD1 || 2 || 691688 || mRNA processing* || transferase activity* || YBR236C || 1082665	0.294817	0.322093	0.280807	0.241119	0.331201	0.368382	0.362487	0.257196	0.31017	0.315161	0.190375	-0.0695428	0.237375	0.362756	0.561141	0.469289	0.425659	0.513066	0.228745	0.321408	0.271025	0.0294092	0.143131	0.171421	0.278485	0.19205	0.141516	0.151248	0.328094	0.247051	0.429896	0.258406	0.1785	0.337862	0.301997	0.0621017	0.308409	0.421911	0.296536	0.31434	0.425482	0.406326	0.438469	0.136693	0.165441	0.340884	0.411724	0.381156
A_06_P1491	PRP5 || 2 || 691964 || mRNA processing* || nucleotide binding* || YBR237W || 1080954	-0.0451831	0.212093	-0.0291926	0.0411187	0.391201	0.498382	0.0824866	0.227196	0.33017	0.0451615	-0.0596253	-0.0595428	-0.142625	-0.157244	-0.178859	-0.0507108	-0.0543406	0.263066	-0.381255	-0.118592	-0.198975	0.0794092	-0.116869	-0.108579	0.108485	-0.09795	-0.558484	-0.348752	0.0680944	-0.0129493	-0.0101038	-0.101594	-0.1615	-0.122138	-0.0180033	-0.0178983	-0.0715907	-0.218089	-0.313464	-0.34566	0.0754822	0.116326	0.268469	-0.313307	-0.324559	-0.159116	0.0317239	-0.198844
A_06_P1492	|| 2 || 697297 || ribosome biogenesis and assembly* || molecular_function || YBR238C || 1081543	-0.135183	0.422093	1.46081	0.541119	-1.0788	-0.961618	-1.06751	-1.1228	-0.86983	-0.464839	-0.599625	-0.199543	0.0173751	-0.297244	-0.788859	0.149289	-0.464341	-0.866934	-0.361255	0.991408	-0.0789747	-0.790591	0.263131	0.0914211	-0.331515	0.07205	0.781516	-0.0987521	-0.581906	-0.172949	-0.890104	-0.241594	-0.0915002	-0.552138	1.002	0.612102	0.728409	0.881911	0.696536	0.49434	0.125482	0.146326	-0.301531	-0.0533073	0.085441	-0.139116	-0.168276	-0.268844
A_06_P1493	|| 2 || 699938 || biological_process* || molecular_function* || YBR239C || 1085110	0.104817	0.362093	0.600807	0.351119	0.261201	0.148382	-0.137513	0.457196	0.21017	-0.0748385	-0.159625	0.290457	0.267375	0.292756	-0.0788593	0.369289	0.795659	0.633066	-0.0112548	0.711408	0.391025	-0.210591	0.0931306	0.121421	-0.0215154	0.20205	0.451516	0.00124792	-0.361906	-0.112949	-0.400104	-0.0815939	-0.0615002	-0.252138	0.431997	0.0621017	0.128409	0.521911	0.306536	0.0543398	0.225482	0.176326	0.0284693	0.176693	0.215441	-0.0591156	0.101724	0.251156
A_06_P1494	THI2 || 2 || 701837 || transcription* || metal ion binding* || YBR240C || 1085664	-0.0651831	-0.107907	-0.469193	-0.168881	-0.0487986	0.0683821	-0.0975134	0.157196	0.0701697	-0.0748385	0.550375	0.150457	0.137375	-0.0972436	-0.328859	-0.220711	0.185659	-0.186934	0.00874518	-0.00859158	-0.208975	-0.340591	0.00313055	-0.0685789	0.358485	0.18205	0.0915159	0.241248	-0.131906	-0.0129493	0.269896	-0.0215939	0.0884998	0.0878618	0.131997	0.0521017	0.0784093	0.131911	-0.113464	0.35434	-0.504518	-0.263674	-0.0615307	0.146693	0.145441	-0.0391156	0.151724	0.431156
A_06_P1495	|| 2 || 704050 || transport* || transporter activity* || YBR241C || 1080979	-0.335183	-0.337907	-1.95919	-0.948881	-0.0587986	-0.111618	0.0124866	0.437196	0.37017	-0.124839	0.780375	1.10046	0.827375	1.09276	-0.148859	0.609289	0.805659	-0.176934	0.548745	-0.0285916	0.101025	-0.270591	-0.136869	-0.158579	-0.151515	-0.23795	0.371516	-0.0487521	-0.351906	0.0170507	-0.240104	0.168406	0.1985	-0.232138	-0.518003	-0.837898	-0.491591	0.611911	0.646536	0.51434	-0.564518	-0.523674	-0.361531	0.526693	0.435441	0.0908844	0.211724	0.061156
A_06_P1496	|| 2 || 704665 || biological_process || molecular_function* || YBR242W || 1086925	-0.155183	0.242093	0.120807	-0.0788813	0.121201	0.118382	0.0824866	0.137196	0.14017	0.175161	-0.0296253	0.0404572	0.137375	-0.227244	-0.318859	-0.120711	-0.114341	0.0630657	-0.331255	0.451408	-0.0589747	-0.620591	0.153131	0.101421	-0.201515	-0.00795002	-0.0284841	-0.118752	-0.251906	-0.212949	-0.280104	-0.121594	-0.2015	-0.322138	0.191997	-0.147898	-0.141591	0.251911	0.126536	-0.0956602	-0.0445178	0.116326	0.0984693	-0.0533073	-0.104559	-0.139116	-0.148276	0.021156
A_06_P1497	ALG7 || 2 || 706788 || aerobic respiration* || transferase activity* || YBR243C || 1082776	0.224817	0.0720927	-0.0691926	-0.158881	0.0312014	-0.0716179	-0.117513	0.407196	0.18017	-0.0648385	0.550375	0.490457	0.457375	0.242756	0.361141	0.309289	0.435659	-0.446934	0.418745	0.611408	0.671025	0.209409	0.0331306	0.0614211	0.0384846	0.13205	0.431516	0.381248	-0.781906	-0.522949	-0.450104	-0.261594	-0.2515	-0.472138	0.0219967	-0.427898	-0.0715907	0.621911	0.656536	0.39434	-0.374518	-0.253674	-0.461531	0.216693	0.135441	0.210884	-0.0482761	0.261156
A_06_P1498	GPX2 || 2 || 707523 || response to oxidative stress || oxidoreductase activity* || YBR244W || 1080981	-0.215183	-0.687907	0.110807	-0.248881	-0.238799	-0.261618	-0.437513	-0.0928043	-0.13983	-0.294839	-0.919625	-0.429543	-0.512625	-0.127244	-0.428859	-0.130711	-0.274341	-0.0769343	-0.541255	-0.00859158	-0.438975	-0.600591	0.0331306	0.0814211	-0.301515	0.01205	0.381516	0.441248	-0.361906	-0.302949	-0.0801038	-0.251594	-0.3715	-0.0421382	-0.338003	-0.247898	0.00840926	0.141911	0.0365359	-0.0156602	0.705482	0.456326	0.578469	0.746693	0.435441	0.460884	-0.228276	-0.268844
A_06_P1499	ISW1 || 2 || 711534 || transcription* || nucleotide binding* || YBR245C || 1084928	0.0348169	0.332093	0.310807	-0.0188813	0.141201	0.288382	-0.0675134	-0.0428043	0.14017	0.0851615	0.0603747	0.00045724	0.127375	0.112756	0.111141	0.199289	0.375659	0.813066	0.148745	0.371408	0.581025	0.409409	0.0431306	0.0114211	-0.141515	-0.00795002	-0.368484	-0.378752	0.458094	0.157051	-0.0501038	-0.101594	-0.1115	0.0778618	0.211997	0.282102	0.0384093	-0.248089	-0.243464	-0.38566	-0.224518	0.00632561	-0.111531	-0.323307	-0.324559	-0.229116	0.181724	-0.098844
A_06_P1500	|| 2 || 711586 || biological_process || molecular_function || YBR246W || 1084183	-0.0851831	0.0820927	0.290807	0.0111187	-0.168799	-0.141618	-0.207513	0.0471957	-0.13983	-0.124839	0.220375	-0.219543	0.107375	-0.0272436	-0.00885932	0.0792892	0.415659	0.303066	0.338745	0.441408	0.281025	-0.160591	0.0131306	0.0414211	0.338485	0.18205	0.0915159	0.121248	-0.0419056	0.0270507	0.119896	-0.00159391	0.0184998	0.447862	0.331997	0.0121017	0.368409	0.0319112	0.106536	0.30434	0.155482	0.156326	0.148469	0.0866927	0.055441	0.130884	-0.148276	0.011156
A_06_P1501	ENP1 || 2 || 714450 || ribosome biogenesis and assembly* || snoRNA binding || YBR247C || 1081616	-0.485183	0.522093	1.37081	-0.458881	-1.4888	-1.50162	-1.77751	-1.6928	-1.44983	-0.854839	-0.689625	-0.229543	0.0973751	-0.0872436	-0.908859	0.279289	-0.304341	-0.0869343	-0.211255	1.40141	0.621025	-0.540591	0.253131	0.221421	-0.0115154	-0.08795	-0.298484	-0.388752	-0.181906	-0.222949	-0.690104	-0.321594	-0.3615	-0.412138	0.391997	0.662102	0.0584093	-0.408089	-0.333464	-0.63566	-0.214518	-0.0436744	-0.451531	-0.263307	-0.224559	-0.489116	-0.268276	-0.078844
A_06_P1502	HIS7 || 2 || 716460 || metabolic process* || transferase activity* || YBR248C || 1081641	-0.0751831	0.542093	0.800807	-0.228881	-0.428799	-0.131618	-0.797513	-0.782804	-0.44983	-0.294839	-1.05963	-0.749543	-0.282625	-0.117244	-0.178859	0.0492892	-0.154341	0.583066	-0.361255	0.701408	0.491025	-0.200591	0.233131	0.231421	0.388485	0.60205	-0.458484	-0.0787521	0.798094	0.557051	0.449896	0.418406	0.3685	0.527862	0.371997	0.752102	0.348409	-0.648089	-0.373464	-0.34566	-0.294518	-0.0536744	-0.0415307	0.166693	0.215441	0.560884	0.141724	0.081156
A_06_P1503	ARO4 || 2 || 717989 || metabolic process* || transferase activity* || YBR249C || 1085150	-0.0751831	-0.00790726	0.0808074	-0.208881	-0.248799	-0.681618	-0.127513	-0.292804	-0.20983	-0.0548385	-0.729625	-1.34954	-0.972625	-0.937244	-0.688859	-0.470711	-0.854341	-1.16693	-0.151255	0.171408	-0.298975	-0.0405908	0.153131	0.101421	0.278485	0.90205	-0.0984841	0.381248	0.238094	0.317051	0.0398962	0.168406	0.2485	0.327862	-0.0480033	0.152102	0.408409	-0.648089	-0.373464	-0.0856602	-1.06452	-1.01367	-1.26153	-0.173307	-0.134559	-0.0191156	-0.178276	0.111156
A_06_P1504	SPO23 || 2 || 719028 || meiosis || molecular_function || YBR250W || 1081514	-0.115183	-0.167907	-0.209193	-0.0788813	0.131201	0.248382	0.162487	0.0871957	0.32017	0.00516146							-0.444341	0.0530657	0.0987452	0.371408	0.201025	0.149409	-0.256869	-0.00857894	0.0784846	0.02205	-0.248484	-0.378752	0.288094	0.507051	0.199896	0.0784061	-0.2515	0.147862	0.0719967	0.522102			-0.123464	0.14434	0.625482	0.206326		-0.0433073	0.295441			0.781156
A_06_P1505	MRPS5 || 2 || 721385 || translation || RNA binding* || YBR251W || 1085338	0.614817	0.192093	0.290807	0.351119	0.151201	-0.0216179	0.122487	-0.0128043	-0.00983027	0.125161	0.420375	-0.369543	-0.0426249	-0.0572436	0.831141	-0.0407108	-0.314341	-0.426934	-0.00125482	-0.0185916	-0.168975	0.279409	0.173131	0.191421	0.178485	0.34205	0.211516	0.171248	0.0680944	-0.0429493	0.169896	0.0884061	-0.1315	-0.0321382	0.191997	-0.517898	-0.171591	0.0219112	-0.0334641	-0.10566	0.195482	0.306326	0.508469	0.156693	0.035441	0.290884	-0.118276	0.00115604
A_06_P1506	DUT1 || 2 || 722606 || nucleotide metabolic process* || hydrolase activity* || YBR252W || 1083806	-0.0151831	0.102093	0.280807	-0.168881	-0.338799	-0.171618	-0.467513	-0.182804	-0.15983	-0.304839	-0.219625	-0.479543	-0.102625	-0.167244	-0.108859	-0.0507108	0.0856594	-0.0469343	-0.0512548	1.04141	0.771025	-0.100591	-0.0568694	0.00142106	-0.121515	0.14205	-0.0384841	0.371248	-0.281906	-0.132949	-0.0301038	-0.00159391	0.0184998	-0.0521382	-0.0580033	-0.277898	-0.171591	0.0919112	0.0665359	0.0843398	-0.344518	-0.373674	0.358469	0.166693	0.075441	-0.0791156	-0.158276	0.051156
A_06_P1507	SRB6 || 2 || 723265 || transcription* || structural molecule activity* || YBR253W || 1086864	-0.0451831	-0.0579073	0.0108074	-0.0488813	0.0612014	0.428382	0.0324866	0.167196	0.16017	-0.0448385	-0.0696253	0.180457	0.237375	0.152756	-0.0688593	-0.150711	0.195659	0.313066	-0.111255	0.181408	-0.0189747	-0.110591	-0.126869	-0.0485789	0.278485	-0.00795002	0.301516	-0.0287521	-0.341906	-0.222949	0.239896	-0.0815939	-0.2515	-0.102138	0.251997	-0.367898	0.178409	0.611911	0.306536	0.60434	0.125482	0.496326	1.07847	0.0666927	0.055441	0.270884	-0.298276	-0.328844
A_06_P1508	TRS20 || 2 || 724258 || transport* || Ras guanyl-nucleotide exchange factor activity || YBR254C || 1081211	-0.155183	-0.0179073	0.290807	-0.308881	-0.278799	-0.191618	-0.567513	-0.252804	-0.25983	-0.424839	-0.229625	0.130457	0.147375	0.252756	-0.208859	0.219289	0.0856594	0.183066	-0.181255	0.611408	0.441025	-0.260591	0.0631306	0.141421	0.0684846	0.21205	0.381516	0.491248	-0.291906	-0.162949	0.119896	0.0784061	-0.00150017	0.0078618	0.131997	-0.437898	0.0784093	0.611911	0.416536	0.41434	0.275482	0.406326	0.688469	0.186693	0.095441	0.140884	-0.188276	-0.028844
A_06_P1509	|| 2 || 724451 || biological_process || molecular_function || YBR255W || 1083053	-0.165183	0.122093	-0.0391926	-0.0688813	0.191201	0.258382	-0.0275134	0.0471957	0.20017	0.105161	-0.139625	-0.119543	-0.0526249	0.202756	0.321141	0.209289	0.0356594	0.443066	-0.0512548	-0.0885916	0.0710253	0.299409	-0.136869	-0.248579	-0.0615154	0.00204998	-0.448484	-0.328752	0.318094	0.0570507	0.0798962	-0.0815939	-0.1115	-0.0521382	0.131997	0.342102	0.0284093	-0.368089	-0.343464	-0.21566	0.0354822	0.0763256	0.248469	-0.243307	-0.334559	-0.119116	0.171724	-0.028844
A_06_P7254	|| 2 || 727069 || biological_process || molecular_function || YBR255C-A || 1083904	0.254817	0.0620927	0.0508074	-0.408881	0.0312014	-0.311618	0.0424866	0.397196	0.19017	0.00516146	0.360375	0.350457	0.0473751	-0.00724362	-0.508859	-0.420711	0.225659	0.0330657	0.338745	-0.128592	0.151025	-0.250591	-0.276869	-0.238579	-0.521515	0.37205	0.151516	0.0712479	0.158094	-0.0829493	0.0198962	0.0184061	0.0384998	-0.0821382	-0.138003	-0.287898	-0.571591	0.241911	0.0865359	-0.24566	0.665482	0.146326	0.0484693	0.0766927	-0.104559	-0.299116	0.521724	0.221156
A_06_P1510	RIB5 || 2 || 728097 || riboflavin biosynthetic process || transferase activity* || YBR256C || 1082014	-0.0551831	0.0220927	-0.0891926	-0.0088813	0.321201	0.438382	0.362487	0.437196	0.36017	0.0151615	-0.0696253	-0.589543	-0.492625	0.172756	0.0911407	-0.140711	0.295659	0.563066	0.108745	0.481408	-0.248975	0.209409	-0.0268694	0.0714211	-0.161515	0.54205	0.0915159	0.301248	-0.151906	-0.112949	0.0598962	0.138406	-0.00150017	-0.452138	-0.0380033	-0.597898	0.0384093	0.241911	0.196536	-0.0456602	0.0254822	0.276326	0.368469	0.436693	0.325441	0.460884	-0.198276	-0.088844
A_06_P1511	POP4 || 2 || 728880 || rRNA processing* || ribonuclease activity* || YBR257W || 1081382	-0.0351831	0.422093	0.560807	0.201119	-0.0787986	0.0583821	0.112487	-0.122804	-0.0498303	0.165161	-0.209625	0.410457	0.347375	0.0727564	-0.178859	0.0792892	-0.234341	-0.186934	0.208745	0.801408	0.471025	0.379409	0.213131	0.271421	0.128485	0.11205	0.161516	0.241248	-0.351906	-0.352949	-0.250104	-0.221594	-0.3515	-0.492138	0.391997	0.442102	0.288409	0.441911	0.436536	0.22434	0.725482	0.816326	0.898469	0.246693	0.055441	0.190884	0.101724	0.121156
A_06_P1512	SHG1 || 2 || 730157 || histone methylation || histone lysine N-methyltransferase activity (H3-K4 specific) || YBR258C || 1085937	0.134817	-0.0279073	0.250807	0.231119	0.131201	0.328382	0.102487	0.217196	0.12017	0.0151615	-0.0696253	-0.0395428	-0.142625	-0.137244	0.361141	-0.0607108	0.225659	0.233066	0.0687452	0.191408	-0.0989747	-0.0305908	-0.166869	-0.0385789	0.0284846	0.02205	0.331516	0.151248	-0.291906	-0.312949	0.129896	-0.101594	-0.3315	-0.202138	0.231997	-0.0578983	0.218409	0.561911	0.466536	0.51434	0.825482	0.936326	1.34847	0.0666927	0.075441	0.420884	-0.138276	-0.088844
A_06_P1513	|| 2 || 730382 || biological_process || molecular_function || YBR259W || 1086113	0.104817	0.192093	-0.159193	-0.0188813	-0.158799	-0.141618	-0.317513	-0.272804	-0.18983	-0.174839	-0.379625	-0.329543	-0.362625	-0.347244	-0.698859	-0.480711	-0.354341	-0.266934	-0.331255	0.0514084	-0.0589747	-0.450591	-0.306869	-0.158579	0.168485	-0.24795	-0.348484	-0.318752	-0.161906	-0.212949	-0.130104	-0.281594	-0.1515	-0.142138	0.301997	0.142102	-0.00159074	-0.0480888	-0.283464	-0.0356602	0.245482	0.0663256	0.128469	-0.193307	-0.264559	-0.0291156	-0.288276	-0.178844
A_06_P1514	RGD1 || 2 || 734634 || signal transduction* || GTPase activator activity* || YBR260C || 1084920	0.114817	0.192093	0.0908074	0.0011187	-0.0287986	-0.131618	-0.0775134	-0.0728043	-0.10983	-0.0448385	-0.109625	-0.0195428	0.0473751	0.0127564	0.0911407	0.209289	-0.0343406	0.00306568	0.198745	0.221408	0.381025	0.159409	-0.0168694	-0.0785789	-0.0715154	-0.09795	-0.428484	-0.278752	0.218094	0.137051	-0.0901038	0.0284061	0.1185	0.0878618	-0.0880033	0.172102	-0.211591	-0.568089	-0.493464	-0.43566	-0.504518	-0.313674	-0.231531	-0.293307	-0.174559	-0.359116	-0.168276	-0.218844
A_06_P1515	|| 2 || 735525 || biological_process || S-adenosylmethionine-dependent methyltransferase activity || YBR261C || 1084603	0.214817	0.222093	0.490807	-0.218881	-0.578799	0.118382	-0.817513	-0.812804	-0.52983	-0.414839	-0.609625	-0.169543	0.357375	-0.0872436	-0.348859	0.619289	-0.764341	-0.246934	-0.971255	0.0514084	-0.298975	-0.730591	-0.0768694	-0.0185789	0.688485	0.12205	-0.188484	0.531248	-0.181906	-0.162949	0.479896	-0.171594	-0.2415	0.507862	0.311997	0.472102	0.658409	-0.188089	-0.283464	0.38434	0.0654822	0.396326	1.00847	0.0366927	0.165441	0.680884	-0.208276	-0.238844
A_06_P1516	|| 2 || 736035 || biological_process || molecular_function || YBR262C || 1085739	0.374817	0.272093	0.420807	0.131119	-0.0487986	0.0683821	-0.177513	0.0971957	-0.0698303	-0.234839	0.460375	-0.359543	-0.262625	-0.0972436	0.541141	-0.110711	-0.0143406	0.163066	-0.211255	-0.118592	-0.218975	0.0694092	-0.0368694	0.0114211	-0.201515	0.54205	0.331516	0.711248	-0.181906	-0.212949	0.149896	0.138406	0.0284998	-0.272138	-0.168003	-1.0279	-0.291591	0.0119112	-0.133464	0.0243398	-0.0945178	0.106326	0.688469	0.236693	0.045441	0.0508844	-0.108276	0.051156
A_06_P1517	SHM1 || 2 || 736259 || one-carbon compound metabolic process* || transferase activity* || YBR263W || 1080724	-0.325183	0.0820927	0.0108074	-0.428881	-0.118799	0.128382	-0.427513	-0.242804	-0.0398303	-0.134839	-0.279625	-0.549543	-0.262625	-0.357244	-0.548859	-0.260711	-0.0143406	-0.0869343	-0.141255	-0.168592	-0.248975	-0.380591	0.0831306	-0.00857894	0.428485	0.06205	-0.118484	-0.348752	0.378094	0.387051	-0.0201038	0.138406	0.2685	0.377862	0.481997	0.622102	0.538409	-0.378089	-0.193464	-0.0156602	-0.104518	-0.433674	-0.461531	-0.233307	-0.164559	-0.519116	-0.0682761	0.191156
A_06_P1518	YPT10 || 2 || 738364 || transport* || nucleotide binding* || YBR264C || 1081166	-0.175183	-0.227907	-0.519193	-0.308881	-0.0287986	0.288382	-0.0375134	-0.112804	0.0601697	-0.0848385	-0.139625	0.0604572	-0.102625	-0.127244	-0.0888593	-0.430711	-0.0343406	0.123066	-0.00125482	0.101408	-0.0589747	0.0994092	-0.196869	-0.178579	-0.0215154	-0.20795	-0.0284841	-0.0387521	-0.231906	-0.352949	-0.0301038	-0.0715939	-0.2215	-0.262138	-0.0480033	-0.527898	-0.261591	0.471911	0.166536	0.13434	0.475482	0.626326	0.858469	0.166693	0.00544098	0.150884	-0.0682761	-0.318844
A_06_P1519	TSC10 || 2 || 738577 || metabolic process* || oxidoreductase activity* || YBR265W || 1081416	-0.305183	-0.237907	-0.269193	-0.208881	-0.138799	-0.281618	-0.127513	-0.00280425	-0.0598303	-0.154839	0.0103747	0.360457	0.0773751	0.0327564	-0.378859	0.0792892	-0.0543406	-0.346934	0.208745	0.391408	0.431025	0.149409	-0.136869	-0.168579	0.00848459	0.09205	-0.0884841	0.151248	-0.141906	-0.152949	-0.150104	-0.121594	-0.0315002	0.0578618	-0.318003	-0.247898	-0.211591	-0.108089	-0.0634641	-0.13566	-0.484518	-0.693674	-0.511531	-0.0633073	-0.104559	-0.479116	-0.228276	-0.188844
A_06_P1521	REI1 || 2 || 739836 || ribosome biogenesis and assembly* || molecular_function* || YBR267W || 1083977	-0.425183	0.502093	1.33081	-0.188881	-1.0888	-1.00162	-1.37751	-1.2928	-0.93983	-0.664839	-0.639625	0.00045724	0.207375	-0.0572436	-1.36886	0.199289	0.455659	0.733066	0.0387452	1.34141	0.581025	-0.150591	0.403131	0.381421	0.0984846	-0.01795	-0.128484	-0.188752	-0.501906	-0.342949	-0.540104	-0.391594	-0.4315	-0.472138	0.591997	0.862102	0.448409	-0.0980888	-0.123464	-0.19566	0.135482	0.196326	0.0684693	-0.0233073	-0.024559	-0.109116	-0.118276	0.131156
A_06_P1520	SLM6 || 2 || 740383 || || || YBR266C || 1082299	0.814817			0.961119	-0.168799	-0.0616179				0.595161	0.0603747	0.270457	0.517375	0.382756						0.801408		0.469409	0.163131	0.571421	0.628485	0.17205	0.0915159	-0.00875208	0.0280944	0.267051	-0.0901038	-0.101594	-0.00150017	-0.0921382	-0.00800329	0.0921017	0.128409		-0.113464	0.0543398	0.275482	0.546326	0.0784693	0.166693	-0.064559	-0.0691156
A_06_P1522	MRPL37 || 2 || 741294 || translation* || structural constituent of ribosome || YBR268W || 1081237	0.564817	0.132093	0.440807	0.101119	0.0412014	0.0783821	-0.197513	0.0971957	0.0101697	-0.164839	0.350375	-0.239543	-0.122625	-0.117244	0.471141	-0.190711	0.00565935	0.443066	-0.171255	0.361408	0.0810253	-0.0705908	0.493131	0.311421	0.0584846	0.44205	0.511516	0.571248	-0.121906	-0.0629493	0.269896	0.258406	0.1185	-0.0521382	0.161997	-0.897898	0.00840926	0.161911	0.0765359	0.18434	0.145482	0.506326	1.15847	0.426693	0.345441	0.500884	-0.168276	0.181156
A_06_P1523	|| 2 || 742571 || biological_process || molecular_function || YBR269C || 1080742	-0.145183	-0.0479073	-0.599193	0.0411187	0.301201	-0.0016179	0.332487	0.417196	0.28017	0.305161	0.740375	0.0404572	0.0473751	0.0327564	-0.0388593	-0.0807108	0.135659	0.0330657	0.438745	-0.488592	0.101025	0.309409	-0.196869	-0.138579	-0.451515	0.06205	0.0915159	0.301248	-0.0819056	-0.0529493	-0.000103752	0.158406	0.0484998	-0.112138	-0.698003	-1.2179	-0.711591	-0.358089	-0.363464	-0.19566	-0.484518	-0.553674	-0.0715307	-0.0933073	-0.204559	-0.689116	0.131724	0.331156
A_06_P1524	|| 2 || 744393 || biological_process || molecular_function || YBR270C || 1083114	-0.295183	0.112093	-0.369193	0.0011187	0.491201	0.698382	0.292487	0.217196	0.48017	0.0951615	-0.189625	-0.0695428	0.00737509	0.162756	0.301141	0.249289	0.415659	0.923066	0.298745	0.741408	0.571025	0.659409	0.0131306	0.0414211	0.0884846	-0.07795	-0.268484	0.0312479	0.108094	0.127051	0.0798962	0.0984061	0.0484998	0.187862	0.281997	0.312102	0.358409	-0.268089	-0.403464	0.0143398	0.0454822	-0.103674	0.248469	-0.0933073	-0.174559	0.0608844	0.0317239	-0.048844
A_06_P1525	|| 2 || 744847 || ribosome biogenesis and assembly || S-adenosylmethionine-dependent methyltransferase activity || YBR271W || 1083786	-0.415183	0.212093	0.780807	-0.398881	-1.0488	-0.941618	-1.15751	-1.6328	-1.10983	-0.754839	-0.989625	-0.309543	-0.0426249	0.0927564	-0.888859	-0.270711	-0.374341	0.273066	-0.471255	1.06141	0.221025	-0.440591	-0.00686945	-0.0785789	0.0484846	-0.20795	-0.448484	-0.578752	-0.381906	-0.512949	-0.700104	-0.511594	-0.5615	-0.752138	0.391997	0.762102	-0.0315907	-0.208089	-0.233464	-0.58566	-0.124518	0.176326	0.218469	-0.233307	-0.294559	-0.179116	-0.488276	-0.338844
A_06_P1526	HSM3 || 2 || 747798 || mismatch repair || molecular_function || YBR272C || 1084355	0.144817	-0.0379073	-0.259193	0.0511187	0.211201	-0.0016179	0.372487	0.147196	0.14017	0.125161	0.280375	0.120457	0.0473751	0.0827564	0.301141	-0.0307108	-0.244341	-0.366934	0.178745	-0.168592	-0.0289747	0.169409	-0.106869	-0.0385789	0.328485	0.01205	0.111516	0.251248	0.0680944	-0.0629493	0.299896	0.0684061	-0.0315002	0.217862	-0.198003	-0.287898	-0.121591	0.0319112	-0.0534641	0.0543398	-0.214518	-0.0336744	0.168469	-0.0433073	-0.014559	0.150884	0.111724	0.151156
A_06_P1527	UBX7 || 2 || 749366 || ubiquitin cycle* || molecular_function || YBR273C || 1084612	0.0148169	-0.0379073	-0.369193	0.0811187	0.261201	0.398382	0.302487	0.147196	0.27017	0.305161	-0.0196253	0.100457	-0.0126249	0.0627564	0.131141	0.299289	-0.104341	0.0630657	-0.0912548	-0.568592	-0.368975	0.0194092	-0.146869	-0.188579	0.0584846	-0.08795	-0.218484	-0.0987521	0.198094	0.107051	0.119896	0.0884061	0.0684998	0.0778618	-0.338003	-0.167898	-0.141591	-0.258089	-0.373464	-0.26566	-0.0345178	-0.0736744	-0.151531	-0.163307	-0.154559	-0.279116	0.311724	0.191156
A_06_P1528	CHK1 || 2 || 749589 || cell cycle* || nucleotide binding* || YBR274W || 1080774	0.124817	0.0320927	-0.219193	-0.138881	0.241201	0.128382	0.142487	0.477196	0.25017	0.0351615	0.330375	-0.0395428	0.0673751	0.162756	0.0911407	-0.290711	0.0356594	-0.156934	0.0887452	0.231408	0.121025	-0.0605908	-0.0768694	-0.0785789	0.188485	0.02205	0.151516	0.0512479	-0.441906	-0.192949	-0.0501038	-0.151594	-0.0315002	-0.0621382	-0.148003	0.0121017	0.00840926	0.0719112	0.106536	0.18434	0.195482	0.0963256	0.0084693	0.0166927	0.085441	0.270884	0.101724	0.201156
A_06_P1529	RIF1 || 2 || 757101 || cell cycle* || protein binding* || YBR275C || 1081404	-0.125183	0.312093	0.190807	0.101119	0.341201	0.418382	0.0424866	0.0671957	0.33017	0.195161	0.000374684	-0.109543	0.0373751	-0.0872436	0.0311407	0.159289	-0.234341	0.543066	0.118745	0.361408	0.471025	0.649409	0.0731306	-0.148579	-0.0215154	0.00204998	-0.608484	-0.678752	0.678094	0.317051	0.139896	0.0484061	0.0484998	0.157862	0.0419967	0.192102	0.148409	-0.448089	-0.333464	-0.36566	-0.614518	-0.573674	-0.561531	-0.513307	-0.444559	-0.509116	0.321724	0.121156
A_06_P1530	PPS1 || 2 || 760039 || cell cycle* || hydrolase activity* || YBR276C || 1084046	-0.0851831	-0.0779073	-0.0491926	-0.0888813	0.191201	0.348382	0.122487	0.197196	0.21017	0.0651615	-0.0396253	-0.119543	-0.0326249	-0.0772436	-0.178859	-0.150711	0.235659	0.463066	-0.00125482	0.00140843	0.251025	0.119409	-0.206869	-0.208579	0.0684846	-0.14795	-0.268484	-0.228752	0.0380944	-0.00294933	0.109896	-0.0415939	-0.1315	0.147862	0.251997	0.252102	0.148409	-0.278089	-0.223464	0.0143398	-0.534518	-0.483674	-0.401531	-0.243307	-0.284559	-0.119116	-0.268276	-0.168844
A_06_P1532	DPB3 || 2 || 760290 || DNA replication* || transferase activity* || YBR278W || 1086854	0.484817	0.00209274	-0.0991926	0.0411187	0.501201	0.798382	0.542487	0.477196	0.48017	0.405161	0.370375	0.430457	0.367375	0.342756	0.431141	0.179289	0.245659	0.373066	0.388745	-0.0185916	0.151025	0.539409	0.0631306	0.121421	0.168485	0.09205	0.351516	0.291248	-0.0219056	-0.0529493	0.249896	0.158406	0.0984998	0.0378618	0.221997	0.162102	0.118409	0.791911	0.506536	0.44434	0.665482	0.756326	0.968469	0.146693	0.105441	0.290884	0.0617239	0.031156
A_06_P1531	|| 2 || 760612 || || || YBR277C || 1081978	0.654817	0.192093		0.0011187	0.451201	1.28838	0.702487	0.707196	0.18017	0.795161	0.670375	0.100457	0.257375	0.452756	0.351141	0.0692892	0.715659	1.11307	0.908745	0.291408	0.351025	0.769409	-0.166869	0.171421	-0.101515	-0.11795	0.211516	0.151248	0.0180944	-0.292949	0.499896	-0.201594	0.0684998	-0.142138	-0.0280033	-0.647898	0.198409	0.841911	0.586536	0.39434	0.935482	0.946326	1.04847	-0.0433073	-0.044559	0.0208844		-0.018844
A_06_P1533	PAF1 || 2 || 761253 || transcription* || RNA polymerase II transcription elongation factor activity || YBR279W || 1084702	-0.0151831	0.0220927	0.330807	0.341119	0.201201	0.308382	0.222487	-0.0328043	-0.00983027	0.335161	-0.329625	-0.159543	-0.0926249	-0.217244	0.161141	-0.0707108	-0.00434065	0.553066	-0.0712548	-0.148592	0.111025	0.519409	-0.256869	-0.398579	-0.0815154	-0.24795	-0.798484	-0.878752	0.378094	0.0270507	0.0598962	-0.121594	-0.2215	0.0578618	0.121997	0.182102	-0.101591	-0.488089	-0.463464	-0.39566	0.435482	0.376326	0.248469	-0.393307	-0.544559	-0.179116	0.0617239	0.021156
A_06_P1534	SAF1 || 2 || 764693 || SCF-dependent proteasomal ubiquitin-dependent protein catabolic process || ubiquitin-protein ligase activity || YBR280C || 1081097	-0.0451831	-0.507907	-1.11919	-0.108881	0.871201	0.898382	0.912487	0.977196	0.86017	0.375161	0.350375	0.140457	0.107375	0.972756	0.761141	0.519289	0.895659	0.753066	0.638745	-0.948592	-0.278975	0.439409	0.0431306	-0.0185789	-0.141515	-0.12795	-0.00848408	-0.0687521	0.358094	0.307051	0.179896	0.268406	0.4785	0.277862	-0.268003	0.00210169	-0.111591	-0.238089	-0.203464	-0.14566	-0.414518	-0.563674	-0.371531	-0.0433073	-0.034559	-0.409116	0.691724	0.721156
A_06_P1535	DUG2 || 2 || 767602 || proteolysis* || hydrolase activity* || YBR281C || 1080700	0.164817	0.162093	0.350807	0.0911187	0.0312014	0.148382	-0.00751336	0.0171957	0.11017	0.215161	-0.0996253	-0.119543	0.0973751	-0.0772436	0.361141	0.0892892	0.0156594	0.0730657	0.158745	0.151408	0.311025	0.0994092	-0.0368694	-0.0485789	0.0384846	-0.08795	-0.0384841	-0.0887521	0.118094	0.127051	0.109896	0.0684061	0.0684998	0.197862	0.181997	0.572102	0.00840926	-0.0880888	-0.113464	-0.0556602	0.245482	0.246326	0.108469	0.0866927	0.035441	0.110884	0.521724	-0.408844
A_06_P1536	MRPL27 || 2 || 768236 || translation || structural constituent of ribosome || YBR282W || 1084205	0.554817	-0.0979073	0.500807	0.271119	-0.178799	0.0183821	-0.237513	-0.342804	-0.16983	-0.184839	-0.629625	-0.379543	-0.442625	-0.577244	0.471141	-0.130711	-0.704341	-0.346934	-0.511255	0.0514084	-0.308975	-0.0605908	0.193131	0.191421	0.0284846	0.21205	0.0215159	0.341248	-0.0419056	-0.182949	0.00989625	-0.00159391	-0.1115	-0.192138	-0.238003	-0.117898	-0.271591	-0.168089	-0.253464	-0.23566	0.0154822	-0.113674	0.478469	0.00669273	-0.104559	-0.0491156	0.0217239	-0.00884396
A_06_P1537	SSH1 || 2 || 770411 || transport* || protein transporter activity* || YBR283C || 1084124	-0.235183	0.0120927	-0.0891926	-0.118881	-0.0887986	-0.231618	-0.187513	0.267196	-0.11983	-0.0448385	0.610375	-0.00954276	0.117375	-0.157244	-0.188859	0.119289	0.695659	0.0430657	0.298745	0.461408	0.361025	-0.130591	0.0931306	0.181421	-0.111515	-0.04795	0.261516	0.101248	-0.401906	-0.162949	-0.340104	-0.0315939	-0.0115002	-0.232138	0.281997	-0.457898	0.118409	0.481911	0.636536	0.41434	-0.0545178	0.116326	-0.191531	0.406693	0.405441	0.330884	-0.0982761	0.00115604
A_06_P1538	|| 2 || 771235 || telomere maintenance* || molecular_function* || YBR284W || 1083548	-0.145183	-0.267907	-0.799193	-0.158881	0.571201	0.578382	0.352487	1.0072	0.71017	0.295161	0.350375	-0.0895428	-0.102625	-0.467244	-0.198859	0.289289	0.575659	0.583066	0.678745	-0.588592	0.121025	0.339409	-0.216869	-0.298579	0.398485	-0.18795	-0.208484	-0.308752	0.448094	0.757051	0.189896	0.208406	0.4185	0.287862	-0.318003	-0.0478983	-0.0615907	-0.728089	-0.553464	-0.28566	-0.594518	-0.633674	-0.741531	-0.0833073	-0.214559	-0.339116	0.0217239	0.111156
A_06_P1539	|| 2 || 773918 || biological_process || molecular_function || YBR285W || 1081072	-0.175183	-0.827907	-2.02919	-0.308881	0.871201	0.898382	1.06249	0.727196	0.77017	0.715161	1.80037	0.780457	0.447375	0.0627564	1.13114	-0.0607108	0.305659	-0.336934	1.00875	-1.11859	0.0810253	1.27941	-0.276869	-0.148579	-0.251515	-0.41795	0.541516	0.741248	-0.0519056	-0.0729493	-0.0501038	0.128406	0.1985	-0.112138	-0.188003	-0.467898	-0.171591	0.591911	0.356536	0.20434	-0.104518	-0.273674	0.168469	0.556693	0.205441	-0.0191156	0.831724	0.361156
A_06_P1540	APE3 || 2 || 774696 || telomere maintenance* || hydrolase activity* || YBR286W || 1084558	-0.595183	-0.387907	-1.42919	-0.348881	0.281201	0.248382	0.372487	0.397196	0.39017	0.145161	0.170375	-0.149543	-0.0926249	0.412756	0.00114068	0.229289	0.305659	0.113066	0.638745	-0.288592	-0.0989747	0.529409	-0.376869	-0.388579	-0.211515	-0.40795	-0.288484	-0.308752	0.178094	0.207051	-0.000103752	0.108406	0.2185	0.0778618	0.0719967	-0.0278983	0.248409	0.191911	0.286536	0.23434	-0.194518	-0.373674	-0.421531	0.136693	0.015441	-0.419116	0.551724	0.391156
A_06_P1541	|| 2 || 776567 || biological_process* || molecular_function || YBR287W || 1084529	-0.0251831	-0.867907	-0.749193	-0.0688813	-0.388799	-0.0316179	-0.427513	-0.262804	-0.26983	-0.534839	1.24037	1.01046	0.287375	0.782756	0.841141	0.689289	-0.184341	-0.856934	-0.161255	-0.968592	-0.608975	-0.150591	-0.246869	-0.358579	0.0484846	-0.03795	0.551516	0.601248	-0.381906	-0.272949	-0.0701038	-0.0715939	0.0484998	-0.332138	-0.208003	-1.5079	0.318409	0.621911	0.476536	0.50434	-0.324518	-0.393674	0.138469	-0.0433073	-0.154559	-0.0591156	0.271724	0.061156
A_06_P1542	APM3 || 2 || 779459 || transport* || molecular_function || YBR288C || 1085286	0.164817	0.0120927	0.350807	0.0811187	-0.318799	-0.251618	-0.407513	-0.452804	-0.33983	-0.184839	-0.119625	0.110457	0.307375	0.0427564	0.301141	0.289289	-0.214341	0.0130657	-0.0812548	0.271408	0.201025	-0.0805908	-0.166869	-0.148579	0.218485	0.01205	-0.148484	0.0912479	0.128094	-0.0329493	0.119896	-0.0315939	-0.0715002	0.177862	0.0619967	0.0921017	0.0484093	-0.128089	-0.143464	-0.11566	0.495482	0.466326	0.338469	-0.153307	-0.234559	-0.0291156	0.0117239	0.081156
A_06_P1543	SNF5 || 2 || 779663 || transcription* || general RNA polymerase II transcription factor activity || YBR289W || 1086284	0.124817	0.352093	0.210807	0.291119	0.431201	0.488382	0.312487	0.307196	0.34017	0.405161	-0.0196253	0.120457	0.417375	0.282756	0.461141	0.499289	0.505659	0.813066	0.478745	0.431408	0.801025	0.669409	0.163131	0.0814211	0.158485	0.24205	-0.138484	-0.178752	0.738094	0.527051	0.269896	0.328406	0.4085	0.427862	0.291997	0.562102	0.158409	-0.378089	-0.313464	-0.34566	-0.184518	-0.123674	0.0284693	-0.163307	-0.194559	-0.279116	0.341724	0.211156
A_06_P1544	BSD2 || 2 || 782587 || ubiquitin-dependent protein catabolic process* || protein binding || YBR290W || 1083296	0.454817	0.0520927	0.0308074	0.261119	-0.208799	-0.0916179	0.0924866	-0.462804	-0.29983	0.115161	0.0603747	0.260457	-0.0726249	0.0927564	0.271141	-0.0807108	-0.534341	-0.606934	0.00874518	-0.578592	-0.388975	0.229409	-0.126869	-0.0585789	-0.0715154	-0.06795	-0.118484	0.191248	-0.0619056	-0.272949	0.0298962	-0.141594	-0.1415	-0.182138	-0.498003	-0.427898	-0.191591	-0.0380888	-0.143464	-0.0656602	0.0954822	-0.203674	0.148469	-0.0333073	-0.264559	-0.0591156	0.111724	0.111156
A_06_P1545	CTP1 || 2 || 784568 || transport* || binding* || YBR291C || 1086076	0.0948169	-0.537907	0.900807	-0.528881	-1.5088	-1.37162	-1.55751	-1.5728	-1.61983	-0.914839	-0.249625	-0.129543	-0.172625	-0.547244	-1.33886	-0.790711	0.0656594	-0.556934	0.268745	1.09141	0.371025	-0.0105908	-0.00686945	0.131421	0.188485	0.06205	0.221516	0.341248	-0.401906	-0.182949	-0.170104	-0.191594	-0.1815	0.0378618	0.371997	0.342102	0.158409	-0.0480888	0.176536	0.0143398	0.685482	0.956326	0.768469	0.396693	0.405441	0.460884	-0.378276	0.061156
A_06_P1546	|| 2 || 785069 || || || YBR292C || 1081781	-0.295183	-0.257907	0.200807	-0.138881	-0.278799	0.0283821	-0.307513	-0.0728043	-0.0798303	-0.194839	0.130375	0.350457	0.207375	-0.0272436	-0.538859	0.109289	0.0556594	-0.126934	-0.271255	0.811408	0.361025	0.119409	-0.0868694	0.341421	0.488485	-0.12795	0.0215159	0.301248	-1.13191	-0.622949	-0.190104	-0.491594	-0.6115	-0.412138	0.171997	-0.0878983	0.198409	0.241911	0.176536	0.32434	-0.144518	0.00632561	-0.0515307	0.456693	0.435441	0.310884	0.0117239	-1.82884
A_06_P1547	VBA2 || 2 || 787001 || transport* || transporter activity* || YBR293W || 1086159	0.0848169	-0.0279073	0.200807	0.101119	-0.0387986	-0.111618	0.0124866	0.0771957	-0.00983027	-0.0648385	0.230375	0.210457	-0.0426249	-0.0272436	0.0411407	0.0192892	-0.00434065	-0.526934	0.128745	0.341408	0.0410253	-0.120591	-0.306869	-0.328579	-0.441515	0.03205	0.391516	0.191248	-0.611906	-0.132949	-0.330104	0.0884061	0.1185	-0.532138	-0.228003	-0.377898	-0.111591	0.451911	0.596536	0.0843398	0.175482	0.0763256	-0.0815307	0.896693	0.695441	0.480884	0.0517239	-1.96884
A_06_P1548	SUL1 || 2 || 789230 || transport* || transporter activity* || YBR294W || 1084134	-0.425183	-0.317907	-0.0591926	-0.558881	-0.0987986	-0.151618	-0.327513	-0.0828043	-0.15983	-0.114839	0.410375	0.320457	0.177375	-0.327244	-0.588859	-0.450711	0.0256594	-0.0269343	0.0287452	0.611408	0.431025	0.409409	0.613131	0.561421	0.198485	0.95205	1.22152	0.921248	0.0980944	0.127051	-0.260104	0.0084061	0.3185	-0.302138	1.442	0.922102	1.74841	0.861911	1.04654	0.82434	2.24548	1.95633	1.37847	5.50669	5.63544	4.17088	0.591724	2.96116
A_06_P1549	PCA1 || 2 || 792843 || transport* || nucleotide binding* || YBR295W || 1082274	0.214817	-0.0679073	-0.129193	-0.488881	1.4612	1.10838	0.522487	1.8572	1.46017	0.185161	2.03037	1.52046	1.82738	1.67276	0.861141	1.49929	1.57566	0.823066	0.958745	0.731408	0.521025	0.829409	0.253131	0.271421	0.0484846	0.11205	0.851516	0.431248	-0.491906	-0.00294933	-0.190104	0.118406	0.2085	-0.262138	0.501997	0.0621017	0.398409	1.12191	1.13654	0.78434	0.675482	0.516326	0.318469	0.416693	0.505441	0.230884	0.201724	0.041156
A_06_P1550	PHO89 || 2 || 798516 || transport* || symporter activity* || YBR296C || 1081549	0.854817	0.242093	1.10081	0.151119	0.181201	2.04838	-0.0175134	0.377196	0.12017	-0.154839	-0.0196253	0.210457	-0.452625	-1.08724	-1.62886	-0.820711	-0.0243406	0.363066	-0.281255	2.44141	0.231025	-0.430591	-0.0168694	-0.148579	-0.0615154	-0.11795	0.0515159	-0.258752	0.188094	0.217051	-0.300104	-0.00159391	0.2685	-0.262138	-0.448003	0.122102	-0.241591	-0.198089	-0.0934641	-0.12566	-1.09452	-1.27367	-0.901531	-0.143307	-0.204559	-0.499116	-3.51828	-3.05884
A_06_P1551	MAL33 || 2 || 800517 || transcription* || metal ion binding* || YBR297W || 1085947	0.604817	-0.197907	0.160807	0.181119	0.581201	0.228382	0.482487	0.927196	0.64017	0.265161	0.550375	0.280457	0.217375	-0.127244	0.0411407	-0.000710843	0.195659	-0.566934	0.448745	-0.278592	0.611025	0.559409	1.01313	1.06142	0.548485	1.18205	0.441516	0.831248	-0.341906	0.00705067	-0.0601038	0.188406	0.1585	-0.152138	-0.0780033	-0.587898	0.0984093	0.631911	0.726536	0.47434	0.445482	0.606326	0.338469	0.576693	0.565441	0.820884	-0.0882761	-0.218844
A_06_P1552	MAL31 || 2 || 804469 || transport* || transporter activity* || YBR298C || 1085908	-0.115183	-0.577907	-0.939193	0.261119	1.0012	0.958382	0.802487	1.3472	0.94017	0.715161	1.45037	0.0404572	0.367375	2.19276	2.64114	1.84929	1.40566	0.0530657	1.56875	-1.33859	0.561025	2.27941	-0.196869	-0.218579	-0.301515	0.00204998	0.211516	0.0112479	-0.0919056	0.00705067	0.00989625	0.128406	0.1585	-0.0321382	-0.568003	-0.617898	-0.401591	0.281911	0.386536	0.15434	0.155482	0.206326	0.148469	0.396693	0.465441	0.290884	0.201724	-0.168844
A_06_P1553	MAL32 || 2 || 805345 || metabolic process* || hydrolase activity* || YBR299W || 1083783	0.164817	-0.497907	0.0408074	0.151119	0.201201	0.0483821	-0.147513	0.127196	0.0601697	-0.284839	0.860375	-0.179543	0.857375	2.88276	3.82114	3.05929	0.245659	-0.466934	0.0387452	-1.05859	1.00103	0.889409	-0.396869	-0.348579	0.148485	0.13205	-0.138484	0.0812479	0.338094	0.0570507	0.439896	-0.00159391		0.107862	-0.0480033	-0.0378983	0.688409	-0.438089	-0.253464	-0.00566022	1.92548	2.39633	1.73847	0.926693	1.04544	1.16088	-0.368276	-0.188844
A_06_P1555	DAN3 || 2 || 809051 || biological_process* || molecular_function || YBR301W || 1086681	0.00481694	-0.127907	-0.969193	-0.488881	0.381201	0.468382	0.252487	0.667196	0.52017	-0.0848385	-0.359625	-0.0795428	-0.632625	0.00275638	-0.178859	0.0692892	0.505659	-0.0869343	0.0887452	-0.278592	-0.0089747	0.0594092	0.153131	0.121421	-0.0315154	0.00204998	0.651516	0.251248	-0.331906	-0.262949	-0.200104	-0.201594	-0.1715	-0.102138	-0.328003	-0.177898	0.438409	0.111911	0.356536	0.50434	0.0154822	0.0463256	-0.0915307	0.316693	0.525441	0.250884	0.551724	0.801156
A_06_P1554	|| 2 || 809091 || || || YBR300C || 1084319				-0.0588813	-0.0287986	0.0083821			0.0601697	-0.374839												0.269409													-0.0280033	0.862102
A_06_P1556	COS2 || 2 || 811473 || biological_process || molecular_function || YBR302C || 1085055	0.414817	0.382093	-0.529193	0.241119	0.541201	0.398382	0.562487	0.737196	0.55017	0.225161	0.710375	0.660457	0.387375	0.642756	0.271141	0.489289	0.305659	-0.136934	0.538745	-0.488592	-0.228975	0.0994092	0.163131	0.171421	0.0284846	-0.10795	0.631516	0.501248	-0.521906	-0.232949	0.169896	-0.0515939	-0.1015	-0.292138	-0.428003	-1.2679	0.318409	0.221911	0.396536	0.30434	1.41548	1.30633	0.978469	0.786693	0.535441	0.990884	0.541724	0.511156
A_06_P1621	|| 3 || 1392 || || || YCL076W || 1082111				-0.308881		-0.461618																0.0694092													1.812							0.916326
A_06_P1620	|| 3 || 8326 || transport || transporter activity || YCL073C || 1083546	-0.955183	-0.207907	-1.86919	-1.51888	-0.468799	-0.541618	-0.487513	-0.00280425	0.0901697	-0.604839	0.150375	-0.0895428	-0.192625	-0.317244	-0.468859	-0.450711	0.285659	-0.0369343	-0.131255	0.441408	0.331025	-0.290591	0.193131	0.201421	-0.311515	-0.13795	0.131516	-0.508752	-0.0219056	-0.262949	-0.650104	-0.0715939	-0.1115	-0.672138	0.301997	-1.3179	-0.521591	-0.108089	0.0765359	-0.37566	-0.314518	0.296326	-0.251531	0.336693	0.285441	-0.169116	-0.658276	-0.318844
A_06_P1619	VBA3 || 3 || 9706 || transport* || transporter activity* || YCL069W || 1081931					-0.0787986	-0.361618			-0.0598303	0.0451615																									0.301997	-0.107898								-0.0733073
A_06_P1618	|| 3 || 12285 || biological_process* || molecular_function* || YCL068C || 1086874	0.114817	0.182093	-0.269193	-0.0688813	-0.00879863	-0.351618	-0.317513	-0.222804	-0.17983	-0.144839	0.100375	-0.319543	0.0573751	-0.237244	-0.368859	0.0392892	0.105659	-0.0869343	0.0487452	-0.208592	0.521025	0.0694092	0.573131	0.791421	-0.241515	0.13205	-0.338484	-0.338752	0.108094	0.197051	-0.270104	0.208406	0.2485	-0.392138	-0.318003	-0.347898	-0.511591	-0.118089	-0.143464	-0.36566	-0.484518	-0.493674	-0.391531	0.0966927	0.155441	-0.469116	-0.0482761	-0.068844
A_06_P1617	HMLALPHA2 || 3 || 13018 || transcription* || DNA binding* || YCL067C || 1084766	-0.345183	-0.507907	-0.209193	0.181119	0.0912014	0.238382	0.282487	0.0571957	0.0501697	0.245161	0.0803747	-0.0895428	-0.0726249	-0.0472436	0.711141	0.199289	0.215659	0.263066	0.148745	0.0314084	0.171025	0.519409	-0.226869	-0.0385789	-0.221515	-0.39795	-0.0484841	-0.138752	-0.141906	-0.292949	0.0298962	-0.00159391	-0.1315	-0.212138	0.0919967	0.162102	-0.0315907	0.381911	0.146536	0.0343398	0.515482	0.786326	0.728469	-0.0533073	-0.034559	-0.00911558	-0.378276	-0.528844
A_06_P1616	HMLALPHA1 || 3 || 13282 || transcription* || DNA binding* || YCL066W || 1082292	-0.425183	-0.967907	-0.109193	0.211119	0.381201	0.388382	0.192487	0.797196	0.48017	0.185161	0.430375	0.560457	0.127375	-0.487244	-0.308859	-0.530711	0.575659	-0.0869343	0.138745	0.191408	-0.0389747	0.0194092	-2.21687	-2.15858	-0.771515	0.56205	0.581516	0.791248	-0.291906	0.0270507	-0.150104	0.148406	0.2185	-0.332138	-0.0980033	0.122102	-0.0815907	0.621911	0.486536	0.14434	0.935482	0.936326	0.728469	0.436693	0.265441	-0.0891156	0.191724	0.011156
A_06_P1615	|| 3 || 13751 || || || YCL065W || 1086094	0.484817				-0.358799	-0.601618	-0.517513	-0.202804	-0.33983	-0.0748385	0.570375	-0.0695428		0.382756		-0.0407108	-0.454341		-0.301255	0.0214084	-0.268975	-0.290591	0.763131	0.791421	-0.0615154	0.23205	0.0715159	-0.138752	0.0880944	-0.302949	-0.470104	-0.0315939	0.1485	-0.332138	-0.318003	-0.797898		0.181911	0.176536	-0.31566	0.105482	0.266326	-0.0315307	-0.0733073	0.295441	-0.219116	-0.0982761	0.051156
A_06_P1614	CHA1 || 3 || 16880 || metabolic process* || catalytic activity* || YCL064C || 1086225	-0.255183	-0.327907	-0.179193	0.0311187	0.171201	0.428382	-0.0275134	0.637196	0.49017	0.0551615	-0.799625	-0.459543	-0.432625	-0.147244	0.161141	0.0492892	1.05566	1.61307	0.0287452	0.871408	1.24103	0.869409	1.38313	1.48142	0.788485	-0.81795	-0.578484	-0.548752	-0.891906	-0.692949	-1.3101	-0.871594	-0.7615	-0.642138	0.101997	0.352102	-0.151591	-0.598089	-0.283464	-0.52566	-1.55452	-1.49367	-0.951531	0.686693	0.465441	0.450884	-1.27828	-1.28884
A_06_P1613	VAC17 || 3 || 17290 || vacuole inheritance* || RNA binding* || YCL063W || 1086195	0.574817	0.592093	0.850807	0.701119	-0.438799	-0.751618	-0.0675134	-0.472804	-0.32983	-0.0348385	0.510375	0.190457	0.527375	0.582756	0.541141	0.579289	-0.574341	-0.796934	0.638745	0.661408	1.37103	0.879409	0.513131	0.481421	0.148485	0.25205	0.141516	-0.138752	-0.00190557	0.0370507	-0.620104	-0.0515939	-0.0615002	-0.162138	0.00199671	-0.157898	-0.331591	-0.168089	-0.103464	-0.38566	0.125482	0.196326	-0.141531	0.226693	0.255441	-0.169116	-0.218276	-0.078844
A_06_P1612	MRC1 || 3 || 22106 || telomere maintenance* || molecular_function || YCL061C || 1081029	0.104817	0.472093	0.330807	0.261119	0.321201	0.218382	0.132487	0.0971957	0.19017	0.285161	0.0903747	0.150457	0.217375	0.0527564	0.0211407	-0.0207108	-0.114341	0.743066	0.0587452	0.481408	1.15103	0.649409	0.103131	-0.0485789	-0.0615154	-0.05795	-0.628484	-0.688752	0.598094	0.177051	-0.130104	-0.101594	-0.0815002	0.177862	0.111997	0.312102	0.108409	-0.268089	-0.0434641	-0.20566	-0.224518	-0.293674	-0.451531	-0.293307	-0.304559	-0.169116	0.00172389	-0.258844
A_06_P1611	KRR1 || 3 || 23379 || ribosome biogenesis and assembly* || RNA binding* || YCL059C || 1086531	-0.0751831	0.332093	0.870807	0.151119	-0.0387986	-0.151618	-0.367513	-0.422804	-0.10983	0.215161	0.100375	-0.189543	0.297375	-0.0272436	0.00114068	0.159289	0.165659	0.583066	-0.0112548	1.14141	0.931025	0.0394092	0.0931306	0.241421	0.268485	0.02205	0.0315159	0.0512479	-0.291906	-0.412949	-0.420104	-0.361594	-0.5515	-0.162138	0.461997	0.0421017	0.358409	0.301911	0.246536	0.10434	0.775482	0.746326	0.458469	0.0966927	0.045441	0.240884	-0.168276	-0.218844
A_06_P1610	FYV5 || 3 || 23981 || || || YCL058C || 1080974				-0.0088813		-0.401618			-0.30983	-0.214839	1.69037	0.680457	0.827375	0.792756	0.671141	0.599289							0.563131	0.571421	-0.221515	0.23205	0.621516	-0.0487521	0.108094	-0.162949	0.0998962		-0.2115	-0.292138	0.441997	0.732102	0.268409	0.561911	0.506536	0.28434	2.07548		0.0784693	0.306693	0.675441	0.360884		0.231156
A_06_P1608	|| 3 || 24325 || biological_process || molecular_function || YCL057C-A || 1081902	0.0148169	0.0520927	0.100807	-0.198881	-0.438799	-0.531618	-0.607513	-0.0928043	-0.34983	-0.494839	0.250375	-0.579543	-0.432625	-0.347244	0.0111407	-0.180711	-0.0943406	-0.0569343	-0.621255	-0.328592	0.111025	-0.840591	0.273131	0.271421	-0.391515	0.25205	0.251516	0.121248	-0.301906	-0.252949	-0.450104	0.0784061	0.0284998	-0.112138	-0.308003	-0.827898	-0.271591	-0.478089	-0.433464	-0.13566	-0.294518	-0.333674	-0.0615307	-0.0633073	-0.124559	-0.539116	-0.288276	0.051156
A_06_P1609	PRD1 || 3 || 24768 || proteolysis || hydrolase activity* || YCL057W || 1081463	-0.0651831	0.0420927	0.0708074	-0.138881	-0.568799	-0.551618	-0.577513	-0.302804	-0.46983	-0.424839	-0.189625	-0.389543	-0.252625	-0.297244	-0.518859	-0.370711	-0.174341	-0.0269343	-0.141255	-0.668592	0.271025	-0.210591	-0.0168694	-0.0685789	0.148485	-0.04795	-0.308484	-0.638752	0.168094	0.207051	-0.270104	0.0884061	0.1085	0.167862	-0.0280033	0.242102	0.108409	-0.598089	-0.383464	-0.22566	-0.504518	-0.443674	-0.601531	-0.323307	-0.304559	-0.339116	-0.228276	-0.148844
A_06_P1607	|| 3 || 27359 || biological_process || molecular_function || YCL056C || 1085613	-0.195183	-0.327907	-0.369193	-0.268881	0.231201	0.528382	0.0524866	0.287196	0.31017	0.0651615	-0.189625	0.360457	0.227375	0.0327564	-0.138859	-0.0807108	0.235659	0.343066	0.0287452	0.211408	0.721025	0.479409	-0.0468694	-0.0285789	0.118485	-0.22795	0.0215159	-0.0387521	-0.461906	-0.402949	0.0698962	-0.161594	-0.2915	-0.232138	0.0319967	-0.0478983	0.138409	0.241911	0.0665359	0.33434	0.435482	0.616326	1.04847	0.126693	-0.074559	0.260884	-0.268276	-0.278844
A_06_P1606	KAR4 || 3 || 27929 || meiosis* || transcription factor activity* || YCL055W || 1083942	-0.305183	-0.467907	-0.0591926	-0.298881	0.271201	-0.0716179	0.362487	0.227196	0.12017	0.385161	0.410375	0.130457	0.337375	-0.507244	-0.258859	-0.460711	-0.0243406	-0.146934	0.578745	-0.0485916	0.691025	0.619409	-0.0768694	-0.138579	0.218485	-0.19795	0.0915159	-0.248752	0.258094	0.237051	0.169896	0.108406	0.1185	0.257862	-0.208003	-0.577898	-0.0415907	0.101911	-0.0434641	0.32434	0.735482	0.876326	0.608469	0.0966927	-0.024559	0.120884	-0.288276	-0.548844
A_06_P1605	SPB1 || 3 || 31449 || rRNA processing* || transferase activity* || YCL054W || 1082746	-0.125183	0.442093	1.67081	-0.208881	-0.898799	-0.701618	-1.59751	-1.5728	-0.99983	-0.424839	-0.789625	-0.169543	0.177375	-0.0372436	-0.818859	0.249289	0.285659	1.14307	-0.131255	1.09141	1.31103	0.189409	0.303131	0.201421	0.368485	0.12205	-0.548484	-0.368752	0.538094	0.237051	-0.210104	-0.0815939	-0.0915002	0.147862	0.821997	1.2721	0.668409	-0.438089	-0.253464	-0.23566	0.425482	0.226326	0.0684693	-0.313307	-0.454559	-0.159116	0.191724	0.021156
A_06_P1604	PBN1 || 3 || 35393 || ER-associated protein catabolic process* || mannosyltransferase activity || YCL052C || 1081943	0.384817	0.00209274	-0.339193	0.171119	0.151201	0.168382	0.352487	0.107196	0.0901697	0.175161	0.660375	0.260457	0.267375	0.152756	0.331141	0.199289	-0.0543406	-0.126934	0.208745	-0.498592	0.381025	0.379409	0.0331306	0.0214211	0.348485	0.04205	0.131516	0.361248	0.198094	0.147051	0.369896	0.168406	0.1785	0.487862	-0.258003	-0.167898	0.148409	-0.118089	-0.143464	0.14434	0.285482	0.186326	0.358469	-0.0333073	-0.044559	0.0908844	0.281724	0.191156
A_06_P1603	LRE1 || 3 || 35865 || cell wall organization and biogenesis* || transcription regulator activity* || YCL051W || 1085024	0.0548169	0.0420927	-0.189193	0.221119	0.311201	0.218382	0.342487	0.257196	0.21017	0.315161	0.500375	0.0704572	0.0673751	0.272756	0.731141	0.139289	0.225659	0.233066	0.208745	-0.168592	0.671025	0.679409	-0.0868694	-0.0485789	-0.341515	0.07205	-0.0884841	-0.378752	0.368094	0.157051	-0.230104	0.198406	0.1785	0.0478618	-0.248003	-0.437898	-0.331591	-0.198089	-0.133464	-0.19566	-0.174518	-0.183674	-0.181531	0.0366927	0.035441	-0.0891156	0.101724	-0.228844
A_06_P1602	APA1 || 3 || 38801 || nucleotide metabolic process || transferase activity* || YCL050C || 1085815	-0.0851831	-0.0279073	0.250807	-0.238881	-0.578799	-0.591618	-0.587513	-0.752804	-0.47983	-0.224839	-0.169625	-0.339543	-0.0126249	-0.287244	-0.148859	-0.0407108	-0.664341	-0.646934	-0.241255	-0.258592	0.441025	0.0694092	-0.146869	-0.108579	0.148485	-0.06795	-0.288484	-0.188752	0.538094	0.367051	-0.0901038	0.108406	0.2485	0.527862	-0.0380033	0.342102	-0.00159074	-0.368089	-0.203464	-0.22566	0.415482	0.0563256	-0.231531	-0.173307	-0.254559	-0.289116	-0.108276	-0.278844
A_06_P1601	|| 3 || 40724 || biological_process || molecular_function || YCL049C || 1083854	0.704817	0.142093	-0.00919257	-0.0088813	-0.448799	-0.111618	-0.327513	-0.192804	-0.0898303	-0.484839	-0.219625	-0.0895428	-0.312625	-0.577244	-0.498859	-0.230711	-0.654341	-0.876934	-0.131255	-0.838592	0.0210253	-0.0405908	0.413131	0.351421	0.0284846	-0.11795	0.441516	0.281248	-0.131906	0.00705067	-0.250104	0.0484061	0.1285	0.0278618	-0.348003	0.0521017	-0.0215907	-0.118089	-0.0934641	-0.0356602	-0.374518	-0.213674	-0.0115307	0.576693	0.485441	0.110884	0.261724	0.671156
A_06_P1600	SPS22 || 3 || 42165 || cell wall organization and biogenesis* || molecular_function* || YCL048W || 1083113	-0.165183		-0.579193	-0.368881	0.421201	0.498382	0.362487	0.487196	1.12017	0.365161	0.840375	0.150457	0.477375	-0.177244	0.861141	0.0792892		1.17307	0.858745	0.451408	0.691025	0.469409			0.858485		1.00152								1.182	0.662102	0.698409				1.91548	2.07633	2.11847	1.16669	1.06544			0.611156
A_06_P1599	|| 3 || 44437 || biological_process* || molecular_function* || YCL047C || 1086001	0.454817	0.0120927	0.0908074	-0.148881	-0.318799	-0.121618	-0.317513	-0.222804	-0.36983	-0.414839	-0.369625	-0.609543	-0.382625	-0.557244	0.0211407	-0.320711	-0.614341	-0.516934	-0.511255	-0.488592	0.0610253	-0.550591	0.0831306	0.151421	0.218485	-0.21795	-0.0284841	-0.0987521	-0.211906	-0.182949	-0.170104	-0.00159391	-0.0215002	0.0078618	-0.168003	-0.277898	-0.161591	0.221911	0.0865359	0.0643398	0.125482	-0.0536744	0.178469	-0.123307	-0.204559	-0.109116	0.531724	0.541156
A_06_P1598	|| 3 || 46640 || || || YCL046W || 1086433						-0.0216179	-0.317513			-0.204839												-0.0905908													1.782	1.0921
A_06_P1597	|| 3 || 46905 || biological_process || molecular_function || YCL045C || 1081267	0.0948169	0.00209274	0.0908074	-0.148881	-0.198799	-0.441618	-0.397513	-0.122804	-0.20983	-0.174839	-0.0696253	-0.0695428	0.00737509	0.142756	0.341141	0.349289	-0.0343406	-0.186934	0.168745	0.371408	1.00103	0.0694092	0.123131	0.171421	-0.171515	0.06205	0.331516	-0.0687521	-0.231906	0.0470507	-0.630104	0.0084061	0.1485	-0.242138	0.00199671	0.0421017	-0.0115907	0.0819112	0.346536	0.0443398	-0.0845178	-0.273674	-0.681531	0.196693	0.255441	-0.279116	0.0817239	0.151156
A_06_P1596	MGR1 || 3 || 48364 || mitochondrial genome maintenance || molecular_function || YCL044C || 1085961	-0.205183	-0.127907	-0.379193	-0.328881	-0.0887986	-0.271618	-0.0575134	0.197196	-0.17983	-0.0948385	0.180375	0.200457	0.0273751	-0.0872436	-0.198859	0.209289	0.175659	-0.506934	0.0787452	0.251408	0.351025	-0.210591	0.203131	0.151421	-0.181515	0.01205	0.351516	-0.268752	-0.651906	-0.502949	-1.0301	-0.391594	-0.2215	-0.632138	-0.0480033	-0.257898	-0.241591	0.591911	0.516536	0.0343398	-0.414518	-0.523674	-0.991531	0.106693	0.255441	-0.479116	-0.0682761	-0.108844
A_06_P1595	PDI1 || 3 || 50221 || protein folding* || isomerase activity* || YCL043C || 1083150	0.264817	-0.0479073	-0.139193	0.151119	0.171201	0.0483821	-0.117513	0.277196	0.17017	-0.0748385	0.500375	1.05046	0.697375	1.02276	0.741141	0.869289	0.175659	-0.0969343	0.518745	0.381408	1.02103	0.529409	0.433131	0.381421	0.148485	0.25205	0.381516	-0.0287521	-0.351906	-0.122949	-0.770104	-0.0715939	-0.00150017	-0.452138	0.0419967	-0.0478983	-0.0215907	0.691911	0.866536	0.34434	-0.284518	-0.303674	-0.661531	0.416693	0.365441	0.110884	0.311724	0.621156
A_06_P1594	|| 3 || 50584 || biological_process || molecular_function || YCL042W || 1084991	-0.0251831				0.0912014		-1.10751															-0.110591														-0.0478983
A_06_P1593	|| 3 || 50627 || || || YCL041C || 1082285	0.174817	-0.0879073	-0.519193	0.291119	1.1612	1.25838	0.662487	1.2572	1.65017	0.415161	1.59037	1.27046	1.08738	2.21276	2.32114	2.17929	2.09566	1.93307	1.42875	0.951408	1.65103	1.05941													0.421997	-0.337898		0.961911			2.14548	1.88633					1.16172	1.62116
A_06_P1592	GLK1 || 3 || 50838 || glycolysis* || nucleotide binding* || YCL040W || 1085797	-0.145183	-0.297907	-1.81919	-0.108881	0.381201	0.108382	0.652487	0.627196	0.45017	0.155161	1.17037	1.39046	0.937375	1.14276	0.731141	0.509289	0.375659	-0.436934	0.878745	-1.03859	0.161025	1.21941	-0.0168694	-0.0385789	-0.161515	-0.53795	-0.228484	-0.418752	-0.141906	-0.0529493	-0.510104	0.0484061	0.1085	-0.402138	-1.218	-0.937898	-0.621591	0.211911	0.296536	-0.12566	-1.70452	-1.70367	-1.12153	0.296693	0.215441	-0.119116	-0.0182761	-0.048844
A_06_P1591	GID7 || 3 || 52645 || ubiquitin cycle* || molecular_function || YCL039W || 1083594	-0.0851831	-0.0779073	-0.889193	0.0911187	0.641201	0.688382	0.552487	0.727196	0.57017	0.365161	0.660375	0.0404572	0.0873751	0.582756	0.931141	0.389289	0.455659	0.393066	0.448745	-0.188592	0.971025	0.769409	0.0631306	-0.0285789	-0.131515	0.17205	0.181516	-0.00875208	0.498094	0.637051	-0.100104	0.428406	0.5185	0.377862	-0.138003	0.142102	-0.281591	-0.208089	-0.113464	-0.11566	-0.484518	-0.623674	-0.321531	0.166693	0.085441	-0.399116	0.311724	0.041156
A_06_P1590	ATG22 || 3 || 56527 || transport* || molecular_function || YCL038C || 1081307	-0.135183	-0.307907	-0.939193	-0.578881	0.0812014	-0.0716179	0.182487	0.517196	0.29017	-0.194839	0.620375	0.420457	0.217375	0.302756	0.0911407	0.149289	0.225659	-0.746934	0.148745	0.0414084	0.131025	0.0394092	-0.276869	-0.338579	-0.501515	-0.44795	0.551516	0.101248	-1.02191	-0.572949	-0.760104	-0.361594	-0.2815	-0.712138	-0.218003	-0.707898	-0.121591	0.981911	0.846536	0.44434	-0.244518	-0.233674	-0.331531	0.226693	0.115441	-0.0491156	0.0917239	-0.00884396
A_06_P1589	SRO9 || 3 || 58678 || translation* || RNA binding || YCL037C || 1086658	-0.895183	0.522093	0.890807	-0.168881	-0.998799	-1.19162	-1.38751	-0.992804	-0.82983	-0.714839	-0.699625	-0.279543	0.217375	0.412756	-1.23886	0.799289	0.135659	0.423066	-0.661255	1.37141	0.751025	-1.25059	0.303131	0.291421	0.288485	0.21205	-0.0484841	-0.228752	0.288094	0.347051	-0.420104	0.198406	0.2585	0.347862	0.471997	0.142102	0.528409	-0.528089	-0.0134641	-0.00566022	-0.144518	-0.213674	-0.551531	0.266693	0.515441	-0.0991156	-0.388276	-0.298844
A_06_P1588	GFD2 || 3 || 59026 || biological_process || molecular_function || YCL036W || 1084149	-1.56518	-0.347907	0.170807	-0.948881	-1.3088	-1.08162	-1.96751	-1.7528	-1.71983	-1.19484	-1.59963	-0.519543	-0.212625	-0.0872436	-1.33886	-0.0407108	0.0656594	0.673066	-0.911255	1.47141	0.581025	-0.970591	-0.476869	-0.538579	-0.381515	-0.51795	-0.288484	-0.678752	-0.461906	-0.302949	-1.0101	-0.531594	-0.3715	-0.692138	-0.188003	0.292102	-0.331591	-0.138089	-0.0934641	-0.46566	-1.55452	-1.42367	-1.03153	-0.923307	-1.11456	-1.16912	-0.398276	-0.478844
A_06_P1587	GRX1 || 3 || 61173 || transport* || electron carrier activity* || YCL035C || 1082919	-0.315183	-0.267907	-0.759193	-0.408881	0.191201	-0.341618	0.152487	0.297196	0.17017	0.0751615	0.700375	0.450457	0.407375	0.552756	0.921141	0.339289	-0.0243406	0.0130657	0.208745	-0.328592	0.391025	0.0494092	-0.246869	-0.198579	-0.621515	-0.20795	0.251516	0.0412479	-0.0719056	-0.122949	-0.270104	0.128406	0.0184998	-0.272138	-0.298003	-0.967898	-0.431591	0.351911	0.196536	-0.13566	0.455482	0.376326	0.708469	-0.123307	-0.284559	-0.429116	-0.138276	-0.138844
A_06_P1586	LSB5 || 3 || 61658 || endocytosis* || molecular_function || YCL034W || 1083603	0.0948169	0.0220927	-0.609193	-0.0788813	0.141201	0.438382	0.212487	0.0371957	0.13017	0.0951615	0.400375	0.180457	0.217375	0.102756	0.211141	0.0192892	-0.0643406	-0.00693432	0.278745	-0.618592	0.611025	0.809409	0.0731306	-0.00857894	0.388485	-0.01795	-0.368484	-0.218752	0.618094	0.407051	0.359896	0.348406	0.3985	0.557862	0.221997	0.162102	0.388409	-0.198089	-0.263464	0.0543398	-0.604518	-0.103674	0.438469	-0.0933073	-0.074559	0.260884	0.191724	-0.288844
A_06_P1585	|| 3 || 63282 || response to oxidative stress || protein-methionine-S-oxide reductase activity* || YCL033C || 1085092	-0.0951831	-0.0679073	-0.449193	-0.458881	0.201201	0.328382	0.0924866	0.317196	0.37017	0.0751615	0.170375	0.200457	0.227375	0.472756	0.281141	0.249289	0.435659	0.443066	0.108745	-0.198592	0.561025	-0.0705908	0.0631306	0.111421	-0.0415154	0.06205	0.381516	0.311248	-0.0819056	0.127051	0.0298962	0.318406	0.2485	0.0378618	-0.0780033	0.0221017	-0.151591	0.0619112	-0.0634641	0.19434	-0.134518	0.00632561	0.638469	0.336693	0.345441	0.0408844	0.331724	0.411156
A_06_P1584	STE50 || 3 || 63441 || cell cycle* || protein kinase regulator activity* || YCL032W || 1086198	0.164817	-0.00790726	-0.199193	0.0511187	0.271201	0.328382	0.492487	-0.00280425	0.30017	0.395161	0.370375	0.230457	0.207375	-0.127244	0.291141	0.0992892	-0.524341	-0.446934	-0.0112548	-0.558592	0.241025	0.389409	-0.206869	-0.228579	-0.0115154	-0.19795	-0.308484	-0.378752	0.138094	-0.112949	-0.240104	-0.101594	-0.1015	-0.102138	-0.0380033	-0.237898	-0.231591	-0.368089	-0.473464	-0.40566	-0.144518	0.0563256	0.0484693	-0.203307	-0.224559	-0.219116	0.301724	0.211156
A_06_P1583	RRP7 || 3 || 65568 || rRNA processing* || molecular_function || YCL031C || 1081809	-0.125183	0.232093	0.660807	0.0211187	-0.438799	-0.531618	-0.257513	-0.722804	-0.54983	-0.124839	-0.479625	-0.0795428	-0.0526249	-0.147244	-0.428859	-0.330711	-0.354341	-0.126934	-0.221255	0.541408	0.611025	-0.140591	0.00313055	0.0114211	0.318485	-0.02795	-0.118484	-0.108752	-0.231906	-0.322949	-0.260104	-0.361594	-0.4815	-0.122138	0.461997	0.382102	0.548409	0.211911	0.126536	0.29434	0.515482	0.476326	0.688469	-0.0733073	-0.174559	0.250884	-0.0782761	-0.018844
A_06_P1582	HIS4 || 3 || 68333 || amino acid biosynthetic process* || hydrolase activity* || YCL030C || 1081288	0.394817	0.0720927	0.800807	0.391119	-0.278799	-0.801618	-0.447513	-0.232804	-0.28983	-0.0448385	-0.699625	-1.17954	-0.742625	-0.187244	0.721141	0.159289	-0.294341	-0.236934	-0.0412548	0.281408	0.751025	-0.0105908	0.603131	0.631421	0.328485	1.12205	0.261516	0.241248	0.648094	0.777051	-0.000103752	0.648406	0.6785	0.417862	0.131997	0.452102	0.0984093	-0.00808884	0.156536	0.0443398	-0.544518	-0.383674	-0.741531	0.396693	0.555441	0.380884	-0.568276	-0.178844
A_06_P1581	BIK1 || 3 || 69921 || cell cycle* || microtubule binding || YCL029C || 1084327	0.0448169	0.322093	0.420807	0.0011187	-0.00879863	0.108382	0.0324866	-0.402804	-0.0898303	0.145161	-0.189625	-0.279543	-0.102625	-0.547244	-0.398859	-0.280711	-0.714341	0.0330657	-0.301255	-0.128592	0.421025	0.189409	-0.0668694	-0.238579	0.0584846	-0.12795	-0.818484	-0.928752	0.348094	0.147051	-0.330104	-0.111594	-0.1115	0.0278618	0.291997	0.632102	-0.0315907	-0.858089	-0.843464	-0.76566	-0.274518	-0.293674	-0.0615307	-0.403307	-0.354559	-0.339116	-0.0482761	-0.228844
A_06_P1580	RNQ1 || 3 || 70150 || biological_process || molecular_function || YCL028W || 1084877	-0.0451831	0.122093	-0.269193	-0.138881	0.0912014	0.0983821	0.172487	-0.152804	0.16017	0.185161	-0.229625	-0.289543	-0.112625	0.0127564	-0.0788593	0.139289	-0.484341	-0.186934	-0.141255	-0.418592	0.341025	0.169409	-0.0968694	-0.228579	0.208485	-0.10795	-0.618484	-0.428752	0.628094	0.377051	0.149896	0.128406	0.2085	0.547862	-0.178003	0.122102	0.0684093	-0.868089	-0.693464	-0.43566	-0.564518	-0.443674	-0.251531	-0.373307	-0.384559	-0.409116	0.161724	0.031156
A_06_P1579	FUS1 || 3 || 71803 || conjugation with cellular fusion* || molecular_function || YCL027W || 1084102	-2.47518	-2.10791	-2.60919	-1.89888	0.231201	0.868382	0.572487	0.787196	1.66017	0.265161	-1.36963	-1.23954	-0.982625	-2.50724	-2.56886	-2.36071	1.25566	0.903066	0.578745	0.281408	0.801025	0.619409	-2.68687	-2.41858	-0.251515	-1.87795	-0.848484	-2.14875	0.478094		0.449896			0.347862	-1.178	-0.427898	-0.541591	-0.158089	-0.363464	0.14434	-0.0345178	0.0363256		0.776693	0.065441		-0.968276	-1.70884
A_06_P1578	HBN1 || 3 || 73986 || biological_process || NAD(P)H nitroreductase activity || YCL026C-B || 1086866	0.554817	0.722093	1.35081	1.21112	-0.0587986	-0.231618	0.0324866	0.0571957	-0.0598303	0.575161	-0.399625	-0.689543	-0.452625	-1.10724	-0.278859	-0.550711	-1.65434	-1.62693	-1.01125	-1.30859	-0.288975	-0.540591	0.353131	0.241421	0.698485	0.37205	-0.558484	-0.258752	0.288094	0.327051	0.229896	0.298406	0.2285	0.597862	0.0919967	0.502102	0.568409	-0.438089	-0.293464	-0.15566	0.865482	0.746326	0.938469	0.516693	0.715441	0.320884	0.751724	-0.308844
A_06_P1577	FRM2 || 3 || 75285 || lipid metabolic process* || NAD(P)H nitroreductase activity || YCL026C-A || 1086731	0.234817	-0.207907	0.340807	-0.178881	0.261201	0.238382	-0.0975134	0.787196	0.88017	0.655161				-1.44724		-1.12071	-0.814341	-0.766934	-0.461255	-0.0185916	0.341025	0.179409	0.993131	0.741421	0.628485	0.04205	-0.158484	0.221248	-0.881906	0.0270507	-0.620104	-0.521594		-0.492138	0.721997	1.2121					2.38548	2.11633	0.898469	0.926693	0.885441		0.261724	0.031156
A_06_P1576	AGP1 || 3 || 77919 || transport* || amino acid transmembrane transporter activity* || YCL025C || 1082068	1.44482	0.942093	1.76081	0.941119	-0.628799	-0.411618	-0.387513	0.0371957	-0.50983	-0.484839	-0.919625	-0.569543	-2.13262	0.222756	0.141141	-0.570711	-1.16434	-1.75693	-0.631255	-1.04859	-0.508975	-1.39059	0.373131	0.401421	-0.161515	1.61205	0.841516	0.331248	-0.751906	-0.342949	-0.550104	-0.0615939	-0.0715002	-0.312138	-0.278003	-0.817898	0.0584093	1.02191	1.05654	0.40434	4.17548	4.33633	3.54847	1.12669	1.23544	0.940884	-0.338276	0.141156
A_06_P1575	KCC4 || 3 || 79162 || cell cycle* || nucleotide binding* || YCL024W || 1082632	0.0348169	0.272093	-0.0891926	0.251119	0.0812014	0.368382	-0.0875134	-0.172804	0.19017	0.155161	-0.209625	-0.0595428	-0.212625	-0.137244	-0.308859	-0.370711	-0.404341	0.193066	-0.281255	0.0414084	0.751025	0.579409	-0.266869	-0.328579	-0.0415154	-0.04795	-0.548484	-0.778752	0.458094	0.0970507	-0.270104	-0.111594	-0.1715	0.0878618	-0.168003	-0.0578983	-0.141591	-0.408089	-0.443464	-0.53566	0.155482	-0.00367439	-0.0815307	-0.333307	-0.354559	-0.0891156	-0.428276	-0.758844
A_06_P1574	|| 3 || 79296 || || || YCL023C || 1084038				0.501119		0.358382					0.320375	0.180457		0.302756									0.473131	0.421421	0.518485	0.47205	0.711516	0.221248	-0.161906	-0.282949	-0.420104	-0.0115939	0.0584998	-0.212138	-0.0680033	-0.127898	0.398409	0.391911	0.266536	0.40434	-0.414518	0.0263256	-0.161531	0.106693	0.055441	-0.0791156
A_06_P1573	|| 3 || 82085 || || || YCL022C || 1082260	0.934817			0.171119		0.0283821				0.145161	0.720375	0.470457	0.277375	0.852756	1.23114	0.429289						0.639409	0.173131	0.281421	0.368485	0.25205	0.381516	0.0512479	0.118094	-0.222949	-0.110104	0.238406	0.0884998	-0.0521382	0.451997	0.192102	0.328409	0.421911	0.246536	0.21434	0.0254822	0.586326	0.338469	0.146693	0.165441	0.100884
A_06_P1572	|| 3 || 83620 || biological_process || molecular_function || YCL021W-A || 1082388	-1.51518	-2.56791	-1.84919	-1.22888	0.221201	0.108382	0.232487	0.657196	0.81017	0.205161	-1.54963	-0.0395428	-0.872625	-1.49724	-1.58886	-1.14071	0.0156594	0.0130657	-0.241255	0.251408	0.451025	0.399409	-0.216869	-0.338579	-0.531515	-0.85795	-0.588484	-1.14875	0.168094	0.597051	0.319896	0.348406	0.3185	-0.102138	-1.668	-0.957898	-1.37159	-1.48809	-1.08346	-1.30566	-0.414518	-0.0336744	0.498469	0.316693	0.075441	0.720884	-1.72828	-2.67884
A_06_P1571	LEU2 || 3 || 91324 || metabolic process* || metal ion binding* || YCL018W || 1081842	0.264817	0.0620927	0.450807	0.511119	0.0312014	-0.0416179	-0.307513	-0.172804	0.0501697	0.225161	0.390375	0.460457	0.767375	0.502756	0.341141	0.559289	-0.0743406	-0.196934	0.0587452	-0.0385916	-0.0689747	-0.250591	0.233131	0.231421	0.568485	0.54205	0.191516	0.221248	0.118094	0.237051	0.189896	0.268406	0.3585	0.217862	-0.238003	-0.00789831	-0.00159074	-0.228089	-0.143464	0.0743398	-0.264518	-0.413674	-0.381531	0.216693	0.225441	0.310884	-0.148276	0.051156
A_06_P1570	NFS1 || 3 || 94270 || metabolic process* || transferase activity* || YCL017C || 1085459	0.284817	0.192093	0.380807	0.0311187	-0.158799	-0.141618	-0.337513	0.0271957	-0.10983	-0.224839	0.190375	0.0304572	0.0673751	0.132756	0.211141	0.259289	0.205659	-0.0969343	-0.0112548	-0.00859158	0.391025	-0.120591	0.163131	0.151421	0.168485	0.21205	0.391516	0.161248	-0.0319056	0.147051	-0.0901038	0.0184061	0.1885	0.0878618	0.281997	0.352102	0.318409	0.141911	0.266536	0.14434	-0.00451777	-0.0736744	-0.241531	0.0666927	0.115441	-0.169116	0.291724	0.471156
A_06_P1569	DCC1 || 3 || 95763 || telomere maintenance* || molecular_function || YCL016C || 1084822	0.0548169	0.102093	-0.0791926	-0.0188813	-0.0787986	0.208382	-0.0675134	-0.0128043	0.0801697	-0.0448385	-0.339625	-0.149543	-0.0326249	-0.267244	-0.238859	-0.0907108	-0.264341	-0.306934	-0.171255	-0.0285916	0.441025	0.0394092	0.00313055	0.0614211	0.0684846	-0.13795	-0.258484	-0.0887521	0.118094	0.0470507	0.149896	0.128406	-0.00150017	0.0978618	-0.0680033	0.222102	-0.131591	-0.198089	-0.283464	-0.31566	0.165482	0.356326	0.148469	-0.00330727	-0.074559	-0.109116	0.0617239	-0.058844
A_06_P1568	BUD3 || 3 || 96281 || cell cycle* || molecular_function* || YCL014W || 1085259	0.284817	0.292093	0.350807	0.201119	0.351201	0.438382	-0.0175134	0.267196	0.31017	0.145161	0.240375	0.310457	0.347375	0.702756	0.891141	0.639289	0.495659	0.693066	0.408745	0.871408	1.68103	0.929409	0.0531306	0.00142106	-0.0215154	0.05205	0.00151592	-0.138752	0.268094	0.187051	0.0898962	0.148406	0.1285	-0.0021382	-0.0780033	0.0621017	-0.331591	-0.0180888	-0.0234641	-0.17566	-0.264518	-0.203674	-0.251531	0.0766927	0.135441	0.0208844	0.0517239	-0.00884396
A_06_P1567	GBP2 || 3 || 103358 || telomere maintenance* || nucleotide binding* || YCL011C || 1081704	-0.265183	0.0620927	0.0208074	0.0911187	-0.0987986	0.148382	-0.207513	-0.292804	-0.20983	-0.0648385	-0.659625	-0.309543	-0.142625	0.0527564	0.101141	0.0592892	-0.0443406	0.383066	-0.171255	0.0514084	0.631025	0.409409	-0.296869	-0.348579	-0.201515	-0.29795	-0.718484	-0.628752	0.148094	-0.0729493	-0.160104	-0.191594	-0.2815	-0.212138	0.0319967	0.282102	-0.181591	-0.518089	-0.503464	-0.48566	-0.274518	-0.103674	-0.231531	-0.363307	-0.394559	-0.169116	-0.0982761	-0.208844
A_06_P1566	SGF29 || 3 || 104350 || transcription* || molecular_function || YCL010C || 1081496	-0.185183	0.382093	-0.0191926	0.431119	0.461201	0.788382	0.332487	0.537196	0.36017	0.355161	0.340375	-0.149543	0.167375	0.282756	0.291141	0.449289	0.635659	0.853066	0.318745	0.431408	1.00103	0.649409	0.233131	0.121421	-0.451515	-0.22795	-0.668484	-0.568752	0.488094	0.207051	-0.0301038	0.358406	0.3485	0.0878618	-0.348003	-0.867898	-0.251591	-0.278089	-0.223464	-0.15566	-0.624518	-0.403674	-0.451531	-0.0533073	0.175441	-0.169116	-0.0982761	-0.238844
A_06_P1565	ILV6 || 3 || 105548 || metabolic process* || transferase activity* || YCL009C || 1083105	0.474817	0.202093	0.0908074	0.161119	-0.168799	-0.611618	-0.267513	0.137196	-0.18983	-0.184839	0.450375	0.630457	0.337375	0.572756	0.221141	0.319289	0.645659	-0.186934	0.398745	0.921408	0.821025	0.0394092	0.673131	0.661421	0.498485	1.53205	1.48152	1.21125	-0.311906	-0.0229493	-0.280104	0.158406	0.1585	-0.172138	0.501997	-0.207898	0.188409	1.86191	1.83654	1.51434	-0.0245178	0.126326	-0.311531	0.916693	0.965441	0.820884	-0.108276	0.261156
A_06_P1564	STP22 || 3 || 106853 || transport* || protein binding* || YCL008C || 1082804	0.264817	0.252093	-0.0291926	0.161119	0.281201	-0.221618	0.262487	-0.0528043	0.0101697	0.365161	0.490375	-0.449543	-0.172625	-0.0972436	0.131141	0.289289	-0.0343406	-0.0169343	0.548745	-0.0585916	0.721025	0.209409	-0.0768694	-0.148579	0.0284846	0.23205	-0.278484	-0.0187521	0.698094	0.907051	0.369896	0.508406	0.6885	0.647862	0.211997	0.122102	0.478409	-0.668089	-0.463464	0.0143398	-0.124518	-0.293674	-0.361531	-0.193307	0.105441	-0.369116	0.101724	0.371156
A_06_P1563	|| 3 || 107366 || || || YCL007C || 1085630	0.0948169			0.0711187	0.0712014	-0.0816179		-0.122804		-0.424839	-0.229625	0.0604572	0.457375	0.212756	-0.148859	0.529289	0.575659	0.733066		0.821408	0.731025	-0.130591	0.263131	0.311421	-0.331515	0.11205	0.431516	0.451248	-0.151906	-0.332949	0.0398962	0.268406	0.0684998	-0.0721382	0.00199671	-0.517898	-0.0915907	0.161911	0.0665359	0.0443398	0.235482	0.506326	0.438469	0.376693	0.315441	0.0808844	-0.718276	-0.198844
A_06_P1562	LDB16 || 3 || 108021 || biological_process || molecular_function || YCL005W || 1085588	0.354817	-0.117907	0.150807	0.181119	-0.0887986	-0.151618	0.0624866	0.257196	0.0601697	-0.0948385	0.650375	0.640457	0.377375	0.182756	-0.118859	0.189289	0.135659	-0.806934	0.338745	-0.238592	0.251025	0.219409	0.0731306	0.0514211	-0.0815154	0.23205	0.651516	0.641248	-0.731906	-0.392949	-0.370104	-0.0815939	-0.0815002	-0.352138	-0.278003	-0.567898	-0.111591	0.621911	0.646536	0.48434	-0.274518	-0.143674	-0.0715307	0.706693	0.615441	0.320884	-0.238276	-0.148844
A_06_P1561	PGS1 || 3 || 109105 || metabolic process* || nucleotide binding* || YCL004W || 1081767	-0.115183	0.0520927	-0.129193	-0.0388813	0.301201	0.358382	0.262487	0.427196	0.17017	0.165161	-0.0896253	-0.0195428	-0.142625	-0.167244	0.0811407	0.00928916	0.155659	0.293066	-0.0512548	0.0514084	0.811025	0.369409	-0.0268694	-0.208579	-0.0415154	0.04205	-0.318484	-0.238752	0.138094	0.207051	-0.110104	-0.171594	-0.0715002	0.0778618	0.0519967	0.132102	-0.00159074	-0.538089	-0.513464	-0.36566	0.115482	-0.0836744	-0.141531	-0.273307	-0.154559	-0.329116	-0.188276	-0.118844
A_06_P1560	|| 3 || 111674 || biological_process || molecular_function || YCL002C || 1084530	-0.0351831	-0.187907	0.0108074	0.0411187	0.0512014	0.158382	-0.0775134	0.327196	0.0301697	-0.134839	0.100375	1.05046	0.447375	0.102756	-0.548859	0.0792892	0.655659	-0.236934	0.288745	0.511408	0.471025	-0.300591	0.143131	0.0714211	-0.381515	0.04205	0.671516	0.451248	-0.971906	-0.572949	-0.470104	-0.181594	-0.2715	-0.672138	-0.0780033	-0.357898	-0.111591	1.10191	1.01654	0.57434	0.535482	0.456326	-0.0015307	0.826693	0.665441	0.250884	-0.358276	-0.328844
A_06_P1557	RER1 || 3 || 111914 || ER to Golgi vesicle-mediated transport* || molecular_function || YCL001W || 1082686	0.00481694	-0.0579073	-0.0591926	-0.158881	-0.228799	-0.441618	-0.187513	0.0471957	-0.13983	-0.0348385	0.180375	0.250457	0.187375	0.0327564	-0.0488593	0.0492892	-0.00434065	-0.586934	0.298745	0.371408	0.961025	0.309409	0.113131	0.231421	0.0284846	0.13205	0.571516	0.431248	-0.381906	-0.122949	0.0198962	-0.0215939	-0.0715002	-0.142138	-0.0480033	-0.257898	0.0384093	0.791911	0.746536	0.50434	0.655482	0.416326	0.158469	0.356693	0.275441	-0.00911558	0.141724	0.171156
A_06_P1558	|| 3 || 113078 || biological_process* || molecular_function || YCL001W-A || 1085766	-0.455183			-0.228881	0.991201	0.468382	-0.187513	0.767196		0.305161											0.821025	0.109409	0.0431306		0.138485			-0.148752	-0.171906		0.179896	-0.361594		0.0478618	0.311997	0.362102			0.446536	0.27434	1.20548	0.866326						1.33116
A_06_P1559	|| 3 || 113768 || biological_process* || molecular_function || YCL001W-B || 1085639				0.101119	1.2312	0.398382				0.185161					-1.08886								0.223131		0.278485		0.311516	-0.0287521	0.118094		0.0798962			-0.522138	0.631997	0.552102		0.461911		-0.13566	0.845482	1.03633	0.0884693		0.015441
A_06_P1622	|| 3 || 115683 || || || YCR001W || 1084988	-0.00518306			0.211119	0.371201	-0.521618			-0.15983	0.145161	0.480375	0.620457	0.637375	1.02276		0.429289						0.0394092	0.133131	0.301421	-0.181515	0.08205	0.461516	0.191248	-0.0719056	-0.152949	-0.210104	-0.271594	-0.1115	-0.132138	-0.0180033	0.0621017	-0.531591	0.431911	0.326536	0.11434	0.535482	0.406326		0.516693	0.105441	0.550884
A_06_P1623	CDC10 || 3 || 118346 || cell cycle* || nucleotide binding* || YCR002C || 1086099	0.0648169	0.0220927	-0.0491926	0.0711187	-0.0687986	-0.171618	-0.00751336	0.00719575	-0.0998303	0.0451615	0.270375	-0.119543	0.0173751	0.0227564	0.531141	0.0892892	-0.264341	-0.286934	0.188745	0.0214084	0.931025	0.519409	-0.0568694	-0.0385789	-0.221515	-0.12795	-0.128484	-0.0887521	-0.161906	-0.132949	-0.260104	-0.121594	-0.1315	-0.202138	-0.198003	-0.297898	-0.401591	-0.198089	-0.143464	-0.31566	0.195482	0.156326	-0.201531	-0.163307	-0.254559	-0.419116	0.0517239	0.121156
A_06_P1624	MRPL32 || 3 || 118618 || translation || structural constituent of ribosome || YCR003W || 1084917	0.774817	0.262093	0.590807	0.471119	-0.0487986	-0.241618	0.192487	0.00719575	-0.12983	0.175161	-0.0396253	-0.359543	-0.212625	-0.267244	0.831141	-0.0507108	-0.504341	-0.626934	0.00874518	0.461408	0.681025	0.559409	0.133131	0.351421	-0.0615154	0.31205	0.511516	0.541248	-0.181906	-0.0529493	0.0898962	0.0584061	-0.2615	-0.292138	0.00199671	-0.407898	-0.211591	0.161911	0.106536	0.00433978	0.255482	0.336326	0.288469	0.306693	0.125441	0.230884	0.00172389	0.141156
A_06_P1625	YCP4 || 3 || 120316 || biological_process || oxidoreductase activity* || YCR004C || 1085316	-0.335183	-0.127907	-0.969193	-0.278881	0.401201	0.488382	0.592487	0.357196	0.48017	0.385161	0.590375	0.220457	0.207375	0.532756	-0.298859	0.0992892	-0.0543406	-0.116934	0.448745	-0.358592	0.871025	1.14941	-0.146869	-0.148579	0.358485	-0.18795	-0.298484	0.511248	0.228094	0.0770507	0.629896	0.0084061	-0.0615002	0.667862	-0.268003	-0.117898	0.388409	-0.418089	-0.333464	0.23434	-0.364518	-0.253674	-0.111531	-0.123307	-0.124559	0.0508844	0.341724	0.051156
A_06_P1626	CIT2 || 3 || 122326 || tricarboxylic acid cycle* || transferase activity* || YCR005C || 1083135	0.564817	-1.20791	-1.10919	1.58112	1.1312	1.55838	2.48249	0.207196	-0.51983	2.11516	-2.46963	-3.04954	-1.64262	-2.84724	-0.0388593	-1.78071	-2.07434	-2.54693	-1.32125	-4.13859	-1.98897	-0.850591	0.653131	0.601421	0.508485	0.15205	-0.148484	0.271248	0.958094	0.787051	0.989896	0.748406	0.9285	0.427862	-0.648003	-0.497898	0.0184093	-0.738089	-0.883464	-0.0356602	0.105482	-0.233674	-0.231531	-1.73331	-1.44456	-0.839116	-0.148276	-0.318844
A_06_P1627	|| 3 || 123001 || || || YCR006C || 1080658	0.264817	0.0620927	-0.269193	0.231119	0.981201	0.798382	0.962487	1.7072	0.86017	0.545161	0.430375	-0.0895428	-0.242625	-0.617244	-0.308859	-0.390711	0.745659	-0.00693432	0.668745	-0.00859158	0.281025	0.639409	-0.00686945	0.331421	0.208485	-0.14795	-0.158484	-0.158752	0.148094	0.0470507	-0.100104	-0.0215939	0.3385	0.117862	-0.208003	-0.397898	-0.211591	-0.468089	-0.233464	-0.14566	-0.374518	-0.213674	-0.291531	0.296693	0.455441	-0.189116	0.341724	0.311156
A_06_P1628	|| 3 || 126728 || biological_process || molecular_function || YCR007C || 1084467	-0.195183	-0.237907	-0.579193	-0.0388813	0.551201	0.848382	0.592487	0.597196	0.38017	0.365161	-0.269625	0.490457	-0.0426249	-0.247244	-0.638859	-0.370711	0.215659	-0.146934	-0.0812548	-0.238592	0.341025	0.0994092	-0.206869	-0.0785789	-0.101515	-0.06795	0.431516	0.341248	-0.331906	-0.0929493	0.289896	0.188406	0.0884998	-0.0821382	-0.108003	-0.337898	0.00840926	0.451911	0.266536	0.44434	0.155482	0.0663256	0.448469	0.446693	0.675441	0.120884	-0.208276	-0.318844
A_06_P1629	SAT4 || 3 || 128468 || protein amino acid phosphorylation* || nucleotide binding* || YCR008W || 1081714	-0.0951831	-0.0279073	0.0108074	0.181119	-0.00879863	0.0983821	-0.0775134	-0.0828043	-0.21983	-0.0948385	0.0103747	-0.299543	-0.162625	-0.197244	0.221141	-0.190711	0.0856594	0.0230657	-0.241255	0.241408	0.691025	-0.0205908	0.153131	0.161421	-0.101515	-0.07795	-0.118484	-0.248752	-0.211906	-0.122949	-0.420104	-0.101594	-0.0215002	-0.292138	-0.128003	-0.207898	-0.271591	0.0819112	0.186536	-0.0556602	-0.384518	-0.383674	-0.411531	0.176693	0.155441	-0.169116	-0.158276	0.061156
A_06_P1630	RVS161 || 3 || 131540 || endocytosis* || cytoskeletal protein binding || YCR009C || 1085010	-0.155183	-0.197907	-0.439193	0.0811187	-0.158799	-0.201618	0.0924866	-0.522804	-0.30983	0.0651615	0.0303747	0.230457	0.0873751	0.0527564	0.281141	-0.0507108	-0.664341	-0.746934	-0.181255	-0.388592	0.141025	0.0894092	-0.476869	-0.438579	-0.151515	-0.26795	-0.208484	-0.128752	-0.0119056	-0.262949	0.0498962	-0.191594	-0.2915	-0.0721382	-0.288003	-0.187898	-0.171591	-0.218089	-0.343464	-0.20566	0.105482	0.146326	0.238469	-0.383307	-0.394559	-0.199116	-0.378276	-0.488844
A_06_P1631	ADY2 || 3 || 133122 || meiosis* || ammonium transmembrane transporter activity* || YCR010C || 1083982	-0.385183	-2.61791	-4.12919	0.0911187	3.6512	3.62838	4.50249	3.5072	3.10017	2.98516	0.0603747	-1.75954	1.15738	-0.787244	-1.38886	-0.640711	-0.204341	-1.20693	2.02875	-1.69859	-0.588975	2.97941	0.373131	0.0414211	-0.161515	-0.00795002	0.151516	0.301248	-0.111906	-0.0629493	-0.110104	-0.0715939	0.1985	0.0378618	-0.488003	-0.537898	0.108409	-0.0480888	0.0165359	0.46434	-0.574518	-0.493674		0.106693	-0.074559		0.511724	0.151156
A_06_P1632	ADP1 || 3 || 136871 || transport || nucleotide binding* || YCR011C || 1082309	-0.235183	-0.0779073	-0.729193	0.0411187	0.421201	0.548382	0.422487	0.537196	0.42017	0.205161	0.100375	0.300457	0.197375	-0.0172436	-0.0988593	-0.190711	0.445659	0.00306568	0.198745	-0.198592	0.821025	0.549409	-0.00686945	-0.0185789	0.198485	-0.05795	-0.0484841	-0.00875208	0.0480944	0.107051	0.139896	0.0684061	0.0884998	0.0478618	-0.178003	0.222102	0.148409	0.0219112	0.156536	0.16434	-0.434518	-0.623674	-0.561531	0.00669273	-0.024559	-0.0291156	0.121724	-0.268844
A_06_P1633	PGK1 || 3 || 137744 || glycolysis* || nucleotide binding* || YCR012W || 1081896	-0.0351831	-0.647907	-0.439193	-0.138881	0.341201	-0.121618	0.372487	0.367196	0.31017	0.345161	0.140375	0.230457	-0.152625	-0.307244	-1.45886	-1.05071	-1.12434	-1.78693	-1.09125	-2.04859	-1.20897	-1.27059	-0.136869	-0.248579	-0.311515	-0.23795	-0.528484	0.501248	-0.431906	-0.0629493	-0.520104	-0.0615939	0.1085	-0.762138	-0.648003	-0.157898	-0.391591	-0.388089	-0.243464	-0.18566	-1.46452	-1.22367	-1.00153	-0.223307	-0.374559	-0.0191156	0.491724	0.141156
A_06_P1634	|| 3 || 139047 || || || YCR013C || 1083382	0.464817	-0.297907	0.220807	0.0611187	0.101201	0.0483821	-0.0875134	0.347196	0.39017	0.0351615	-0.209625	0.180457	0.257375	0.0227564	-0.678859	-0.0707108	-0.434341	-1.58693	-0.711255	-0.668592	-0.718975	-1.20059	0.753131	0.821421	-0.101515	0.55205	0.861516	1.04125	-0.411906	-0.0229493	-0.0201038	0.548406	0.4385	-0.0421382	-0.0680033	-0.0278983	0.0584093	0.911911	0.976536	0.85434	-0.674518	-0.643674	-0.991531	1.03669	0.915441	0.380884	0.141724	-0.018844
A_06_P1635	POL4 || 3 || 140931 || response to DNA damage stimulus* || transferase activity* || YCR014C || 1081601	-0.295183	-0.0579073	0.0308074	-0.148881	0.141201	0.318382	-0.0375134	0.0471957	0.0501697	-0.104839	-0.279625	0.120457	-0.0926249	0.122756	-0.0588593	-0.130711	0.245659	0.273066	-0.181255	0.121408	0.571025	0.0694092	-0.486869	-0.328579	-0.211515	-0.29795	-0.418484	-0.378752	-0.111906	-0.202949	-0.0901038	-0.431594	-0.5315	-0.172138	-0.118003	0.0521017	-0.181591	-0.248089	-0.333464	-0.15566	0.0154822	-0.0236744	-0.141531	-0.543307	-0.554559	-0.199116	0.371724	-0.318844
A_06_P1636	|| 3 || 142168 || biological_process || molecular_function || YCR015C || 1082476	0.224817	0.112093	0.0908074	-0.218881	0.201201	0.258382	0.232487	0.0271957	0.13017	0.175161	0.550375	0.180457	0.317375	-0.0972436	-0.128859	-0.260711	0.125659	-0.0769343	0.688745	0.501408	0.761025	0.319409	0.103131	0.141421	0.0384846	0.00204998	0.281516	0.511248	-0.211906	-0.242949	0.0198962	-0.181594	-0.1015	-0.0321382	0.471997	-0.147898	0.308409	0.541911	0.426536	0.40434	0.625482	0.786326	0.728469	0.196693	-0.034559	0.320884	-0.0582761	-0.318844
A_06_P1637	|| 3 || 143632 || ribosome biogenesis and assembly || molecular_function || YCR016W || 1080689	-0.245183	0.512093	1.00081	0.321119	-0.248799	-0.361618	-0.387513	-0.672804	-0.25983	0.185161	0.230375	0.120457	0.347375	-0.107244	-0.228859	0.109289	-0.104341	0.333066	-0.0812548	1.29141	1.02103	0.0594092	0.0331306	0.121421	0.0484846	-0.10795	-0.128484	-0.388752	-0.451906	-0.562949	-0.640104	-0.621594	-0.7415	-0.672138	0.591997	0.0321017	-0.0315907	0.211911	0.0765359	-0.28566	0.815482	0.826326	0.478469	-0.00330727	-0.194559	-0.0191156	-0.138276	0.121156
A_06_P1638	CWH43 || 3 || 147632 || cell wall organization and biogenesis* || molecular_function || YCR017C || 1085535	0.0648169	0.0820927	-0.129193	-0.188881	0.331201	0.468382	0.00248664	0.687196	0.37017	-0.00483854	0.520375	0.270457	0.427375	0.582756	0.371141	0.339289	0.505659	0.283066	0.388745	0.351408	1.05103	0.359409	0.0331306	0.0214211	-0.151515	0.06205	0.421516	0.0412479	-0.561906	-0.252949	-0.400104	-0.0315939	0.00849983	-0.392138	0.181997	0.192102	0.0484093	0.621911	0.566536	0.38434	-0.284518	-0.183674	-0.361531	0.636693	0.685441	0.580884	0.101724	0.131156
A_06_P1639	SRD1 || 3 || 148901 || regulation of transcription, DNA-dependent* || molecular_function* || YCR018C || 1080896	-1.00518	-0.957907	-1.33919	-1.47888								0.780457		-1.94724	-1.57886	-1.32071						0.389409	-0.126869	0.0714211	-0.431515	-0.61795	-0.0484841	-0.608752							-1.408	-0.997898	-0.671591	-0.448089	-0.483464	-0.24566
A_06_P1640	|| 3 || 151860 || || || YCR018C-A || 1084795	0.0648169			0.121119	0.331201	-0.141618	0.0824866	0.747196	0.11017	0.0351615		0.320457					0.175659		0.678745	0.521408		-0.260591									0.0198962			-0.0521382	0.561997			0.491911						0.306693				-0.158844
A_06_P1641	MAK32 || 3 || 152835 || interspecies interaction between organisms || molecular_function || YCR019W || 1081032	0.00481694	0.162093	-0.0491926	-0.128881	-0.168799	-0.181618	0.0124866	-0.192804	-0.12983	-0.0948385	0.320375	-0.179543	0.137375	-0.197244	-0.0788593	0.0692892	-0.594341	-0.546934	-0.291255	-0.258592	0.171025	-0.200591	-0.146869	-0.178579	0.0584846	-0.06795	-0.478484	0.141248	-0.0319056	0.0470507	0.289896	0.0584061	0.0284998	0.347862	-0.148003	-0.317898	-0.0315907	-0.458089	-0.333464	-0.0356602	-0.584518	-0.503674	-0.331531	-0.233307	-0.084559	-0.0691156	-0.228276	-0.288844
A_06_P1642	PET18 || 3 || 154657 || mitochondrion organization and biogenesis* || molecular_function || YCR020C || 1080935	-0.285183	-0.327907	-0.419193	-0.318881	0.111201	0.168382	-0.197513	0.217196	0.0301697	-0.114839	-0.779625	-0.649543	-0.362625	-0.457244	-0.528859	-0.630711	-0.0943406	-0.0269343	-0.601255	-0.328592	0.211025	-0.150591	0.343131	0.291421	0.308485	0.53205	0.321516	0.501248	-0.481906	-0.112949	0.289896	0.298406	0.3085	0.227862	0.181997	0.142102	0.348409	0.261911	-0.00346413	0.33434	0.555482	0.436326	0.798469	-0.0133073	-0.084559	0.220884	-0.198276	-0.188844
A_06_P1643	MAK31 || 3 || 155094 || telomere maintenance* || peptide alpha-N-acetyltransferase activity || YCR020C-A || 1081299	0.294817	0.522093	0.530807	-0.0788813	0.0112014	0.0083821	-0.307513	0.127196	0.0501697	-0.184839	1.33037	-0.279543	0.317375	0.172756	0.531141	0.129289	0.655659	0.833066	0.238745	1.06141	1.04103	-0.200591	0.133131	0.241421	-0.0515154	0.38205	0.911516	1.01125	-0.731906	-0.442949	0.119896	0.118406	-0.0415002	-0.0521382	0.391997	-0.677898	0.478409	0.801911	0.516536	0.86434	0.305482	0.546326	1.03847	0.276693	0.175441	0.370884	0.0317239	-0.038844
A_06_P1644	HTL1 || 3 || 155318 || transcription* || chromatin binding || YCR020W-B || 1086649	-0.0451831	0.392093	0.590807	0.201119	-0.00879863	0.128382	-0.307513	0.00719575	-0.15983	0.00516146	-0.839625	-0.159543	0.217375	0.282756	-0.208859	0.0192892	0.795659	1.03307	-0.221255	0.961408	0.961025	-0.320591	-0.0568694	0.201421	0.0784846	0.13205	0.521516	0.871248	-0.591906	-0.532949	0.439896	-0.161594	-0.4115	-0.0021382	0.411997	-0.157898	0.618409	0.791911	0.516536	0.80434	1.74548	1.40633	1.68847	0.236693	-0.144559	0.730884	-0.0782761	-0.048844
A_06_P1645	HSP30 || 3 || 157103 || ion transport* || molecular_function* || YCR021C || 1083695	-1.06518	-1.58791	-1.07919	-0.278881	-0.438799	-0.0316179	0.162487	0.0471957	-0.37983	0.0651615	-0.269625	-1.61954	-1.18262	0.692756	-0.0288593	-1.41071	-0.364341	-1.24693	-1.55125	-1.86859	-2.16897	-2.53059	-0.326869	-0.328579	0.118485	-1.09795	0.0615159	1.07125	0.488094	0.757051	1.6299	1.82841	1.6085	1.05786	-0.938003	-0.937898	0.478409	0.0519112	0.396536	0.22434	-0.674518	-0.893674	0.228469	0.626693	1.15544	0.620884	-0.228276	0.461156
A_06_P1646	|| 3 || 157761 || || || YCR022C || 1084638	0.164817			0.141119	0.0712014	0.0383821				0.0251615												-0.390591													0.581997	0.782102					0.225482							0.231156
A_06_P1647	|| 3 || 160369 || biological_process* || molecular_function* || YCR023C || 1085267	0.144817	-0.00790726	-0.0691926	0.0111187	0.00120137	0.0383821	0.00248664	0.417196	0.15017	-0.254839	0.130375	0.310457	-0.202625	-0.107244	-0.318859	-0.0707108	0.315659	-0.206934	-0.0412548	0.371408	0.671025	-0.220591	0.253131	0.301421	0.148485	0.62205	0.681516	0.471248	-0.611906	-0.232949	-0.260104	0.0484061	0.0284998	-0.242138	-0.118003	-0.417898	-0.151591	0.701911	0.766536	0.42434	-0.494518	-0.0736744	-0.421531	0.416693	0.485441	0.330884	-0.398276	-0.358844
A_06_P1648	SLM5 || 3 || 162218 || translation* || nucleotide binding* || YCR024C || 1083566	0.284817	0.0620927	-0.00919257	0.141119	0.171201	-0.0016179	-0.0375134	0.397196	0.18017	-0.0248385	-0.219625	-0.659543	-0.662625	-0.377244	0.261141	-0.240711	-0.374341	-0.286934	-0.331255	-0.418592	0.161025	-0.460591	-0.106869	-0.118579	0.0184846	-0.05795	0.0415159	-0.0587521	0.0880944	0.147051	0.0398962	-0.0115939	0.0684998	0.177862	0.0419967	0.142102	-0.0815907	-0.588089	-0.673464	-0.32566	-0.404518	-0.193674	-0.321531	-0.203307	-0.114559	-0.229116	0.151724	0.431156
A_06_P1649	PMP1 || 3 || 163063 || cation transport || enzyme regulator activity || YCR024C-A || 1080747	-0.305183	-0.537907	-0.129193	-0.208881	-0.288799	-0.721618	-0.377513	-0.0928043	-0.18983	-0.344839	0.170375	-0.109543	-0.232625	-0.537244	-0.728859	-0.450711	-0.654341	-1.15693	-1.02125	-0.228592	0.141025	-1.05059	-0.196869	-0.238579	-0.531515	-0.25795	0.121516	0.0812479	-0.881906	-0.652949	-0.680104	-0.361594	-0.3315	-0.632138	0.0819967	-0.387898	0.158409	0.481911	0.246536	0.22434	-0.0745178	-0.283674	-0.551531	0.0566927	-0.094559	-0.299116	0.351724	0.231156
A_06_P1650	|| 3 || 163852 || || || YCR025C || 1086542	0.0448169	0.412093	-0.159193	0.401119	0.0812014	0.398382	-0.0375134	0.487196	0.15017	-0.0248385	-0.619625	-0.429543	-0.392625	-0.237244	0.141141	-0.0607108	0.875659	0.253066	0.108745	0.221408	0.841025	0.289409	-0.366869	-0.348579	-0.0715154	-0.02795	-0.478484	0.00124792	0.318094	0.517051	0.239896	0.198406	0.1885	0.347862	-0.258003	0.132102	-0.00159074	-0.358089	0.216536	-0.10566	-0.0145178	-0.0336744	0.128469	0.0466927	0.025441	0.130884	0.0317239	-0.238844
A_06_P1651	NPP1 || 3 || 166335 || metabolic process* || hydrolase activity* || YCR026C || 1081099	-0.0951831	0.192093	-0.00919257	-0.158881	-0.258799	-0.201618	-0.117513	-0.382804	-0.25983	-0.124839	0.0803747	0.170457	0.137375	0.232756	0.151141	0.0592892	-0.294341	-0.156934	-0.0912548	0.141408	0.651025	-0.130591	-0.0768694	-0.0685789	-0.0915154	-0.07795	-0.208484	-0.238752	-0.0319056	-0.0529493	-0.0701038	-0.0615939	-0.0415002	-0.122138	-0.0680033	-0.00789831	-0.241591	-0.248089	-0.223464	-0.25566	-0.684518	-0.373674	-0.251531	-0.173307	-0.214559	-0.0891156	0.0417239	-0.138844
A_06_P1652	RHB1 || 3 || 167995 || small GTPase mediated signal transduction* || nucleotide binding* || YCR027C || 1080707	0.114817	0.102093	0.260807	0.161119	-0.108799	-0.0216179	-0.0175134	-0.0328043	-0.24983	-0.104839	-0.0396253	0.170457	0.0573751	-0.167244	-0.248859	-0.170711	0.00565935	-0.296934	0.228745	0.571408	0.691025	0.109409	0.0631306	0.101421	0.0784846	0.10205	0.421516	0.411248	-0.391906	-0.282949	-0.120104	-0.151594	-0.1415	-0.142138	0.0719967	0.0321017	0.158409	0.331911	0.366536	0.33434	0.565482	0.536326	0.408469	0.336693	0.305441	0.320884	0.0217239	0.171156
A_06_P1653	FEN2 || 3 || 172420 || transport* || pantothenate transporter activity || YCR028C || 1081453	0.214817	0.0520927	0.240807	0.0311187	-0.268799	-0.121618	-0.197513	0.0571957	-0.20983	-0.384839	0.0403747	0.190457	0.207375	0.142756	-0.108859	0.369289	0.205659	-0.566934	0.118745	0.401408	0.351025	-0.310591	0.0731306	0.101421	0.228485	-0.04795	0.281516	0.221248	-0.771906	-0.472949	-0.460104	-0.301594	-0.1815	-0.532138	0.331997	0.282102	0.258409	0.541911	0.646536	0.47434	-0.374518	-0.0436744	-0.111531	0.396693	0.355441	0.420884	0.121724	0.141156
A_06_P1654	RIM1 || 3 || 173436 || DNA replication* || DNA binding* || YCR028C-A || 1085326	0.164817	0.0320927	-0.0491926	-0.0588813	0.211201	0.0883821	0.0824866	0.417196	0.26017	0.105161	0.0703747	0.0904572	0.207375	0.102756	0.0811407	0.0192892	0.0256594	-0.216934	0.288745	0.261408	0.911025	0.139409	0.123131	0.141421	-0.181515	0.21205	0.281516	0.281248	-0.331906	-0.102949	-0.000103752	-0.121594	-0.0715002	-0.112138	0.131997	0.242102	0.0984093	0.401911	0.376536	0.38434	0.205482	0.0263256	0.128469	0.266693	0.095441	0.0108844	0.0917239	0.221156
A_06_P1655	SYP1 || 3 || 176434 || biological_process || molecular_function || YCR030C || 1083383	0.0848169	-0.177907	-0.559193	0.131119	0.311201	0.0683821	0.232487	0.657196	0.32017	0.0451615	0.720375	0.790457	0.497375	0.912756	0.921141	0.699289	0.605659	-0.116934	0.488745	0.261408	1.00103	0.289409	-0.136869	-0.0785789	-0.521515	-0.04795	0.461516	0.0812479	-0.511906	-0.262949	-0.470104	-0.0515939	-0.0615002	-0.412138	-0.528003	-0.747898	-0.721591	0.241911	0.276536	-0.0656602	-0.444518	-0.473674	-0.951531	0.296693	0.265441	-0.209116	0.0317239	0.021156
A_06_P1656	RPS14A || 3 || 178216 || translation* || RNA binding* || YCR031C || 1081279	-0.0251831	-0.137907	0.300807	-0.378881	-0.538799	-0.821618	-0.887513	-0.442804	-0.51983	-0.624839	-0.0996253	-0.119543	-0.0626249	-0.177244	-0.178859	-0.0707108	0.245659	0.0730657	-0.251255	0.741408	0.751025	-0.890591	-0.166869	-0.138579	-0.281515	-0.05795	0.211516	0.371248	-0.671906	-0.472949	-0.370104	-0.261594	-0.2515	-0.272138	0.0919967	-0.0278983	-0.171591	0.431911	0.326536	0.29434	0.545482	0.496326	0.408469	0.406693	0.345441	0.340884	-0.448276	-0.048844
A_06_P1657	BPH1 || 3 || 179516 || cell wall organization and biogenesis* || molecular_function || YCR032W || 1083204	-0.375183	-0.00790726	-0.329193	-0.188881	0.321201	0.468382	0.182487	0.367196	0.39017	0.0851615	0.0103747	0.250457	0.0973751	0.232756	-0.00885932	0.0292892	0.485659	0.503066	-0.00125482	-0.148592	0.711025	0.0994092	0.0631306	0.0314211	0.0484846	-0.08795	-0.118484	-0.0287521	0.148094	0.137051	0.229896	0.0484061	0.0584998	0.0978618	-0.0880033	0.372102	0.0884093	-0.218089	-0.153464	-0.0256602	-0.524518	-0.523674	-0.401531	-0.193307	-0.164559	-0.209116	0.581724	0.411156
A_06_P1658	SNT1 || 3 || 186485 || histone deacetylation* || DNA binding* || YCR033W || 1083456	0.114817	0.272093	0.190807	0.101119	0.231201	0.188382	0.0524866	0.297196	0.0401697	0.0651615	0.210375	0.120457	0.137375	0.332756	0.371141	0.339289	0.485659	0.293066	0.118745	0.281408	1.00103	0.289409	0.00313055	-0.108579	0.0184846	-0.02795	-0.378484	-0.768752	0.258094	0.217051	-0.160104	-0.00159391	0.0484998	-0.0721382	0.171997	0.352102	0.0484093	-0.258089	-0.103464	-0.26566	-0.154518	-0.253674	-0.491531	-0.173307	-0.024559	-0.319116	0.0717239	0.041156
A_06_P1659	FEN1 || 3 || 190588 || vesicle-mediated transport* || fatty acid elongase activity || YCR034W || 1080660	0.264817	0.332093	0.400807	0.0511187	-0.218799	-0.311618	-0.427513	0.0271957	-0.0398303	-0.104839	0.580375	0.960457	0.737375	0.372756	0.641141	0.629289	0.495659	-0.266934	0.438745	1.17141	1.24103	0.0194092	0.293131	0.301421	0.0284846	0.24205	0.741516	0.311248	-0.821906	-0.462949	-0.430104	-0.171594	-0.2115	-0.472138	0.0319967	-0.597898	-0.151591	0.841911	0.836536	0.41434	0.225482	0.256326	-0.421531	0.556693	0.555441	0.170884	-0.00827611	0.181156
A_06_P1660	RRP43 || 3 || 193014 || rRNA processing* || hydrolase activity* || YCR035C || 1082882	-0.115183	0.212093	0.660807	0.0711187	-0.808799	-0.511618	-0.737513	-0.982804	-0.74983	-0.534839	-0.319625	0.140457	0.0873751	-0.207244	-0.618859	-0.320711	-0.564341	-0.526934	-0.491255	0.281408	0.571025	-0.220591	0.0631306	0.131421	0.278485	-0.05795	-0.208484	-0.0787521	-0.211906	-0.212949	-0.100104	-0.251594	-0.3015	-0.292138	0.291997	0.492102	0.268409	0.111911	0.0565359	-0.0356602	0.235482	0.416326	0.378469	0.0566927	-0.014559	0.280884	-0.0682761	0.021156
A_06_P1661	RBK1 || 3 || 193293 || carbohydrate metabolic process* || transferase activity* || YCR036W || 1083483	0.0548169	-0.0879073	0.0508074	0.0811187	-0.448799	-0.0316179	-0.427513	-0.522804	-0.46983	-0.404839	-0.479625	-0.0895428	-0.312625	-0.187244	-0.0888593	-0.140711	-0.664341	-0.506934	-0.371255	-0.788592	-0.0789747	-0.520591	-0.186869	-0.168579	0.158485	-0.26795	-0.0684841	0.371248	-0.0219056	-0.192949	0.379896	-0.0215939	-0.0815002	0.287862	-0.0480033	-0.00789831	0.108409	0.0619112	-0.0134641	0.13434	0.235482	0.406326	0.568469	0.146693	-0.024559	0.220884	0.151724	0.361156
A_06_P1662	PHO87 || 3 || 197181 || transport* || inorganic phosphate transmembrane transporter activity* || YCR037C || 1083332	0.194817	0.402093	0.340807	0.281119	0.381201	0.218382	0.272487	0.567196	0.41017	0.365161	0.360375	0.220457	0.437375	0.132756	0.0111407	0.489289	0.835659	0.253066	0.258745	0.701408	1.12103	0.229409	-0.116869	-0.0185789	0.0884846	0.28205	0.181516	0.131248	0.0380944	0.167051	0.169896	0.338406	0.3285	0.157862	-0.00800329	0.0721017	0.138409	-0.0280888	0.0165359	0.27434	-0.344518	-0.453674	-0.351531	0.216693	0.295441	0.0908844	0.221724	0.211156
A_06_P1664	|| 3 || 199289 || || || YCR038W-A || 1085806	0.694817			1.01112	0.301201	0.128382	0.132487	0.357196	-0.0298303	-0.234839			-2.56262						0.118745		0.741025	0.119409	-0.876869	-0.668579	-0.0115154	0.04205	0.261516	0.711248	-0.431906	-0.262949	0.189896	0.298406	0.3985	0.247862	0.511997	0.102102	-0.0415907	0.681911	0.626536	1.00434	-0.744518	-0.443674		-0.0333073	-0.014559	0.120884		0.201156
A_06_P1663	BUD5 || 3 || 199545 || pseudohyphal growth* || guanyl-nucleotide exchange factor activity* || YCR038C || 1082619	0.0848169	0.152093	-0.0891926	0.151119	0.0912014	-0.0916179	0.222487	0.237196	0.0301697	0.195161	0.460375	0.0304572	-0.0226249	0.362756	0.441141	0.129289	0.0856594	-0.216934	0.278745	0.00140843	0.671025	0.389409	0.213131	0.0514211	-0.391515	0.16205	0.0315159	-0.218752	0.288094	0.207051	-0.170104	0.338406	0.3785	0.0178618	-0.448003	-0.107898	-0.371591	-0.158089	0.0365359	-0.30566	-0.444518	-0.463674	-0.491531	0.0966927	0.135441	-0.209116	0.261724	0.041156
A_06_P1665	MATALPHA2 || 3 || 200174 || transcription* || DNA binding* || YCR039C || 1086253	-0.305183	-0.557907	-0.199193	0.181119	0.0912014	0.238382	0.192487	0.0171957	0.0801697	0.225161	0.0503747	-0.0995428	-0.122625	-0.0472436	0.691141	0.189289	0.175659	0.243066	0.138745	0.0414084	0.301025	0.539409	-0.216869	-0.0285789	-0.221515	-0.36795	-0.0684841	-0.148752	-0.131906	-0.192949	0.0398962	0.0284061	-0.1715	-0.212138	0.111997	0.152102	-0.0115907	0.391911	0.176536	0.0343398	0.555482	0.826326	0.708469	-0.0633073	-0.044559	0.000884424	-0.378276	-0.478844
A_06_P1666	MATALPHA1 || 3 || 200438 || transcription* || DNA binding* || YCR040W || 1082827	-0.435183	-0.977907	-0.319193	0.471119	0.321201	0.228382	0.272487	0.707196	0.52017	0.0451615	0.330375	0.370457	0.0573751	-0.497244	-0.268859	-0.580711	0.515659	-0.256934	-0.0312548	0.0214084	0.0310253	-0.0905908	-2.19687	-2.11858	-0.761515	0.60205	0.601516	0.651248	-0.311906	0.0570507	-0.220104	0.198406	0.1685	-0.342138	-0.128003	0.0221017	-0.0315907	0.641911	0.536536	0.21434	0.805482	0.936326	0.758469	0.376693	0.245441	-0.189116	0.331724	0.00115604
A_06_P1667	|| 3 || 200907 || || || YCR041W || 1081488	-0.665183	-1.07791	-0.0391926	0.371119	0.351201	0.408382	0.0724866	0.877196	0.49017	-0.00483854	0.230375	0.330457	0.137375	-0.617244	-0.438859	-0.560711	0.725659	0.103066	-0.0112548	0.161408	0.201025	-0.120591	-2.24687	-2.23858	-0.911515	0.32205	0.461516	0.521248	-0.411906	-0.232949	-0.160104	0.0284061	0.0584998	-0.312138	-0.208003	-0.287898	-0.0715907	0.391911	0.276536	0.0443398	0.735482	0.636326	0.508469	0.206693	0.045441	-0.269116	-0.188276	-0.038844
A_06_P1668	TAF2 || 3 || 205393 || transcription* || general RNA polymerase II transcription factor activity || YCR042C || 1084282	-0.0751831	0.282093	0.150807	-0.0488813	0.171201	0.328382	-0.00751336	0.0971957	0.13017	0.155161	-0.279625	0.100457	-0.00262491	0.132756	-0.158859	-0.000710843	0.125659	0.393066	-0.0912548	0.151408	0.921025	0.329409	-0.276869	-0.288579	-0.0715154	-0.07795	-0.528484	-0.258752	0.328094	0.137051	0.0998962	-0.00159391	-0.0315002	0.0378618	0.0119967	0.442102	0.128409	-0.348089	-0.213464	-0.22566	0.205482	-0.0336744	-0.0415307	-0.223307	-0.344559	-0.0991156	0.301724	0.00115604
A_06_P1669	|| 3 || 206640 || biological_process || molecular_function || YCR043C || 1084598	0.344817	0.00209274	0.650807	0.0711187	-0.648799	-0.511618	-0.757513	-0.482804	-0.70983	-0.674839	-0.529625	-0.0195428	0.0773751	0.222756	0.451141	0.209289	0.465659	0.173066	0.238745	0.851408	0.991025	-0.440591	-0.0868694	0.0814211	-0.181515	0.17205	0.791516	0.651248	-0.671906	-0.322949	-0.130104	-0.0515939	-0.1015	-0.212138	0.591997	0.142102	0.488409	1.11191	0.986536	0.67434	1.22548	1.21633	1.06847	0.556693	0.455441	0.510884	-0.348276	-0.048844
A_06_P1670	PER1 || 3 || 207946 || GPI anchor biosynthetic process* || molecular_function || YCR044C || 1083401	0.204817	-0.167907	-0.279193	-0.138881	-0.158799	0.0883821	-0.227513	0.167196	-0.00983027	-0.304839	0.330375	0.910457	0.317375	0.152756	-0.278859	0.359289	0.325659	-0.696934	0.118745	0.261408	0.411025	0.129409	-0.176869	-0.118579	0.128485	0.16205	0.561516	1.00125	-0.851906	-0.572949	-0.0201038	-0.251594	-0.2715	-0.282138	-0.168003	-0.587898	0.138409	0.811911	0.866536	0.89434	0.405482	0.706326	0.378469	0.716693	0.605441	0.790884	-0.0682761	-0.268844
A_06_P1671	|| 3 || 209606 || biological_process* || hydrolase activity* || YCR045C || 1082233	0.254817			0.321119	0.151201	0.168382	-0.537513	-0.172804	-0.0698303	-0.364839	0.810375		-2.41262						0.408745	-0.0685916		-0.0605908			1.22848	-0.03795	0.461516	0.551248						-0.142138	0.391997	0.762102						0.0163256			0.295441			0.191156
A_06_P1672	IMG1 || 3 || 210419 || translation || structural constituent of ribosome || YCR046C || 1081372	0.154817	0.0420927	0.270807	0.0911187	-0.298799	-0.0316179	-0.447513	-0.552804	-0.26983	-0.324839	-0.879625	-0.669543	-0.652625	-0.607244	-0.328859	-0.260711	-0.414341	0.133066	-0.551255	-0.198592	0.361025	-0.0305908	0.183131	0.201421	-0.131515	0.32205	-0.368484	-0.0587521	0.598094	0.347051	0.189896	0.418406	0.3685	0.0878618	-0.0780033	0.0821017	-0.0815907	-0.798089	-0.773464	-0.70566	-0.404518	-0.553674	0.308469	-0.0833073	-0.094559	-0.469116	-0.158276	0.141156
A_06_P1673	BUD23 || 3 || 211541 || metabolic process* || transferase activity* || YCR047C || 1081702	-0.405183	0.282093	0.370807	-0.318881	-0.658799	-0.371618	-1.07751	-0.912804	-0.58983	-0.484839	-0.869625	-0.529543	-0.312625	-0.457244	-1.23886	-0.180711	-0.154341	0.403066	-0.341255	0.461408	0.581025	-0.0105908	0.193131	0.121421	0.0484846	-0.19795	-0.558484	-0.538752	0.368094	0.157051	-0.230104	0.0284061	-0.0315002	-0.152138	0.241997	0.582102	0.178409	-0.758089	-0.673464	-0.79566	-0.494518	-0.483674	-0.0915307	-0.493307	-0.434559	-0.479116	-0.218276	-0.268844
A_06_P1674	ARE1 || 3 || 211925 || sterol metabolic process || transferase activity* || YCR048W || 1086168	0.0148169	0.362093	0.0308074	0.231119	-0.148799	-0.0716179	-0.357513	0.337196	-0.0298303	-0.204839	0.490375	1.03046	0.647375	0.492756	-0.0188593	0.599289	1.15566	0.393066	0.398745	1.34141	1.11103	-0.140591	0.643131	0.671421	0.228485	0.51205	0.861516	0.541248	-0.351906	-0.122949	-0.420104	0.0184061	0.2185	-0.282138	0.341997	0.132102	0.238409	1.25191	1.32654	0.75434	-0.144518	0.106326	-0.0315307	0.756693	0.835441	0.540884	0.441724	0.491156
A_06_P1675	|| 3 || 212313 || || || YCR049C || 1085949	0.344817			0.591119	-0.338799	-0.141618		-0.692804	0.10017	0.115161	0.470375	0.230457		0.352756					0.328745		0.321025	0.529409	0.323131	0.111421	0.0984846	0.46205	0.291516	-0.128752	-0.351906	-0.452949	-0.0701038	0.0784061	-0.0115002	0.0078618	0.291997	0.432102	0.0284093	0.321911	0.496536	0.35434	0.335482	0.256326	0.208469	0.356693	0.325441	0.000884424
A_06_P1676	|| 3 || 213768 || biological_process || molecular_function || YCR050C || 1085396	0.174817		-0.199193	0.0011187	0.0412014	-0.391618	-0.287513					0.190457	-1.33262				0.705659		-0.0112548	0.311408		-0.0705908			0.218485			0.101248			-0.300104			0.567862	0.541997	0.832102			0.876536								-0.0782761
A_06_P1677	|| 3 || 214067 || biological_process || molecular_function || YCR051W || 1082939	-0.235183	0.0720927	0.0408074	-0.528881	0.421201	0.678382	0.222487	-0.0128043	0.32017	0.335161	-0.689625	-0.209543	0.207375	-0.147244	-0.768859	-0.0607108	-0.164341	0.873066	0.00874518	0.341408	0.831025	0.389409	0.0331306	-0.0385789	-0.151515	-0.01795	-0.988484	-0.488752	0.418094	0.217051	-0.0601038	0.148406	0.1485	-0.0421382	0.231997	0.852102	0.188409	-0.998089	-0.993464	-0.76566	-0.284518	-0.243674	0.338469	-0.313307	-0.334559	-0.389116	-0.118276	-0.188844
A_06_P1678	RSC6 || 3 || 214990 || transcription* || DNA-dependent ATPase activity || YCR052W || 1081161	0.0648169	0.322093	0.360807	0.101119	-0.0687986	0.0883821	-0.267513	-0.542804	-0.23983	-0.0248385	-0.589625	-0.269543	-0.232625	-0.157244	-0.0988593	0.319289	-0.334341	0.163066	-0.241255	-0.0785916	0.621025	0.199409	-0.226869	-0.318579	-0.0515154	-0.08795	-0.908484	-0.358752	1.09809	0.647051	0.489896	0.348406	0.2685	0.927862	0.0119967	1.0021	0.188409	-1.54809	-1.31346	-1.27566	-0.414518	-0.623674	-0.311531	-0.803307	-0.754559	-0.699116	-0.0882761	0.061156
A_06_P1679	THR4 || 3 || 216693 || metabolic process* || catalytic activity* || YCR053W || 1081180	-0.0851831	0.202093	0.380807	-0.288881	-0.748799	-1.26162	-0.857513	-0.892804	-0.79983	-0.324839	-0.289625	-0.739543	-0.442625	-0.147244	0.0511407	-0.0307108	-0.694341	-0.666934	-0.141255	0.341408	0.821025	-0.190591	-0.126869	-0.0685789	-0.131515	0.25205	-0.348484	-0.318752	0.0180944	0.107051	-0.320104	-0.0615939	0.0884998	-0.0021382	-0.0880033	-0.247898	-0.0715907	-0.588089	-0.223464	-0.34566	-0.254518	-0.633674	-1.09153	-0.103307	0.035441	-0.279116	-0.128276	0.011156
A_06_P1680	CTR86 || 3 || 220063 || biological_process* || molecular_function || YCR054C || 1082818	-0.00518306	0.312093	0.230807	-0.238881	-0.528799	-0.811618	-0.367513	-0.722804	-0.45983	-0.264839	0.0503747	-0.259543	-0.0426249	-0.177244	-0.588859	-0.140711	-0.404341	-0.376934	-0.0412548	0.781408	1.04103	-0.0205908	-0.0868694	-0.0485789	0.268485	-0.13795	-0.138484	-0.0687521	-0.241906	-0.162949	-0.340104	-0.301594	-0.1915	-0.0621382	-0.0380033	-0.0778983	0.00840926	-0.208089	-0.293464	-0.0256602	-0.0145178	-0.0636744	-0.151531	-0.263307	-0.194559	-0.0791156	-0.0282761	-0.028844
A_06_P1681	PWP2 || 3 || 223224 || ribosome biogenesis and assembly* || snoRNA binding || YCR057C || 1084432	-0.115183	0.662093	1.34081	-0.238881	-0.928799	-1.10162	-1.38751	-1.7228	-1.07983	-0.454839	-0.389625	-0.0695428	0.207375	0.212756	-0.688859	0.359289	0.105659	0.433066	0.0187452	1.50141	1.12103	-0.590591	0.253131	0.311421	0.348485	0.21205	0.0215159	-0.198752	0.128094	0.0570507	-0.210104	-0.0315939	0.1185	0.0878618	0.741997	0.992102	0.448409	-0.388089	-0.133464	-0.29566	-0.0245178	0.146326	-0.211531	-0.103307	0.015441	-0.209116	-0.0382761	0.131156
A_06_P1682	YIH1 || 3 || 224226 || regulation of amino acid metabolic process || molecular_function || YCR059C || 1081327	-0.105183	0.0820927	0.0808074	-0.328881	-0.518799	-0.271618	-0.627513	-0.292804	-0.17983	-0.294839	-0.109625	0.470457	0.147375	-0.257244	-0.498859	0.0192892	0.435659	-0.206934	-0.0712548	0.491408	0.761025	-0.520591	0.183131	0.141421	0.188485	0.39205	0.331516	0.631248	-0.0919056	0.0170507	-0.0701038	0.198406	0.1785	-0.0621382	0.231997	0.532102	0.348409	0.381911	0.426536	0.39434	-0.824518	-0.603674	-0.0915307	0.486693	0.515441	0.0808844	0.0417239	0.091156
A_06_P1683	TAH1 || 3 || 224395 || protein folding || binding* || YCR060W || 1086768	-0.105183	0.0920927	-0.00919257	-0.608881	-0.198799	-0.291618	-0.417513	-0.172804	-0.0998303	-0.324839	-0.0596253	-0.499543	-0.252625	-0.347244	-0.518859	-0.350711	-0.0543406	0.553066	-0.201255	0.231408	0.501025	-0.520591	-0.166869	-0.0285789	-0.121515	0.25205	0.451516	0.391248	-0.0219056	-0.102949	0.139896	0.298406	0.1585	0.0078618	-0.168003	-0.487898	-0.0615907	-0.178089	-0.253464	-0.30566	0.205482	0.326326	0.938469	0.296693	0.475441	0.0308844	0.0617239	0.251156
A_06_P1684	|| 3 || 225559 || regulation of cell size || molecular_function || YCR061W || 1083744	-1.13518	-0.447907	-1.93919	-0.978881	0.171201	0.0483821	-0.227513	0.617196	0.46017	-0.444839	0.400375	0.420457	-0.0326249	-0.487244	-0.648859	-0.350711	0.635659	0.0730657	0.438745	0.511408	0.751025	0.139409	-0.0568694	-0.0285789	-0.431515	-0.27795	0.531516	-0.178752	-0.621906	-0.442949	-0.750104	-0.141594	-0.1815	-0.832138	-0.218003	-0.267898	-0.411591	0.981911	0.906536	0.27434	-1.34452	-1.26367	-1.10153	0.446693	0.615441	-0.209116	0.171724	-0.038844
A_06_P1685	BUD31 || 3 || 228314 || cell cycle* || molecular_function* || YCR063W || 1083729	-0.225183	0.362093	0.830807	-0.0788813	-1.1788	-0.931618	-1.02751	-1.0628	-1.06983	-0.474839	-0.589625	-0.219543	0.137375	-0.267244	-1.50886	-0.000710843	-0.534341	0.363066	-0.551255	1.20141	1.23103	-0.700591	-0.206869	-0.398579	0.0584846	0.32205	-0.258484	-0.428752	0.268094	0.497051	-0.160104	-0.211594	0.0484998	0.177862	0.171997	-0.177898	0.298409	-0.808089	-0.803464	-0.38566	-0.224518	-0.443674	-0.421531	-0.323307	-0.194559	-0.569116	-0.528276	-0.088844
A_06_P1686	|| 3 || 228501 || || || YCR064C || 1084885	0.234817	0.592093		0.781119	0.521201	0.948382	0.392487	0.927196	0.76017	0.355161	1.17037	1.00046	0.297375	1.58276	1.92114		1.32566	1.16307	0.878745	1.98141	1.83103	0.739409	0.553131	0.641421	1.22848	0.60205	1.11152	0.681248	-0.151906	0.0570507	0.109896	0.228406	0.2185	0.157862	0.401997	0.112102	-0.0615907	1.40191	1.02654	0.69434	0.165482	0.666326		0.656693	0.295441		-0.118276	0.241156
A_06_P1687	HCM1 || 3 || 229306 || transcription* || DNA binding* || YCR065W || 1086922	-0.0551831	0.0920927	0.190807	0.251119	0.0612014	0.0483821	-0.207513	0.267196	0.28017	-0.0848385	0.0203747	1.18046	0.677375	0.812756	0.421141	0.729289	0.655659	0.403066	0.388745	1.31141	1.62103	0.539409	-0.0468694	-0.0485789	0.128485	-0.14795	0.381516	0.0712479	-0.321906	-0.162949	-0.310104	-0.0515939	0.0384998	-0.152138	0.331997	0.612102	0.388409	1.06191	1.01654	0.68434	-0.614518	-0.813674	-0.971531	0.246693	0.355441	-0.119116	-0.428276	-0.178844
A_06_P1688	RAD18 || 3 || 231496 || response to DNA damage stimulus* || metal ion binding* || YCR066W || 1083375	-0.0251831	0.0920927	-0.0991926	-0.218881	0.301201	0.0183821	0.0524866	0.0571957	0.17017	0.205161	0.120375	-0.0195428	0.0873751	-0.0172436	0.101141	-0.120711	0.155659	0.483066	0.198745	0.261408	0.821025	0.249409	0.0531306	-0.0785789	0.138485	-0.11795	-0.338484	-0.358752	0.418094	0.187051	0.129896	0.0184061	-0.1215	0.197862	0.231997	0.102102	0.0884093	-0.558089	-0.583464	-0.46566	0.605482	0.606326	0.298469	-0.253307	-0.374559	0.110884	0.341724	0.111156
A_06_P1689	SED4 || 3 || 236318 || transport* || molecular_function || YCR067C || 1086313	0.474817	0.332093	0.250807	0.431119	0.471201	0.348382	0.322487	0.837196	0.47017	0.225161	0.650375	0.620457	0.577375	0.622756	0.791141	0.779289	0.635659	0.153066	0.738745	0.571408	0.991025	0.269409	0.363131	0.341421	-0.0215154	0.35205	0.811516	0.441248	-0.421906	-0.0729493	-0.370104	0.108406	0.1985	-0.312138	0.0319967	-0.177898	-0.101591	0.751911	0.806536	0.40434	0.0954822	0.206326	-0.331531	0.756693	0.765441	0.390884	0.271724	0.251156
A_06_P1690	ATG15 || 3 || 237210 || lipid metabolic process* || hydrolase activity* || YCR068W || 1086614	0.0848169	0.402093	-0.159193	-0.138881	-0.0687986	0.0583821	-0.177513	0.00719575	0.0301697	-0.114839	0.0603747	0.330457	0.0973751	0.472756	0.561141	0.439289	0.535659	0.153066	0.218745	0.0414084	0.551025	-0.130591	-0.266869	-0.288579	0.198485	-0.25795	0.0115159	0.0212479	0.0580944	0.0570507	-0.380104	-0.0615939	0.1685	-0.312138	-0.0780033	0.512102	0.0184093	-0.148089	-0.0734641	0.0543398	-0.994518	-0.543674	-0.381531	-0.0933073	-0.00455902	-0.319116	0.291724	0.141156
A_06_P1691	CPR4 || 3 || 239051 || biological_process* || isomerase activity* || YCR069W || 1081122	-0.365183	-0.177907	-0.729193	-0.278881	0.131201	-0.161618	0.0924866	0.347196	0.20017	0.105161	0.260375	0.100457	-0.0426249	0.292756	0.151141	0.299289	0.305659	0.0530657	0.358745	-0.0485916	0.851025	-0.000590818	-0.0268694	-0.0285789	0.0384846	-0.00795002	0.111516	0.131248	-0.0519056	0.117051	0.00989625	0.0484061	0.1385	0.0578618	-0.00800329	0.0721017	0.148409	0.0519112	0.196536	0.26434	-0.604518	-0.603674	-0.631531	0.166693	0.155441	-0.189116	0.251724	0.221156
A_06_P1692	IMG2 || 3 || 240539 || translation* || structural constituent of ribosome || YCR071C || 1083623	0.644817	0.132093	0.450807	0.211119	0.0812014	0.298382	-0.0475134	-0.0328043	0.0201697	-0.154839	-0.269625	-0.229543	-0.212625	-0.157244	0.631141	0.0192892	-0.294341	0.0830657	-0.401255	0.0214084	0.331025	-0.0205908	0.313131	0.381421	0.108485	0.53205	0.411516	0.481248	-0.0419056	-0.172949	0.339896	0.148406	0.0384998	-0.142138	0.0919967	-0.497898	-0.0515907	0.321911	0.0665359	0.0743398	0.275482	0.406326	0.768469	0.326693	0.235441	0.320884	0.131724	0.371156
A_06_P1693	RSA4 || 3 || 242348 || ribosome biogenesis and assembly* || molecular_function || YCR072C || 1086458	-0.825183	0.662093	2.02081	-0.128881	-2.0888	-1.44162	-2.28751	-1.9928	-1.77983	-1.42484	-1.13963	-0.0895428	0.297375	0.382756	-1.06886	0.499289	0.225659	0.623066	-0.191255	1.87141	1.41103	-0.920591	0.483131	0.431421	0.518485	0.01205	-0.318484	-0.338752	-0.141906	-0.0529493	-0.400104	-0.221594	-0.2515	-0.0721382	1.112	1.5821	0.778409	-0.288089	-0.163464	-0.23566	0.0854822	0.0463256	-0.121531	-0.113307	-0.154559	-0.189116	-0.168276	0.131156
A_06_P1694	SSK22 || 3 || 246580 || protein amino acid phosphorylation* || nucleotide binding* || YCR073C || 1083399	0.214817	0.412093	0.610807	0.181119	-0.198799	0.0483821	-0.457513	-0.122804	-0.10983	-0.144839	-0.909625	-0.00954276	-0.472625	-0.307244	-0.778859	-0.160711	-0.314341	-0.166934	-0.721255	-0.538592	0.281025	-0.350591	0.0831306	0.00142106	0.0284846	0.09205	0.241516	-0.0587521	0.138094	0.167051	-0.0901038	-0.0215939	0.0484998	0.0078618	-0.268003	0.302102	-0.361591	-0.558089	-0.483464	-0.36566	-0.674518	-0.603674	-0.351531	-0.323307	-0.284559	-0.189116	0.281724	0.581156
A_06_P1695	SOL2 || 3 || 246960 || telomere maintenance* || molecular_function* || YCR073W-A || 1082283	-0.235183	-0.217907	-0.759193	-0.248881	-0.528799	-0.651618	-0.207513	-0.402804	-0.36983	-0.0248385	0.180375	0.240457	0.257375	0.212756	0.311141	0.459289	-0.174341	-0.896934	0.308745	-0.288592	0.631025	-0.000590818	0.0731306	0.0414211	0.188485	0.16205	-0.108484	0.231248	0.308094	0.197051	0.179896	0.198406	0.1785	0.337862	-0.218003	0.282102	-0.0315907	-0.148089	-0.0534641	0.0143398	-0.594518	-0.623674	-0.0515307	-0.0833073	-0.00455902	-0.319116	0.131724	0.091156
A_06_P1696	ERS1 || 3 || 248812 || transport* || L-cystine transmembrane transporter activity || YCR075C || 1085422	0.124817	-0.237907	-0.399193	0.151119	0.301201	0.0583821	0.432487	0.667196	0.39017	0.175161	0.840375	0.780457	0.437375	0.692756	0.301141	0.269289	0.375659	-0.336934	0.558745	0.211408	0.811025	0.329409	-0.116869	-0.0585789	-0.0115154	0.35205	0.581516	0.541248	-0.521906	-0.222949	0.0498962	0.0384061	0.0384998	-0.112138	-0.218003	-0.777898	-0.241591	0.871911	0.806536	0.57434	0.115482	0.326326	0.238469	0.636693	0.435441	0.230884	0.0217239	-0.088844
A_06_P1697	|| 3 || 250042 || biological_process || molecular_function || YCR076C || 1086134	-0.265183	-0.267907	-0.839193	-0.418881	0.251201	0.288382	0.162487	0.327196	0.37017	0.0651615	0.0103747	-0.379543	-0.372625	0.212756	0.0711407	0.0892892	-0.214341	0.0230657	-0.111255	-0.588592	0.321025	-0.120591	-0.0468694	-0.158579	-0.211515	-0.28795	-0.668484	-0.328752	0.278094	0.167051	-0.140104	0.118406	0.2185	-0.122138	-0.408003	0.0121017	-0.171591	-0.478089	-0.443464	-0.39566	-0.724518	-0.523674	0.0084693	-0.0733073	-0.214559	-0.179116	0.131724	-0.018844
A_06_P1698	PAT1 || 3 || 252625 || cell cycle* || molecular_function || YCR077C || 1084687	0.234817	0.0720927	0.200807	0.481119	0.221201	0.318382	0.00248664	0.577196	0.21017	0.0551615	0.490375	0.300457	0.347375	0.702756	0.651141	0.519289	0.695659	0.333066	0.338745	0.421408	1.10103	0.0894092	0.193131	0.121421	-0.311515	0.22205	0.361516	-0.198752	0.0980944	0.297051	-0.350104	0.0984061	0.2185	-0.112138	0.121997	0.432102	0.00840926	0.221911	0.366536	0.0343398	0.345482	0.0563256	-0.151531	0.226693	0.325441	-0.129116	0.0117239	0.251156
A_06_P1699	PTC6 || 3 || 252842 || mitochondrion degradation* || hydrolase activity* || YCR079W || 1080637	0.0548169	-0.347907	-0.509193	0.0311187	0.251201	0.328382	0.272487	0.537196	0.40017	0.0251615	0.880375	0.890457	0.577375	0.762756	0.601141	0.649289	0.705659	-0.0769343	0.628745	-0.388592	0.471025	0.389409	-0.146869	-0.208579	-0.131515	0.01205	0.301516	0.0412479	-0.311906	-0.152949	-0.320104	-0.0415939	-0.0215002	-0.312138	-0.158003	0.00210169	-0.171591	0.321911	0.206536	0.24434	-0.414518	-0.563674	-0.551531	0.146693	0.235441	-0.239116	0.0317239	-0.00884396
A_06_P1700	SRB8 || 3 || 254368 || transcription* || RNA polymerase II transcription mediator activity || YCR081W || 1081369	-0.0651831	0.362093	0.120807	-0.0888813	0.251201	0.468382	0.0524866	0.237196	0.33017	0.115161	-0.489625	-0.199543	-0.292625	0.282756	0.331141	0.599289	0.385659	0.523066	0.00874518	0.221408	0.721025	0.139409	0.0131306	0.0114211	0.0484846	-0.05795	-0.308484	-0.188752	0.428094	0.0970507	0.129896	0.0284061	0.0484998	0.247862	-0.128003	0.852102	0.0484093	-0.558089	-0.373464	-0.23566	-0.514518	-0.273674	-0.591531	-0.413307	-0.194559	-0.379116	0.411724	0.171156
A_06_P1701	AHC2 || 3 || 258880 || telomere maintenance || molecular_function || YCR082W || 1081285	0.0148169	-0.0479073	-0.109193	-0.408881	0.151201	0.238382	0.0724866	0.157196	0.19017	0.0251615	0.320375	0.110457	0.157375	0.132756	0.0111407	-0.130711	0.0456594	0.143066	0.0787452	0.231408	0.821025	0.0694092	-0.186869	-0.208579	-0.0715154	0.04205	0.151516	0.171248	-0.211906	-0.132949	0.0398962	-0.171594	-0.1415	-0.0621382	-0.158003	-0.347898	-0.0315907	0.191911	-0.0134641	0.0643398	0.515482	0.416326	0.808469	-0.0433073	-0.084559	0.0608844	-0.0482761	-0.00884396
A_06_P1702	TRX3 || 3 || 259575 || transport* || thiol-disulfide exchange intermediate activity || YCR083W || 1082306	-0.605183	-0.407907	-0.939193	-0.908881	-0.0587986	0.138382	-0.257513	0.197196	0.15017	-0.184839	-0.279625	-0.159543	0.157375	0.362756	-0.218859	0.199289	0.325659	0.383066	-0.361255	-0.258592	0.231025	-0.520591	-0.166869	-0.0685789	-0.0415154	-0.13795	0.251516	0.341248	-0.581906	-0.262949	0.359896	-0.0615939	-0.2315	-0.0721382	-0.228003	-0.447898	-0.121591	0.211911	-0.103464	0.36434	-0.294518	-0.253674	0.198469	-0.0733073	-0.244559	-0.349116	0.591724	0.391156
A_06_P1703	TUP1 || 3 || 262449 || transcription* || general transcriptional repressor activity || YCR084C || 1082193	0.124817	0.0220927	0.0708074	0.361119	0.401201	0.208382	-0.00751336	0.717196	0.36017	0.0651615	0.760375	0.810457	0.437375	0.852756	0.891141	0.849289	0.915659	0.423066	0.608745	0.991408	1.55103	0.439409	0.353131	0.371421	-0.481515	0.53205	0.801516	0.281248	-0.321906	-0.172949	-1.0301	-0.121594	0.00849983	-0.872138	0.111997	0.192102	-0.421591	0.651911	0.816536	-0.0356602	-0.474518	-0.443674	-1.21153	0.456693	0.505441	-0.599116	0.00172389	0.111156
A_06_P1704	|| 3 || 262913 || || || YCR085W || 1085335	0.0848169				0.0912014	-0.121618	-0.107513		-0.12983	-0.224839												-0.290591										-0.0415939																0.961156
A_06_P1705	CSM1 || 3 || 263389 || telomere maintenance* || molecular_function || YCR086W || 1085605	-0.0351831	-0.0779073	-0.0291926	-0.228881	0.131201	0.248382	0.102487	0.157196	0.12017	0.145161	0.120375	0.0104572	0.117375	0.0927564	0.481141	0.289289	0.295659	0.413066	0.318745	0.261408	1.06103	0.499409	-0.126869	-0.0585789	-0.291515	0.11205	0.141516	-0.0887521	0.0580944	-0.0729493	-0.160104	-0.0315939	-0.0515002	-0.212138	0.0919967	-0.0878983	-0.311591	0.211911	0.0765359	-0.23566	0.315482	0.536326	-0.0215307	-0.0733073	-0.134559	-0.429116	-0.0882761	-0.108844
A_06_P1707	|| 3 || 263973 || || || YCR087W || 1086263	0.0948169	0.102093	-0.0291926	0.421119	0.221201	0.258382	0.172487	0.277196	-0.0898303	0.395161		-0.109543					-0.644341	-0.266934	-0.0412548	0.421408	0.701025	0.509409													0.141997	0.962102					0.245482	0.0363256						-0.168844
A_06_P1706	|| 3 || 264464 || biological_process || molecular_function* || YCR087C-A || 1086023	-0.415183	0.0420927	0.690807	-0.568881	-0.728799	-0.471618	-1.13751	-0.992804	-0.63983	-0.454839	-0.319625	-0.219543	0.137375	-0.107244	-0.198859	0.0792892	0.405659	0.593066	-0.0812548	1.24141	0.841025	-0.450591	0.143131	0.101421	0.00848459	0.02205	-0.0284841	0.0412479	-0.301906	-0.362949	-0.290104	-0.251594	-0.4015	-0.402138	0.501997	0.182102	0.298409	0.301911	0.196536	-0.0456602	0.765482	1.00633	0.938469	0.0666927	-0.084559	0.000884424	-0.348276	-0.408844
A_06_P1708	ABP1 || 3 || 265065 || establishment of cell polarity* || protein binding* || YCR088W || 1083707	-0.215183	0.152093	-0.0391926	0.311119	0.361201	0.338382	0.0724866	-0.142804	0.17017	0.275161	-0.0896253	0.00045724	0.157375	0.362756	0.491141	0.509289	-0.494341	0.253066	0.0687452	-0.468592	0.811025	0.379409	-0.206869	-0.428579	-0.501515	-0.11795	-1.14848	-1.00875	1.42809	0.857051	0.299896	0.478406	0.5585	0.607862	-0.328003	0.402102	-0.341591	-1.31809	-0.993464	-1.17566	-0.824518	-1.12367	-0.751531	-0.683307	-0.654559	-0.889116	0.141724	0.111156
A_06_P1709	FIG2 || 3 || 267431 || response to pheromone* || molecular_function* || YCR089W || 1082731	-0.775183	-0.697907	-0.489193	-0.118881	0.811201	0.958382	0.572487	1.2772	0.95017	0.435161	0.0203747	-0.0295428	-0.0426249	-0.457244	-0.348859	-0.390711	1.26566	0.723066	0.918745	1.56141	1.48103	1.15941	-0.166869	-0.178579	-0.181515	-0.09795	0.261516	-0.408752	-0.221906	0.117051	-0.300104	0.248406	0.2985	-0.202138	-0.518003	-0.487898	0.0284093	0.381911	0.246536	0.29434	0.0954822	-0.0936744	-0.201531	0.926693	0.945441	0.420884	-0.538276	-0.718844
A_06_P1710	|| 3 || 272860 || biological_process || molecular_function || YCR090C || 1085930	0.334817	0.0620927	0.260807	0.171119	0.461201	0.318382	0.352487	0.677196	0.48017	0.265161	0.280375	0.140457	0.397375	0.242756	1.00114	0.559289	0.685659	0.453066	0.308745	0.601408	0.891025	0.0894092	0.223131	0.401421	0.268485	0.29205	0.691516	0.621248	-0.451906	-0.292949	0.319896	0.0084061	-0.1615	-0.0021382	0.451997	-0.207898	0.188409	0.871911	0.636536	0.62434	1.06548	0.986326	0.968469	0.276693	0.395441	0.570884	0.261724	0.401156
A_06_P1711	KIN82 || 3 || 274401 || protein amino acid phosphorylation* || nucleotide binding* || YCR091W || 1081691	-0.215183	-0.527907	-1.22919	-0.0488813	0.321201	0.438382	0.472487	0.167196	0.14017	0.215161	0.340375	0.120457	0.147375	0.582756	1.05114	0.329289	0.295659	0.0130657	0.328745	-1.17859	0.0510253	0.379409	-0.276869	-0.368579	-0.421515	-0.10795	-0.288484	-0.328752	0.568094	0.307051	0.129896	0.108406	0.1485	0.197862	-0.488003	-0.0478983	-0.461591	-0.258089	-0.193464	-0.43566	-0.374518	-0.543674	-0.371531	-0.183307	-0.234559	-0.529116	0.321724	0.051156
A_06_P1712	MSH3 || 3 || 279817 || response to DNA damage stimulus* || nucleotide binding* || YCR092C || 1081869	-0.135183	-0.0879073	0.0308074	-0.198881	0.0112014	0.118382	-0.237513	-0.00280425	0.15017	-0.114839	-0.569625	-0.159543	-0.122625	-0.147244	-0.0388593	0.0692892	0.305659	0.353066	-0.111255	0.231408	0.731025	-0.210591	0.103131	0.0814211	0.138485	0.04205	-0.168484	0.0312479	0.218094	0.107051	0.119896	0.118406	0.1485	0.197862	0.251997	0.472102	0.0984093	-0.138089	-0.0634641	-0.15566	-0.114518	-0.123674	-0.251531	-0.0333073	-0.104559	-0.0391156	0.361724	0.061156
A_06_P1713	CDC39 || 3 || 280114 || transcription* || 3'-5'-exoribonuclease activity || YCR093W || 1085420	-0.0551831	0.232093	0.0608074	0.161119	0.231201	0.0083821	0.212487	0.347196	0.21017	0.215161	0.0403747	-0.139543	0.0673751	0.272756	0.0311407	0.269289	0.315659	0.443066	0.388745	0.341408	1.09103	0.459409	-0.0668694	-0.108579	-0.00151541	-0.07795	-0.288484	-0.148752	0.378094	0.307051	0.0298962	0.0384061	0.1185	0.327862	-0.208003	0.172102	0.178409	-0.638089	-0.363464	-0.14566	-0.464518	-0.603674	-0.701531	-0.253307	-0.134559	-0.449116	-0.0382761	-0.148844
A_06_P1714	CDC50 || 3 || 286759 || endocytosis* || phospholipid-translocating ATPase activity || YCR094W || 1085726	0.104817	0.00209274	-0.119193	-0.358881	0.111201	0.0783821	0.0524866	0.137196	0.10017	0.105161	-0.259625	-0.179543	0.157375	0.212756	0.191141	0.239289	0.00565935	-0.00693432	0.0387452	-0.0485916	0.601025	-0.0805908	0.0431306	0.0314211	-0.0115154	-0.02795	-0.0984841	0.0512479	-0.191906	-0.192949	-0.0801038	-0.0815939	-0.1815	-0.112138	-0.218003	-0.137898	-0.231591	0.171911	0.0665359	0.0343398	-0.334518	-0.343674	-0.261531	0.0266927	-0.024559	-0.0291156	0.151724	0.071156
A_06_P1715	|| 3 || 289255 || biological_process || molecular_function || YCR095C || 1086712	-0.0451831	0.132093	0.000807432	-0.108881	-0.0187986	0.0683821	-0.0775134	-0.00280425	0.0101697	-0.0648385	-0.0496253	0.170457	0.197375	0.232756	0.161141	0.169289	0.165659	0.113066	-0.0812548	0.161408	0.861025	0.0794092	-0.0968694	0.0214211	0.00848459	-0.15795	-0.0684841	0.251248	-0.481906	-0.432949	0.0698962	-0.261594	-0.3915	-0.292138	0.00199671	-0.297898	0.138409	0.391911	0.216536	0.31434	0.335482	0.296326	0.408469	-0.00330727	-0.074559	0.250884	0.171724	0.171156
A_06_P1716	HMRA2 || 3 || 293535 || biological_process* || molecular_function* || YCR096C || 1081015	-0.295183	-0.537907	-0.219193	0.171119	0.111201	0.238382	0.252487	0.0471957	0.0501697	0.255161	0.120375	-0.129543	-0.0726249	-0.0172436	0.701141	0.169289	0.155659	0.233066	0.158745	0.0314084	0.291025	0.529409	-0.206869	-0.0385789	-0.231515	-0.36795	-0.0784841	-0.118752	-0.141906	-0.232949	0.0498962	-0.0515939	-0.1615	-0.222138	0.131997	0.142102	0.00840926	0.361911	0.176536	0.0343398	0.555482	0.846326	0.708469	0.00669273	-0.044559	-0.0691156	-0.348276	-0.518844
A_06_P1717	HMRA1 || 3 || 293832 || transcription* || DNA binding* || YCR097W || 1085705			-0.0791926	0.0411187	0.361201	0.718382	0.342487	0.397196	0.34017	0.125161	0.250375	0.360457	0.567375				0.485659	0.333066	0.278745	0.201408	0.931025	0.339409	5.59313	5.93142	4.90848	0.26205	0.651516	0.581248	-0.151906	-0.00294933	0.759896	0.108406	-0.0515002	0.287862	0.211997	0.462102	0.448409				0.835482	0.766326	1.43847	0.576693	0.295441	0.610884	0.0317239	-0.088844
A_06_P1718	|| 3 || 294436 || || || YCR097W-A || 1083185	-0.585183	-1.07791	-0.0691926	0.181119	0.231201	0.388382	0.162487	0.577196	0.33017	-0.0348385	0.310375	0.420457	0.157375	-0.527244	-0.348859	-0.560711	0.595659	-0.206934	-0.0212548	0.0414084	0.0210253	-0.320591	-1.47687	-1.46858	-0.711515	0.34205	0.571516	0.451248	-0.461906	-0.282949	-0.250104	0.0684061	0.0984998	-0.332138	-0.0680033	-0.287898	0.00840926	0.501911	0.416536	0.16434	0.635482	0.666326	0.468469	0.266693	0.235441	-0.249116	0.0717239	-0.308844
A_06_P1719	GIT1 || 3 || 298602 || transport* || transporter activity* || YCR098C || 1084708	0.154817	0.552093	-0.499193	-0.658881	0.591201	0.188382	0.172487	0.327196	0.51017	-0.114839	0.210375	-0.0695428	0.0373751	-0.437244	-0.258859	-0.550711	0.315659	0.263066	0.0887452	-0.568592	-0.128975	-0.410591	0.723131	0.681421	0.398485	0.35205	0.161516	0.281248	-1.22191	-0.832949	-0.660104	-0.701594	-0.7315	-0.752138	0.701997	0.602102	0.438409	0.301911	0.206536	0.45434	-0.554518	-1.01367	-0.621531	0.0566927	-0.064559	-0.199116	-0.818276	-0.338844
A_06_P1720	|| 3 || 301296 || biological_process || molecular_function || YCR099C || 1082941	-0.165183	-0.597907	-1.16919	-0.788881	0.541201	0.728382	0.572487	0.847196	0.71017	0.0451615	-0.559625	-1.11954	-1.21262	-1.32724	-0.498859	-1.48071	-0.794341	-0.886934	-0.631255	-1.12859	-0.548975	-0.480591	-0.266869	-0.228579	0.0384846	0.02205	-0.268484	-0.108752	0.0280944	0.00705067	0.159896	-0.101594	-0.1515	0.0178618	-0.178003	-0.237898	-0.171591	0.101911	0.0465359	0.0543398	-0.0345178	-0.243674	-0.101531	-0.283307	-0.284559	0.130884	0.241724	0.181156
A_06_P1721	|| 3 || 302218 || biological_process || molecular_function || YCR100C || 1081401	0.0748169	-0.487907	-0.809193	-0.758881	0.331201	0.118382	0.492487	0.377196	0.41017	0.325161	-0.709625	-1.22954	-1.45262	-1.71724	-0.658859	-1.68071	-1.13434	-1.21693	-0.521255	-1.02859	-1.00897	-0.360591	-0.456869	-0.408579	0.0684846	-0.09795	-0.698484	-0.118752	-0.0819056	0.0470507	-0.0901038	-0.141594	-0.1315	-0.182138	-0.258003	-0.277898	-0.161591	-0.218089	-0.103464	-0.19566	-0.804518	-0.503674	-0.351531	-0.383307	-0.414559	-0.219116	0.251724	0.051156
A_06_P1722	|| 3 || 303027 || biological_process || molecular_function || YCR101C || 1083619	-0.145183	-0.927907	-1.59919	-0.608881	1.1112	1.09838	0.962487	1.9172	1.34017	0.455161	0.230375	-0.779543	-0.792625	-0.397244	0.511141	-0.540711	0.785659	-0.146934	0.318745	-0.248592	-0.128975	-0.0805908	-0.0668694	0.0214211	-0.261515	0.20205	0.141516	0.121248	0.128094	0.117051	0.229896	0.198406	0.2785	0.197862	-0.208003	-1.2479	-0.161591	0.511911	0.596536	0.34434	0.305482	0.0263256	-0.131531	0.0766927	-0.144559	0.190884	0.831724	0.331156
A_06_P1723	|| 3 || 305464 || response to copper ion || molecular_function* || YCR102C || 1081990	0.0948169	0.262093	0.100807	-0.0188813	0.571201	0.538382	0.232487	0.777196	1.21017	0.475161	-2.34963	-2.98954	-1.42262	-0.887244	0.311141	-0.450711	-0.424341	-0.506934	-0.811255	0.131408	0.551025	-0.230591	0.503131	0.451421	0.848485	0.62205	0.591516	0.411248	-0.0219056	-0.0929493	0.429896	-0.0615939	0.0784998	0.607862	0.621997	0.762102	0.578409	0.501911	0.166536	0.46434	2.00548	1.64633	1.57847	0.336693	0.385441	0.210884	-0.498276	-0.418844
A_06_P1724	|| 3 || 306732 || || || YCR102W-A || 1086407	0.174817	0.882093	-0.309193	0.461119	-0.168799	-0.451618	-0.147513	0.327196	-0.0998303	-0.134839	0.880375	1.04046					0.265659	-0.226934	-0.331255	0.941408	1.07103	0.0994092	-0.436869	0.721421	-1.03152	0.55205	1.33152	-0.438752	-0.811906	-0.192949	-2.5401	0.178406	0.0184998	-2.38214	-0.0380033	-0.287898	-3.31159	0.721911	0.856536	-1.46566	0.695482		-2.08153	-0.253307	-0.484559	-2.61912	0.591724	-0.048844
A_06_P1725	PAU3 || 3 || 307798 || biological_process* || molecular_function || YCR104W || 1080869	-0.0751831	-0.267907	-0.819193	-0.338881	0.481201	0.498382	0.392487	0.857196	0.61017	0.0251615	-0.319625	-0.119543	-0.422625	0.182756	-0.198859	0.0892892	0.235659	-0.246934	0.0287452	-0.448592	-0.198975	0.0294092	0.0931306	0.121421	-0.00151541	0.01205	0.551516	0.241248	-0.341906	-0.162949	-0.200104	-0.121594	-0.0415002	-0.152138	-0.358003	-0.127898	0.378409	0.171911	0.356536	0.48434	0.0754822	0.166326	-0.0015307	0.256693	0.395441	0.130884	0.321724	0.631156
A_06_P1726	ADH7 || 3 || 309067 || alcohol metabolic process || metal ion binding* || YCR105W || 1083120	0.334817	-1.14791	-1.48919	-1.61888	-0.208799	-0.591618	-1.08751	-0.912804	-0.0398303	-0.574839									-0.201255				0.543131	0.781421	0.448485	-0.41795	0.0415159	0.581248	-0.801906	-0.812949	-0.680104	-0.721594	-0.3415	-0.312138														1.03116
A_06_P1727	RDS1 || 3 || 310955 || transcription* || metal ion binding* || YCR106W || 1083205	0.224817	-0.0779073	-0.839193	-1.04888	-0.418799	-0.561618	-1.17751	-0.172804	-0.26983	-1.23484	0.210375	0.00045724	0.337375	-0.177244	0.0711407	-0.400711	0.175659	0.193066	0.108745	0.151408	0.0610253	-0.530591	0.703131	0.691421	0.408485	-0.12795	-0.778484	-0.298752	0.308094	0.167051	0.0998962	-0.0115939	0.2785	0.447862	-0.168003	-0.517898	-0.111591	0.0119112	0.326536	-0.17566	0.355482	0.686326	-0.0715307	0.186693	0.335441	-0.409116	0.381724	-0.058844
A_06_P1728	AAD3 || 3 || 313887 || response to toxin* || oxidoreductase activity* || YCR107W || 1081571	0.414817	0.0320927	-0.719193		-0.948799	-1.28162	-1.18751	-1.1328		-1.70484							0.445659						0.283131	0.301421	0.508485	-0.07795	-1.19848	-0.568752	0.738094	0.507051	-0.230104	-0.451594	-0.0515002	0.0478618													0.801724	0.191156
A_06_P1985	COS7 || 4 || 1802 || biological_process || receptor activity || YDL248W || 1085813	0.724817	0.462093	0.190807	0.771119	-0.0187986	-0.381618	0.152487	0.167196	0.0501697	-0.204839	0.740375	0.390457	0.307375	0.422756	0.391141	0.359289	-0.0443406	-0.816934	0.658745	-0.828592	-0.698975	-0.580591	1.12313	1.19142	0.758485	-0.41795	0.511516	0.891248	-0.451906	0.0870507	0.179896	-0.311594	-0.1215	0.0678618	-0.608003	-1.9979	0.548409	-0.658089	-0.213464	-0.0356602	1.84548	1.81633	1.44847	0.966693	0.625441	1.17088	0.721724	1.01116
A_06_P1984	|| 4 || 3762 || || || YDL247W-A || 1082638	0.104817	0.0720927	-0.759193	-0.718881	-0.218799	-0.581618	-0.347513	-0.352804	-0.32983	-0.554839	-0.339625	-0.109543	-0.692625	0.0327564	0.0511407	-0.0807108	0.0756594	0.0130657	-0.0712548	-0.518592	0.0610253	0.349409	0.213131	0.231421	0.0784846	-1.72795	-0.408484	-0.958752	-0.331906	-0.372949	-0.820104	-0.331594		-1.03214	-1.228	-1.1579	-0.671591	-0.648089	-0.763464	-0.50566	0.275482	0.286326	0.0084693	0.136693	0.125441	-0.0191156	0.471724	0.111156
A_06_P1983	MPH2 || 4 || 5985 || carbohydrate transport || maltose transmembrane transporter activity* || YDL247W || 1086506	0.0448169	-0.287907	0.230807	0.0211187	0.361201	0.328382	0.102487	0.577196	0.29017	0.175161	-0.329625	-0.0395428	0.147375	-0.227244	0.0911407	0.0792892	0.665659	0.603066	0.908745	0.741408	0.541025	0.419409	0.393131	0.431421	0.178485	-0.09795	0.221516	0.0912479	-0.291906	-0.0329493	-0.500104	0.0684061	0.1185	-0.312138	-0.0680033	-0.237898	-0.331591	0.481911	0.656536	0.0643398	0.555482	0.536326	0.138469	0.436693	0.265441	0.140884	0.211724	-0.158844
A_06_P1982	SOR2 || 4 || 9756 || hexose metabolic process || metal ion binding* || YDL246C || 1086128	-0.145183	-0.467907	-0.149193	0.221119	0.541201	0.188382		0.447196	1.29017	0.315161	0.960375	0.380457		0.462756			0.455659		0.748745	-0.128592		1.34941					0.871516	0.101248						-0.0321382	0.101997	0.392102		0.161911		0.0543398	1.14548	1.13633		-0.0733073				0.061156
A_06_P1981	HXT15 || 4 || 13360 || transport* || transporter activity* || YDL245C || 1085032	-0.0351831	-0.427907	-0.469193	0.171119	0.851201	1.36838	0.0524866	1.6972	1.83017	0.855161	0.740375	-0.579543	-0.122625	0.942756	2.95114	-0.250711	-1.07434	-1.73693	-0.861255	-1.76859	-0.398975	0.229409													1.462	-0.287898							2.34847
A_06_P1980	THI13 || 4 || 16204 || thiamin biosynthetic process || molecular_function || YDL244W || 1085850	-0.545183	0.172093	-0.689193	-0.878881			-0.427513	-0.842804	0.54017	-0.0948385	0.310375	-0.969543			-0.468859	-0.300711		-0.376934	-0.381255	-0.688592	-0.538975	-1.04059													0.00199671	0.442102												0.321156
A_06_P1979	AAD4 || 4 || 18566 || response to toxin* || oxidoreductase activity* || YDL243C || 1084734	0.234817	-0.167907	0.370807	0.591119	0.721201	1.11838	0.412487	1.0572	0.81017	0.255161	-0.0296253	-0.309543	-0.572625	-0.0872436	0.251141	0.0292892	0.685659	0.403066	0.588745	-0.258592	0.0810253	0.699409	0.433131	0.351421	0.528485	0.43205	0.591516	0.381248	-0.0819056	0.0970507	0.0998962	0.0584061	0.0884998	-0.0121382	0.321997	0.622102	0.458409	0.171911	0.266536	0.31434	0.755482	0.796326	0.738469	0.556693	0.485441	0.460884	-0.0482761	0.491156
A_06_P1978	|| 4 || 18959 || || || YDL242W || 1082964				0.221119				-0.172804																				-0.378752
A_06_P1977	|| 4 || 20635 || biological_process || molecular_function || YDL241W || 1084790	0.394817	0.142093	0.630807	0.401119	-0.268799	-0.211618	-0.317513	-0.0628043	0.0601697	-0.154839	-1.18963	-0.489543	-0.752625	-0.617244	-0.898859	-0.990711	-0.774341	-0.236934	-0.431255	-0.538592	-0.568975	-0.460591	0.133131	0.241421	-0.111515	0.39205	0.901516	0.261248	-0.111906	0.0170507	-0.0201038	0.138406	-0.00150017	-0.0021382	1.172	0.692102	0.408409	0.731911	0.266536	0.0443398	0.865482	1.08633	0.708469	0.386693	0.425441	0.600884	0.931724	0.761156
A_06_P1975	|| 4 || 22608 || || || YDL240C-A || 1085697		-0.417907	-0.589193		0.0712014			-0.182804	-0.13983	0.225161	-0.969625						-0.564341					0.239409																			0.735482							0.00115604
A_06_P1976	LRG1 || 4 || 22823 || sporulation* || metal ion binding* || YDL240W || 1086065	0.0448169	0.192093	0.130807	0.271119	0.311201	0.308382	0.132487	0.397196	0.33017	0.155161	0.0103747	0.330457	0.317375	0.332756	0.441141	0.439289	0.685659	0.513066	0.488745	0.801408	0.981025	0.679409	0.0331306	-0.0285789	-0.0315154	0.12205	0.281516	-0.00875208	0.138094	0.187051	-0.0101038	0.0784061	0.1185	0.0978618	0.151997	0.542102	0.168409	0.451911	0.556536	0.35434	1.08548	0.826326	0.348469	0.296693	0.285441	0.180884	0.141724	-0.038844
A_06_P1974	ADY3 || 4 || 28775 || cell cycle* || protein binding || YDL239C || 1085978	-0.285183	-0.327907	-0.359193	0.0211187	0.221201	0.348382	0.212487	0.307196	0.21017	-0.0948385	-0.399625	-0.0395428	-0.102625	0.392756	0.631141	0.159289	0.475659	0.733066	0.128745	-0.458592	-0.0889747	0.479409	-0.586869	-0.528579	-0.141515	-0.36795	-0.288484	-0.298752	-0.0319056	-0.0529493	0.179896	-0.241594	-0.2715	0.0478618	0.0419967	0.172102	0.0484093	-0.188089	-0.153464	0.21434	0.775482	0.566326	0.648469	-0.283307	-0.344559	0.140884	0.0417239	-0.438844
A_06_P1973	GUD1 || 4 || 30454 || guanine metabolic process || hydrolase activity* || YDL238C || 1084723	-0.205183	-0.217907	-0.319193	-0.108881	0.491201	0.788382	0.262487	0.567196	0.41017	0.0851615	0.240375	0.110457	0.127375	0.362756	0.681141	0.389289	0.885659	0.943066	0.728745	-0.128592	0.0310253	0.259409	-0.166869	-0.308579	-0.191515	0.07205	0.271516	0.101248	0.228094	0.117051	0.0998962	0.238406	0.2185	0.0778618	-0.00800329	0.242102	-0.0315907	0.151911	0.0165359	0.28434	0.445482	0.626326	0.618469	0.126693	0.015441	-0.0991156	0.301724	0.311156
A_06_P1972	|| 4 || 30657 || biological_process || molecular_function || YDL237W || 1081593	0.0648169	-0.217907	-0.199193	-0.148881	-0.258799	-0.681618	-0.0675134	-0.242804	-0.28983	-0.154839	0.440375	0.0904572	0.0773751	-0.0772436	0.0511407	-0.110711	-0.144341	-0.646934	0.168745	-0.228592	-0.248975	-0.290591	-0.126869	-0.0285789	-0.191515	0.10205	0.261516	0.321248	-0.401906	-0.212949	0.00989625	-0.0615939	-0.0615002	-0.0821382	0.0519967	-0.217898	0.0684093	0.401911	0.536536	0.50434	0.585482	0.606326	0.398469	0.196693	0.175441	0.330884	-0.0382761	0.021156
A_06_P1971	PHO13 || 4 || 32296 || metabolic process* || hydrolase activity* || YDL236W || 1086129	0.114817	0.112093	0.430807	-0.0988813	-0.528799	-0.321618	-0.737513	-0.492804	-0.47983	-0.404839	0.100375	0.0104572	0.107375	-0.327244	0.0411407	-0.0307108	0.0556594	-0.136934	-0.141255	0.191408	0.191025	-0.300591	-0.176869	-0.158579	-0.151515	-0.29795	-0.118484	0.0612479	0.0380944	0.137051	0.0798962	0.0384061	0.0584998	0.0678618	0.301997	0.452102	0.268409	0.331911	0.316536	0.19434	0.905482	0.576326	0.408469	-0.583307	-0.594559	-0.279116	-0.0782761	0.131156
A_06_P1970	YPD1 || 4 || 33918 || response to osmotic stress* || transferase activity, transferring phosphorus-containing groups || YDL235C || 1086607	0.194817	0.0720927	0.120807	-0.118881	-0.288799	-0.461618	-0.147513	-0.212804	-0.31983	-0.0648385	-0.0696253	-0.189543	-0.122625	-0.167244	-0.138859	-0.300711	-0.344341	-0.406934	-0.151255	0.0114084	-0.158975	-0.530591	-0.0968694	-0.00857894	-0.0215154	-0.11795	0.341516	0.0812479	-0.191906	-0.132949	0.0398962	-0.0215939	-0.0915002	0.0278618	0.251997	-0.127898	-0.0115907	0.371911	0.186536	0.18434	1.50548	1.34633	1.24847	0.0866927	0.085441	0.330884	0.0317239	0.111156
A_06_P1969	GYP7 || 4 || 36478 || vesicle-mediated transport* || GTPase activator activity* || YDL234C || 1081912	-0.0351831	-0.247907	-0.379193	0.0911187	0.411201	0.578382	0.442487	0.307196	0.30017	0.225161	-0.0296253	0.780457	-0.0526249	0.532756	0.311141	0.249289	0.135659	0.203066	-0.0512548	-0.538592	-0.0389747	0.249409	-0.146869	-0.248579	-0.181515	-0.14795	-0.158484	-0.198752	0.468094	0.317051	0.0898962	0.118406	0.2385	0.177862	-0.368003	-0.0978983	-0.221591	-0.338089	-0.373464	-0.50566	0.275482	0.106326	0.138469	-0.263307	-0.164559	-0.419116	0.271724	0.371156
A_06_P1968	|| 4 || 36798 || biological_process || molecular_function || YDL233W || 1084346	0.444817	0.0420927	0.0408074	0.281119	0.411201	0.328382	0.532487	0.0271957	0.11017	0.425161	0.730375	0.630457	0.387375	0.642756	0.721141	0.449289	-0.0743406	-0.00693432	0.368745	-0.158592	0.181025	0.259409	-0.0568694	-0.0885789	0.138485	0.13205	-0.208484	-0.188752	0.648094	0.377051	0.199896	0.228406	0.3985	0.367862	-0.168003	-0.307898	-0.341591	-0.338089	-0.423464	-0.39566	0.495482	0.426326	0.428469	0.0566927	0.075441	-0.0991156	0.371724	0.311156
A_06_P1967	OST4 || 4 || 38488 || protein amino acid N-linked glycosylation || transferase activity* || YDL232W || 1081824	0.224817	0.112093	0.190807	-0.0388813	-0.248799	-0.251618	-0.187513	0.207196	-0.12983	-0.204839	0.410375	-0.149543	-0.222625	0.0927564	0.0411407	0.0392892	0.0356594	-0.126934	0.0687452	0.651408	0.251025	-0.190591	0.333131	0.281421	-0.0615154	0.35205	0.761516	0.581248	-0.691906	-0.282949	-0.170104	-0.0115939	-0.0415002	-0.272138	0.221997	-0.337898	0.258409	0.951911	0.906536	0.68434	0.895482	0.836326	1.11847	0.396693	0.345441	0.0708844	0.0417239	-0.018844
A_06_P1966	BRE4 || 4 || 42245 || transport* || molecular_function || YDL231C || 1080877	-0.505183	-0.237907	-0.259193	-0.0788813	-0.0587986	0.108382	-0.0175134	0.0771957	0.000169726	-0.0248385	-0.0596253	-0.0795428	-0.0526249	-0.187244	-0.118859	-0.230711	0.525659	0.373066	0.288745	0.241408	0.311025	0.449409	-0.116869	-0.118579	0.0384846	-0.17795	-0.138484	-0.258752	-0.171906	-0.0229493	-0.0601038	-0.0315939	-0.0415002	-0.132138	0.191997	0.332102	0.248409	0.0519112	0.256536	0.16434	0.445482	0.426326	0.508469	0.0966927	0.125441	0.320884	-0.438276	-0.858844
A_06_P1965	PTP1 || 4 || 42701 || protein amino acid dephosphorylation* || hydrolase activity* || YDL230W || 1085305	-0.00518306	-0.357907	-0.529193	0.0311187	-0.0187986	0.248382	0.0824866	0.0671957	0.0601697	-0.0748385	-0.359625	-0.479543	-0.622625	-0.487244	0.161141	-0.310711	-0.634341	-0.756934	-0.471255	-1.42859	-0.798975	-0.350591	-0.0868694	-0.158579	-0.191515	-0.09795	-0.288484	-0.158752	0.228094	0.167051	0.0998962	0.168406	0.1685	0.0978618	-0.338003	-0.00789831	-0.311591	-0.518089	-0.593464	-0.43566	-0.0245178	-0.0536744	0.128469	-0.183307	-0.294559	-0.309116	-0.0382761	0.091156
A_06_P1964	SSB1 || 4 || 44066 || translation* || nucleotide binding* || YDL229W || 1084299	0.564817	0.282093	0.430807	0.151119	-0.368799	-0.841618	-0.467513	-0.442804	-0.42983	-0.164839	0.550375	0.650457	0.437375	0.0527564	0.421141	0.549289	-0.114341	-1.02693	0.288745	0.821408	0.371025	0.409409	0.0131306	0.0414211	0.0784846	0.05205	0.231516	0.0412479	-0.431906	-0.282949	-0.580104	-0.161594	-0.1715	-0.322138	0.251997	-0.277898	0.0284093	0.361911	0.416536	0.30434	0.445482	0.676326	-0.321531	0.356693	0.335441	0.430884	-0.108276	0.141156
A_06_P1963	|| 4 || 45919 || || || YDL228C || 1086785	0.774817	0.482093	0.790807	0.311119	-0.278799	0.208382	-0.527513	0.147196	0.0501697	-0.374839	0.150375	0.480457	0.497375	0.502756	1.00114	0.789289	0.935659	0.243066	0.388745	1.74141	0.841025	0.369409	0.483131	0.661421	-0.351515	0.39205	1.01152	0.791248	-0.561906	-0.322949	-0.540104	0.0384061	0.0284998	-0.182138	0.371997	0.0621017	0.0584093	1.15191	1.17654	0.81434	0.945482	1.37633	-0.0515307	0.876693	0.885441	0.600884	-0.158276	0.221156
A_06_P1962	HO || 4 || 48032 || gene conversion at mating-type locus* || hydrolase activity* || YDL227C || 1084845	-0.0951831	0.922093	0.680807	-0.798881	0.391201	0.668382		0.137196	0.95017	0.475161	-0.389625	-0.119543	-0.0226249	-0.617244	-2.28886	-0.470711		0.403066	-0.0412548	0.831408	0.481025	0.709409	-5.73687	-5.58858	-1.18152	-0.49795	-0.988484	-0.818752	-0.0319056	-0.0429493	0.519896	0.288406	-0.2915	0.147862	0.551997	0.722102	0.108409	-0.0880888	-0.143464	-0.20566	1.12548	1.27633	1.12847	-0.163307	-0.444559	0.610884	-0.368276	-0.278844
A_06_P1961	GCS1 || 4 || 52174 || transport* || metal ion binding* || YDL226C || 1083988	0.134817	0.172093	0.300807	0.0711187	-0.428799	-0.321618	-0.337513	-0.662804	-0.39983	-0.254839	-0.179625	-0.0995428	0.127375	0.0127564	0.0611407	0.0992892	-0.644341	-0.286934	-0.151255	0.0914084	0.0010253	-0.180591	-0.416869	-0.398579	0.0284846	0.07205	-0.358484	0.291248	0.0780944	-0.142949	0.339896	-0.0815939	-0.1315	0.287862	0.0719967	-0.0278983	0.148409	-0.148089	-0.223464	0.0743398	0.155482	0.636326	0.978469	-0.183307	-0.104559	0.450884	-0.0782761	-0.128844
A_06_P1960	SHS1 || 4 || 52446 || cell cycle* || nucleotide binding* || YDL225W || 1083956	0.394817	0.402093	0.200807	0.251119	0.0812014	-0.201618	0.182487	-0.0728043	0.0501697	0.215161	0.480375	0.0304572	0.377375	0.152756	0.991141	0.449289	-0.344341	-0.0969343	0.0987452	0.141408	0.161025	0.299409	-0.266869	-0.258579	0.128485	-0.19795	-0.428484	-0.438752	0.128094	-0.0929493	-0.0101038	-0.221594	-0.3215	0.0578618	0.271997	0.132102	-0.0515907	-0.368089	-0.403464	-0.24566	0.785482	1.05633	0.768469	-0.353307	-0.224559	0.270884	0.00172389	0.091156
A_06_P1959	WHI4 || 4 || 56347 || regulation of cell size || nucleotide binding* || YDL224C || 1083534	0.0448169	-0.0179073	-0.0591926	0.101119	-0.228799	-0.431618	-0.187513	-0.0128043	-0.22983	-0.254839	0.440375	0.650457	0.327375	0.482756	0.381141	0.309289	0.205659	-0.596934	0.268745	0.481408	0.401025	-0.000590818	-0.0768694	-0.108579	-0.481515	0.31205	0.631516	0.231248	-0.651906	-0.282949	-0.780104	-0.221594	-0.1215	-0.742138	-0.0380033	0.0321017	-0.301591	0.691911	0.636536	0.17434	-0.0945178	0.0363256	-0.341531	0.226693	0.235441	-0.259116	-0.118276	-0.018844
A_06_P1958	HBT1 || 4 || 60406 || cellular morphogenesis during conjugation with cellular fusion* || molecular_function || YDL223C || 1084326	-1.10518	-1.07791	-1.51919	-0.738881	0.691201	0.868382	0.772487	0.697196	1.08017	-0.0448385	-0.769625	-0.259543	-0.422625	0.562756	-1.54886	-0.690711	0.195659	0.193066	-0.581255	-0.698592	-1.31897	-1.00059	-1.31687	-1.49858	-1.27152	-2.16795	-2.19848	-1.25875	0.918094	0.847051	0.0498962	0.588406	0.8285	0.0878618	-0.488003	0.252102	0.158409	-1.27809	-1.06346	-0.68566	-1.16452	-1.37367	-0.421531	-1.03331	-1.12456	-1.24912	0.341724	0.261156
A_06_P1957	FMP45 || 4 || 61802 || cell wall organization and biogenesis* || molecular_function || YDL222C || 1084142	-1.79518	-2.14791	-3.23919	-1.45888	0.371201	-0.261618	0.672487	0.627196	0.62017	0.155161	-0.839625	-0.529543	-0.532625	-0.997244	-2.16886	-2.08071	-0.544341	-1.77693	-1.33125	-1.07859	-2.33897	-1.68059	-0.606869	-0.728579	-0.991515	-1.78795	-1.11848	-0.428752	0.628094	0.427051	-0.100104	0.608406	0.9185	-0.222138	-0.788003	-0.867898	-0.281591	-0.0580888	0.226536	0.28434	-1.30452	-1.29367	-0.281531	-0.243307	-0.014559	-0.579116	-0.0982761	-0.058844
A_06_P1956	|| 4 || 62012 || || || YDL221W || 1081389			-0.389193	0.241119	1.5012	0.378382	0.432487	1.1772	1.40017	0.505161	1.79037	0.240457	-0.0126249	0.512756	0.661141		0.245659	-0.0269343	1.48875	0.451408					0.0884846			0.0112479			-0.180104			-0.462138	-0.418003	0.0921017				0.26434		-1.18367		0.396693	-0.014559	0.180884		1.25116
A_06_P1955	CDC13 || 4 || 65019 || cell cycle* || DNA binding* || YDL220C || 1080633	0.114817	0.222093	0.170807	0.281119	0.0712014	-0.231618	-0.497513	-0.252804	-0.25983	0.0351615	-0.0196253	-0.0395428		0.0527564		-0.450711	-0.224341	0.0530657	0.148745	0.371408	0.0610253	-0.0305908	-0.286869	-0.248579	-0.161515	0.02205	-0.418484	-0.328752	0.258094	-0.272949	-0.550104	-0.0615939	-0.00150017	-0.132138	-0.138003	0.362102	-0.461591	-0.598089	-0.373464	-0.38566	-0.294518	-0.0736744	-0.401531	-0.613307	-0.334559	-0.439116	0.101724	-0.018844
A_06_P1954	DTD1 || 4 || 65243 || translation* || hydrolase activity* || YDL219W || 1084147	-0.0451831	-0.127907	0.220807	-0.128881	-0.418799	-0.301618	-0.447513	-0.182804	-0.36983	-0.204839	-0.509625	-0.239543	0.0873751	-0.137244	0.371141	-0.000710843	-0.124341	0.0330657	-0.201255	0.511408	0.121025	-0.460591	-0.396869	-0.208579	-0.381515	0.12205	0.441516	0.341248	-0.481906	-0.282949	0.0898962	-0.161594	-0.2415	-0.112138	-0.00800329	0.0821017	-0.121591	0.581911	0.406536	0.39434	1.26548	1.47633	1.34847	0.0366927	0.065441	0.350884	-0.278276	-0.228844
A_06_P1953	|| 4 || 66494 || biological_process || molecular_function || YDL218W || 1083008	-0.525183	-0.737907	-0.839193	-0.878881	0.211201	0.0283821	0.0324866	0.797196	0.43017	-0.374839	0.850375	0.510457	0.377375	-0.547244	-1.49886	-0.500711	1.85566	0.673066	0.818745	0.151408	-0.0889747	-0.420591	-0.976869	-0.988579	-0.851515	-1.11795	-0.428484	-0.118752	-0.551906	-0.0929493	-0.300104	0.228406	0.3185	-0.272138	0.211997	-0.257898	0.518409	0.621911	0.546536	0.49434	-0.534518	-0.473674	-0.111531	-0.143307	-0.204559	0.0908844	-0.248276	0.221156
A_06_P1952	TIM22 || 4 || 68607 || transport* || protein transporter activity || YDL217C || 1080645	0.284817	0.342093	0.470807	-0.0088813	-0.508799	-0.421618	-0.367513	-0.622804	-0.49983	-0.294839	-0.259625	-0.569543	-0.0726249	-0.297244	0.261141	0.0492892	-0.674341	-0.696934	-0.311255	0.201408	-0.128975	-0.210591	0.0631306	0.111421	0.408485	0.13205	-0.348484	0.471248	-0.00190557	-0.142949	0.309896	-0.00159391	-0.0915002	0.407862	0.0719967	0.192102	0.288409	-0.478089	-0.413464	0.15434	0.115482	0.356326	0.708469	-0.223307	-0.194559	0.280884	0.101724	0.111156
A_06_P1951	RRI1 || 4 || 70320 || adaptation to pheromone during conjugation with cellular fusion* || hydrolase activity* || YDL216C || 1086540	0.234817	-0.0579073	-0.429193	0.201119	0.751201	0.508382	0.822487	0.597196	0.52017	0.695161	0.550375	0.230457	0.127375	0.312756	0.701141	-0.0907108	0.465659	0.253066	0.528745	0.0814084	0.261025	0.519409	-0.116869	-0.148579	0.0984846	0.08205	-0.0384841	0.121248	0.308094	0.157051	0.539896	0.228406	0.2285	0.247862	-0.178003	-0.627898	-0.0815907	0.201911	-0.0534641	0.0243398	0.655482	0.816326	0.758469	-0.0333073	-0.124559	0.160884	0.451724	0.261156
A_06_P1950	GDH2 || 4 || 73919 || amino acid metabolic process* || oxidoreductase activity* || YDL215C || 1081443	0.124817	-0.257907	-0.809193	0.361119	1.7112	1.92838	1.78249	1.9872	1.67017	0.915161	0.220375	-0.379543	-0.00262491	0.612756	-0.308859	0.0192892	0.685659	0.663066	0.968745	0.401408	0.661025	1.36941	-0.0168694	-0.0385789	0.198485	0.22205	0.111516	0.251248	0.0180944	0.0670507	0.119896	-0.00159391	0.0684998	0.0778618	-0.388003	-0.0378983	0.278409	-0.108089	-0.0134641	0.0543398	0.345482	0.206326	0.238469	0.0166927	-0.00455902	0.100884	0.101724	-0.158844
A_06_P1949	PRR2 || 4 || 76546 || protein amino acid phosphorylation* || nucleotide binding* || YDL214C || 1086704	-0.835183	-1.52791	-2.58919	-0.508881	0.851201	1.16838	1.29249	0.767196	0.81017	0.535161	1.06037	0.350457	-0.0326249	0.112756	0.811141	-0.440711	0.0656594	-0.276934	0.238745	-1.95859	-0.728975	0.659409	-0.216869	-0.328579	-0.121515	-0.59795	-0.718484	-0.958752	0.408094	0.277051	0.229896	0.288406	0.2185	0.357862	-0.308003	0.182102	-0.0915907	0.0619112	-0.0334641	-0.41566	0.625482	0.456326	0.408469	-0.433307	-0.564559	-0.619116	0.171724	-0.038844
A_06_P1948	NOP6 || 4 || 77967 || rRNA processing* || RNA binding* || YDL213C || 1086914	-0.205183	0.312093	0.680807	0.0211187	-0.238799	-0.451618	-0.227513	-0.442804	-0.19983	0.275161	-0.0496253	-0.339543	-0.0526249	-0.457244	-0.118859	-0.0107108	-0.354341	0.233066	-0.351255	0.601408	-0.148975	-0.260591	-0.136869	-0.138579	-0.261515	-0.16795	-0.288484	-0.288752	-0.241906	-0.412949	-0.500104	-0.361594	-0.5015	-0.522138	0.361997	-0.0378983	-0.0415907	-0.138089	-0.253464	-0.27566	0.885482	0.906326	0.708469	-0.133307	-0.314559	0.000884424	-0.298276	-0.138844
A_06_P1947	SHR3 || 4 || 78427 || transport* || unfolded protein binding || YDL212W || 1084729	0.234817	0.00209274	-0.169193	-0.328881	-0.268799	-0.431618	-0.237513	-0.0628043	-0.21983	-0.294839	0.0803747	-0.0495428	-0.0326249	-0.0572436	-0.138859	-0.180711	0.225659	-0.346934	-0.0612548	0.281408	-0.818975	-0.460591	-0.0168694	0.0514211	-0.201515	0.11205	0.451516	0.531248	-0.721906	-0.512949	-0.270104	-0.171594	-0.2315	-0.332138	0.0419967	-0.607898	0.118409	0.581911	0.706536	0.60434	1.13548	1.05633	0.988469	0.446693	0.395441	0.590884	-0.138276	-0.118844
A_06_P1946	|| 4 || 80413 || biological_process || molecular_function || YDL211C || 1083274	0.144817	0.312093	0.600807	0.561119	-0.168799	-0.0016179	-0.147513	-0.202804	-0.10983	-0.0848385	-0.319625	0.310457	0.187375	0.442756	0.261141	0.459289	-0.254341	0.313066	0.0387452	1.01141	0.961025	0.329409	0.253131	0.171421	0.118485	0.35205	0.0515159	0.261248	0.0780944	0.0770507	0.159896	0.0384061	0.0884998	0.207862	0.321997	0.412102	0.358409	0.381911	0.426536	0.23434	0.435482	0.516326	0.248469	-0.0133073	-0.114559	-0.239116	-0.0382761	0.161156
A_06_P1945	UGA4 || 4 || 84271 || transport* || amino acid transmembrane transporter activity* || YDL210W || 1084650	-0.785183	-0.927907	-0.589193	-0.878881	-0.358799	-0.611618	-0.547513	-0.192804	-0.14983	-0.504839	-0.149625	-0.199543	-0.462625	-0.657244	-0.138859	-0.340711	1.00566	0.0330657	0.388745	-0.918592	-0.748975	-0.750591	-0.246869	-0.0685789	0.198485	-0.40795	0.251516	0.241248	-0.151906	-0.0729493	0.109896	0.228406	0.2885	-0.152138	0.641997	0.372102	0.468409	1.41191	1.09654	0.84434	1.40548	1.76633	0.858469	0.616693	0.385441	0.760884	-0.488276	0.141156
A_06_P1944	CWC2 || 4 || 87227 || cell cycle* || molecular_function* || YDL209C || 1082895	-0.395183	0.452093	0.870807	0.211119	-0.418799	-0.301618	-0.547513	-0.762804	-0.40983	-0.304839	-0.829625	0.150457	0.507375	0.192756	-0.718859	0.0892892	-0.594341	0.543066	-0.681255	0.641408	0.381025	-0.580591	0.143131	0.111421	0.268485	0.14205	-0.428484	-0.288752	0.0480944	-0.122949	-0.0101038	-0.221594	-0.3415	-0.112138	0.191997	0.262102	0.198409	-0.168089	-0.193464	-0.12566	0.745482	0.486326	0.838469	-0.0933073	-0.264559	0.140884	0.171724	0.041156
A_06_P1943	NHP2 || 4 || 87513 || ribosome biogenesis and assembly* || RNA binding* || YDL208W || 1086541	-0.325183	0.352093	1.10081	-0.238881	-0.948799	-0.971618	-1.47751	-1.3028	-1.04983	-0.584839	-0.549625	-0.259543	0.157375	-0.0172436	-0.578859	0.219289	0.255659	0.963066	-0.361255	1.20141	0.651025	-0.460591	0.123131	0.191421	-0.0215154	0.02205	-0.0984841	0.0812479	-0.221906	-0.282949	-0.0501038	-0.241594	-0.4615	-0.182138	0.681997	0.252102	0.528409	0.301911	0.226536	0.35434	1.08548	1.18633	1.16847	0.0766927	-0.064559	0.310884	-0.318276	-0.208844
A_06_P1942	GLE1 || 4 || 88249 || transport* || molecular_function || YDL207W || 1085503	-0.0351831	0.102093	0.0708074	0.0811187	0.0412014	0.388382	0.0524866	-0.0728043	0.0301697	0.0751615	-0.359625	-0.0795428	-0.0426249	-0.157244	-0.308859	0.00928916	0.0756594	0.423066	-0.291255	-0.288592	-0.0289747	-0.0105908	-0.116869	-0.0985789	-0.101515	-0.13795	-0.458484	-0.188752	0.208094	0.0270507	0.0398962	-0.0315939	-0.0315002	-0.0221382	-0.0580033	0.132102	0.188409	-0.178089	-0.233464	-0.0456602	0.615482	0.456326	0.458469	-0.0833073	-0.164559	0.000884424	0.131724	-0.118844
A_06_P1941	|| 4 || 90177 || biological_process* || molecular_function || YDL206W || 1085518	0.244817	-0.207907	-0.749193	0.101119	0.401201	0.548382	0.462487	0.697196	0.54017	0.105161	0.160375	-0.119543	-0.472625	-0.247244	-0.128859	-0.460711	0.175659	-0.316934	-0.111255	-1.34859	-0.748975	-0.300591	0.233131	0.271421	0.188485	0.05205	0.581516	0.371248	-0.421906	-0.0329493	0.0498962	0.268406	0.2685	-0.0021382	-0.0780033	-0.217898	0.298409	0.781911	0.806536	0.57434	1.16548	1.03633	0.918469	0.596693	0.465441	0.590884	0.461724	0.341156
A_06_P1940	HEM3 || 4 || 93746 || porphyrin biosynthetic process* || transferase activity* || YDL205C || 1083908	-0.165183	-0.177907	0.0708074	-0.378881	-0.418799	-0.611618	-0.457513	-0.142804	-0.26983	-0.444839	0.120375	-0.369543	-0.342625	-0.337244	-0.488859	-0.150711	-0.464341	-0.646934	-0.541255	-0.628592	-0.728975	-0.830591	0.173131	0.221421	-0.171515	0.32205	0.361516	0.351248	-0.161906	-0.0329493	-0.140104	0.0584061	0.0984998	-0.142138	-0.188003	-0.377898	-0.0415907	-0.0980888	-0.00346413	0.0343398	-0.0745178	-0.113674	-0.111531	0.206693	0.325441	0.160884	-0.178276	0.111156
A_06_P1939	RTN2 || 4 || 94606 || biological_process || molecular_function || YDL204W || 1082119	-1.37518	-2.02791	-2.96919	-0.828881	0.491201	0.0483821	0.692487	0.377196	0.57017	0.185161	-0.119625	-0.569543	-0.212625	1.20276	0.581141	0.289289	0.305659	0.0430657	0.408745	-2.52859	-2.00897	-0.820591	-1.03687	-1.16858	-0.901515	-1.61795	-0.888484	-0.678752	0.888094	0.817051	0.719896	0.758406	0.9185	0.677862	-0.238003	-0.137898	0.368409	-0.518089	-0.483464	0.12434	0.875482	0.386326	0.728469	-0.523307	-0.514559	-0.449116	0.381724	0.261156
[truncated: 5,485 more rows]
[truncated: 15 more columns]
