# Supplementary material for: The Repertoire and Dynamics of Evolutionary Adaptations to Controlled Nutrient-Limited Environments in Yeast
Source: PLoS Genet. 2008 Dec 12;4(12):e1000303. doi: 10.1371/journal.pgen.1000303 (PMC2586090; doi:10.1371/journal.pgen.1000303)
Supplement: Table S6 — Processed CGH data for all clones and populations. (4.12 MB XLS) [file pgen.1000303.s014.xls]

## Sheet: TableS6.txt
Agilent probe	NAME	G1c1 DNA	G1c2 DNA	G2c1 DNA	G2c2 DNA	G3c1 DNA	G3c2 DNA	G3 population DNA	G4c1 DNA	G4c2 DNA	G5c1 DNA	G5c2 DNA	G5 population DNA	G6c1 DNA	G6c2 DNA	G6 population DNA	G7c1 DNA	G7c2 DNA	G8c1 DNA	G8c2 DNA	P1c1 DNA	P1c2 DNA	P1 population DNA	P2c1 DNA	P2c2 DNA	P2 population DNA	P3c1 DNA	P3c2 DNA	P3 population DNA	P4c1 DNA	P4c2 DNA	P4 population DNA	P5c1 DNA	P5c2 DNA	P5 population DNA	P6c1 DNA	P6c2 DNA	P6 population DNA	P7c1 DNA	P7c2 DNA	P7 population DNA	P8c1 DNA	P8c2 DNA	S1c1 DNA	S1c2 DNA	S2c1 DNA	S2c2 DNA	S3c1 DNA	S3c2 DNA
A_06_P6355	|| 15 || C || 11910 || 11548 || biological_process* || molecular_function || || || || || YOL161C || YOL161C||ebi.ac.uk:Database:sgd;A_06_P6355||www.chem.agilent.com:Database:agp || || || || || || 1080624	0.14	0.17	0.06	0.08	0.23	0.19	0.32	0.19	0.19	0.02	0.06	-0.02	0.04	0.01	0	0.1	0.16	-0.24	0.13	-0.12	0.08	-0.07	0.01	0.04	-0.03	-0.03	-0.05	0.02	0.13	0.13	0.02	-0.01	0.01	-0.01	0.19	0.06	-0.09	-0.06	-0.25	0.01	-0.03	0.15	0.14	0.16	-0.05	0.03	0.07	0.18
A_06_P4350	|| 10 || W || 627333 || 628319 || biological_process* || hydrolase activity* || || || || || YJR107W || YJR107W||ebi.ac.uk:Database:sgd;A_06_P4350||www.chem.agilent.com:Database:agp || || || || || || 1080625	-0.05	-0.07	-0.07	-0.04	-0.16	-0.06	0.2	-0.1	-0.1	0.08	0.04	0.05	0.06	0.05	0.09	-0.06	-0.1	0.21	-0.04	0.05	0.05	0.02	-0.03	-0.04	0.07	0.19	0.1	-0.03	-0.01	0.16	0.02	0.29	0.18	0.06	-0.16	0.04	0.11	0.35	0.33	0.3	0.22	0.23	-0.13	-0.08	0.04	-0.02	-0.07	-0.11
A_06_P7031	MDL2 || 16 || W || 30482 || 32803 || transport* || nucleotide binding* || || || || || YPL270W || YPL270W||ebi.ac.uk:Database:sgd;A_06_P7031||www.chem.agilent.com:Database:agp || || || || || || 1080626	0.08	0.08	-0.02	0.07	-0.09	0.17	0.14	0.11	0.08	0.15	0.11	-0.11	0.07	0.12	-0.18	0.07	-0.15	0.21	-0.24	0.08	0.23	-0.12	0.05	0.12	-0.07	0.13	0.04	-0.26	0.04	0.07	-0.33	0.11	0.05	0.4	-0.11	0.03	-0.14	0.47	0.36	0.19	0.11	-0.03	0.12	0.14	0.06	0.06	0.17	0.09
A_06_P3477	GND2 || 7 || W || 1004630 || 1006108 || pentose-phosphate shunt* || oxidoreductase activity* || || || || || YGR256W || YGR256W||ebi.ac.uk:Database:sgd;A_06_P3477||www.chem.agilent.com:Database:agp || || || || || || 1080627	0.06	0.14	0.01	0.02	0.05	0.04	0.12	0.07	0.04	-0.17	-0.15	0.06	-0.15	-0.17	0.02	0.04	-0.06	-0.47	-0.11	-0.1	-0.1	0.02	-0.1	-0.1	0.06	-0.09	-0.14	0.1	-0.07	-0.04	0.08	-0.06	-0.04	0	0.15	-0.15	0.02	-0.31	-0.4	-0.27	0.05	0	0.07	-0.17	-0.16	-0.16	0.18	0.13
A_06_P2511	EUG1 || 4 || W || 1478600 || 1480153 || protein folding* || isomerase activity* || || || || || YDR518W || YDR518W||ebi.ac.uk:Database:sgd;A_06_P2511||www.chem.agilent.com:Database:agp || || || || || || 1080628	-0.19	-0.14	-0.21	-0.15	-0.1	-0.24	0.09	-0.11	-0.12	0.02	-0.01	0.03	-0.02	0.01	0.03	-0.36	-0.08	0.07	-0.06	0.04	0.05	-0.04	-0.02	0.02	-0.04	0.01	-0.02	0.04	0.06	0.1	0.08	0.1	0.07	-0.15	0.33	0.04	0.03	0.42	0.63	0.34	0.25	0.23	-0.16	-0.17	-0.05	-0.02	0.01	-0.28
A_06_P2222	RTN1 || 4 || C || 930353 || 929466 || biological_process || molecular_function || || || || || YDR233C || YDR233C||ebi.ac.uk:Database:sgd;A_06_P2222||www.chem.agilent.com:Database:agp || || || || || || 1080629	0.03	0.09	0.06	0.02	0.09	0.03	-0.17	-0.01	0.04	-0.18	-0.02	-0.18	-0.11	-0.11	-0.22	0.11	0.02	0.11	-0.03	-0.27	-0.22	-0.04	-0.04	-0.05	-0.13	-0.3	-0.13	-0.2	0.04	-0.14	-0.16	-0.14	0.08	-0.25	0.09	-0.02	-0.18	0.4	0.21	0.26	-0.09	-0.05	0.04	0.05	0	0	0.16	0.15
A_06_P3673	SFB3 || 8 || C || 301937 || 299148 || transport* || molecular_function* || || || || || YHR098C || YHR098C||ebi.ac.uk:Database:sgd;A_06_P3673||www.chem.agilent.com:Database:agp || || || || || || 1080630	-0.1	-0.04	0.02	0	-0.07	0	-0.2	-0.03	0.01	-0.04	-0.03	0.25	-0.02	-0.04	0.1	-0.03	0.12	0.17	0.26	-0.02	0.07	0.15	0.01	-0.01	0.14	-0.04	-0.01	0.12	0.03	0.05	0.13	-0.07	-0.07	0.17	-0.08	-0.12	0.07	-0.01	-0.12	0.06	-0.05	0	-0.15	-0.06	-0.03	0.06	-0.08	-0.09
A_06_P2925	PTR3 || 6 || W || 210925 || 212961 || response to amino acid stimulus || molecular_function || || || || || YFR029W || YFR029W||ebi.ac.uk:Database:sgd;A_06_P2925||www.chem.agilent.com:Database:agp || || || || || || 1080631	0.22	0.26	0.22	0.21	0.13	0.14	0.29	0.2	0.19	-0.09	-0.1	0.03	-0.06	-0.1	-0.02	0.13	0.14	0.31	0.29	-0.04	-0.06	-0.04	0	0	-0.04	0.02	0.09	-0.1	-0.05	-0.02	-0.08	0.04	0.04	0.27	0.59	0.98	0.29	0.42	0.26	0.28	-0.05	0.07	0.13	-0.04	-0.1	-0.05	-0.1	0.16
A_06_P6958	RPL7B || 16 || W || 173151 || 174701 || translation || structural constituent of ribosome* || || || || || YPL198W || YPL198W||ebi.ac.uk:Database:sgd;A_06_P6958||www.chem.agilent.com:Database:agp || || || || || || 1080632	0.23	0.27	0.17	0.18	0.27	0.23	0.17	0.27	0.27	-0.01	0.03	0.19	0.04	0.04	-0.1	0.12	0.23	0.02	0.27	-0.01	0.2	-0.1	-0.01	0.07	-0.11	-0.15	-0.04	0.05	0.02	0.07	0.05	-0.26	-0.2	-0.01	0.2	0.1	-0.11	0.23	-0.01	0.16	-0.12	-0.16	0.18	0.26	-0.02	0.07	0.33	0.34
A_06_P1955	CDC13 || 4 || C || 65019 || 62245 || cell cycle* || DNA binding* || || || || || YDL220C || YDL220C||ebi.ac.uk:Database:sgd;A_06_P1955||www.chem.agilent.com:Database:agp || || || || || || 1080633	-0.32	-0.56	-0.36	-0.4	-0.45	-0.43	-0.2	-0.42	-0.49	-0.12	-0.17	0.14	-0.05	-0.06	0.09	-0.53	-0.37	-0.08	-0.41	-0.27	-0.06	0.1	-0.07	-0.09	0.13	-0.16	-0.04	0.18	0.11	0.07	0.14	0.06	0.19	0.06	-0.25	0.04	0.08	0.16	0.35	0.28	0.06	0.1	-0.51	-0.34	-0.1	-0.05	-0.46	-0.59
A_06_P1986	NTH1 || 4 || C || 452472 || 450217 || metabolic process* || hydrolase activity* || || || || || YDR001C || YDR001C||ebi.ac.uk:Database:sgd;A_06_P1986||www.chem.agilent.com:Database:agp || || || || || || 1080634	-0.03	0.04	-0.02	-0.06	-0.03	-0.03	-0.1	-0.2	-0.08	-0.03	-0.08	0.14	-0.03	-0.07	0.13	0.04	0.23	0.05	0.14	0.06	0.02	0.08	0.04	0.04	0.18	-0.06	0.03	0.17	0.01	-0.08	0.22	-0.1	-0.15	0.12	-0.04	-0.1	0.1	0.35	0.28	0.43	-0.15	-0.18	-0.06	-0.02	0.05	-0.01	0	-0.13
A_06_P5212	CST9 || 12 || W || 907950 || 909398 || response to DNA damage stimulus* || zinc ion binding* || || || || || YLR394W || YLR394W||ebi.ac.uk:Database:sgd;A_06_P5212||www.chem.agilent.com:Database:agp || || || || || || 1080635	0.08	0.08	-0.04	0	0.08	0.07	0	0.06	0.02	0	0.01	0.01	-0.05	-0.04	0.34	-0.07	-0.17	0.12	-0.3	-0.02	-0.09	0.05	-0.02	-0.04	0.03	0.08	0	-0.08	-0.19	-0.19	-0.07	0.06	0.02	-0.12	-0.01	-0.07	0	-0.21	-0.08	-0.26	0	0.04	-0.01	0	0.02	-0.06	0.01	-0.01
A_06_P3975	|| 9 || C || 9155 || 8793 || biological_process* || molecular_function || || || || || YIL176C || YIL176C||ebi.ac.uk:Database:sgd;A_06_P3975||www.chem.agilent.com:Database:agp || || || || || || 1080636	-0.17	-0.02	-0.04	-0.03	0.05	0.03	0.01	0.04	0	-0.04	-0.06	0.11	-0.01	-0.04	0.11	0	-0.07	-0.14	0.08	-0.03	0.05	0.07	0	-0.04	0.1	-0.04	-0.07	0.17	-0.09	-0.07	0.09	-0.04	-0.02	0.09	-0.04	0	0.14	0.03	-0.17	0.18	0.12	0.01	-0.01	-0.03	-0.09	-0.07	-0.05	0.05
A_06_P1699	PTC6 || 3 || W || 252842 || 254170 || mitochondrion degradation* || hydrolase activity* || || || || || YCR079W || YCR079W||ebi.ac.uk:Database:sgd;A_06_P1699||www.chem.agilent.com:Database:agp || || || || || || 1080637	-0.16	-0.33	-0.22	-0.22	-0.26	-0.2	0.11	-0.17	-0.2	-0.17	-0.04	-0.08	-0.05	-0.11	-0.12	-0.15	-0.12	-0.01	0.46	-0.17	-0.11	-0.11	-0.02	-0.04	-0.15	-0.02	0.04	-0.15	0.01	0.04	-0.13	0.03	0.18	-0.31	-0.24	0.01	-0.12	-0.28	-0.32	-0.3	-0.01	0.09	-0.28	-0.17	-0.08	-0.01	-0.18	-0.23
A_06_P1085	BDH2 || 1 || W || 33449 || 34702 || biological_process || metal ion binding* || || || || || YAL061W || YAL061W||ebi.ac.uk:Database:sgd;A_06_P1085||www.chem.agilent.com:Database:agp || || || || || || 1080638	0.29	-0.02	0.26	0.3	0.36	0.29	0.33	0.44	0.41	0.01	-0.05	-0.16	0	-0.03	-0.05	0.65	0.1	0.37	-0.16	-0.11	-0.09	-0.15	-0.01	-0.04	-0.18	0.16	0.11	-0.32	-0.09	0.05	-0.3	0.21	0.19	-0.3	-0.11	0.04	-0.06	-0.14	-0.02	-0.15	0.16	0.15	0.33	0.36	-0.08	-0.08	0.32	0.35
A_06_P6968	RKM1 || 16 || W || 157841 || 159592 || response to drug || transferase activity* || || || || || YPL208W || YPL208W||ebi.ac.uk:Database:sgd;A_06_P6968||www.chem.agilent.com:Database:agp || || || || || || 1080639	0.06	0.1	-0.01	0.04	0.05	0.07	0.04	0.1	0.09	-0.05	-0.04	0.03	-0.06	-0.06	0.03	0.03	-0.1	0.03	-0.05	-0.03	0.03	0	0.02	0	0.04	-0.04	0.01	0	-0.13	-0.03	0	-0.16	-0.25	-0.17	0.06	-0.08	0.02	0.3	0.33	0.35	-0.16	-0.22	0.09	0.11	0	-0.01	0.15	0
A_06_P6837	ATP4 || 16 || C || 408741 || 408007 || transport* || hydrogen ion transmembrane transporter activity* || || || || || YPL078C || YPL078C||ebi.ac.uk:Database:sgd;A_06_P6837||www.chem.agilent.com:Database:agp || || || || || || 1080640	0.02	0.07	-0.03	0.02	0.05	-0.01	-0.11	0	0.1	-0.01	-0.06	-0.16	0.11	0.09	-0.13	-0.07	0.07	0.01	0.35	-0.06	0.04	-0.09	0	0.03	-0.07	-0.07	-0.01	-0.11	0.12	-0.11	-0.07	-0.18	0	-0.06	0.03	0.13	-0.11	0.44	0.46	0.39	0.01	0.02	-0.01	0.06	0.04	0.1	0.06	0.07
A_06_P6055	WSC2 || 14 || C || 106695 || 105184 || cell wall organization and biogenesis* || transmembrane receptor activity || || || || || YNL283C || YNL283C||ebi.ac.uk:Database:sgd;A_06_P6055||www.chem.agilent.com:Database:agp || || || || || || 1080641	0.04	0.11	-0.09	0.11	0.14	0.01	0.16	0.12	0.42	0.05	-0.01	-0.04	0.05	0.03	-0.01	0.15	0.12	0.35	0.99	0.05	0.17	-0.09	0.01	0.04	-0.09	0.09	0.04	-0.01	0.31	0.31	0.01	0.1	0.15	0.08	-0.43	0.14	-0.06	-0.09	-0.15	-0.24	0.23	0.31	0.07	0.07	-0.03	0.1	0.11	0.37
A_06_P1095	|| 1 || W || 335 || 649 || || || || || || || YAL069W || YAL069W||ebi.ac.uk:Database:sgd;A_06_P1095||www.chem.agilent.com:Database:agp || || || || || || 1080642	-0.15	-0.07	0.05	0.06	-0.53	-0.3	0.1	-0.38	-0.17	-0.16	0.17	-0.27	-0.22	-0.19	-0.19	-0.49	-0.15	0.47	0.03	-0.44	-0.38	-0.31	-0.34	-0.27	-0.31	-0.16	-0.16	-0.62	-0.15	-0.13	-0.57	0	-0.15	0.12	-0.61	-0.3	-0.24	-0.16	-0.08	-0.08	-0.2	-0.22	0.06	0.02	0.19	-0.37	-0.14	-0.22
A_06_P4807	MHT1 || 12 || C || 17613 || 16639 || amino acid biosynthetic process* || transferase activity* || || || || || YLL062C || YLL062C||ebi.ac.uk:Database:sgd;A_06_P4807||www.chem.agilent.com:Database:agp || || || || || || 1080643	-0.05	-0.06	-0.12	-0.1	0	-0.06	0.16	-0.01	-0.1	-0.33	-0.05	0	-0.35	-0.37	0.19	-0.17	-0.13	0.28	-0.12	-0.04	-0.17	-0.11	-0.07	-0.1	-0.07	-0.07	-0.09	-0.07	-0.14	-0.08	-0.1	-0.15	-0.11	-0.08	-0.25	-0.34	-0.1	-0.51	-0.66	-0.32	-0.33	-0.16	-0.02	0.05	-0.19	-0.16	-0.13	-0.03
A_06_P6688	FRT1 || 15 || C || 925037 || 923229 || response to stress || molecular_function || || || || || YOR324C || YOR324C||ebi.ac.uk:Database:sgd;A_06_P6688||www.chem.agilent.com:Database:agp || || || || || || 1080644	-0.42	-0.31	-0.27	-0.3	-0.3	-0.28	-0.06	-0.24	-0.31	0.04	0.04	0.07	-0.06	-0.07	0.01	-0.26	-0.26	-0.2	-0.1	0.12	0.05	0.1	0.03	0.23	0.09	-0.03	-0.06	0.02	-0.17	-0.07	-0.05	0.3	0.02	0.35	-0.66	-0.1	0.1	-0.09	0.09	-0.18	-0.03	0	-0.27	-0.34	-0.01	0.02	-0.31	-0.35
A_06_P1952	TIM22 || 4 || C || 68607 || 67984 || transport* || protein transporter activity || || || || || YDL217C || YDL217C||ebi.ac.uk:Database:sgd;A_06_P1952||www.chem.agilent.com:Database:agp || || || || || || 1080645	0	-0.08	-0.07	-0.06	0.02	-0.02	0.17	0	-0.02	-0.02	-0.02	0.12	-0.03	-0.06	0.08	-0.11	0.03	-0.17	-0.09	0.01	0.12	0.06	-0.01	-0.05	0.12	-0.12	-0.09	0.05	-0.08	-0.04	0.06	-0.03	-0.02	0.23	0.06	-0.04	0.05	0.27	0.3	0.3	-0.07	0	-0.04	-0.07	-0.02	-0.16	-0.04	0.08
A_06_P2802	ADK2 || 5 || W || 525969 || 526646 || nucleobase, nucleoside, nucleotide and nucleic acid metabolic process* || nucleotide binding* || || || || || YER170W || YER170W||ebi.ac.uk:Database:sgd;A_06_P2802||www.chem.agilent.com:Database:agp || || || || || || 1080646	-0.28	-0.2	-0.35	-0.26	-0.24	-0.23	0.07	-0.18	-0.18	-0.07	-0.09	0.13	-0.15	-0.11	0.11	0.34	0.54	-0.09	0.04	-0.04	-0.11	-0.01	-0.02	-0.06	0.06	-0.1	-0.1	0.15	-0.04	-0.12	0.12	-0.17	-0.13	0.26	0.97	0.78	0.41	-0.06	-0.24	0.14	-0.18	-0.2	-0.19	-0.42	-0.12	-0.17	-0.2	-0.26
A_06_P2370	LSM6 || 4 || C || 1229601 || 1229341 || rRNA processing* || RNA binding* || || || || || YDR378C || YDR378C||ebi.ac.uk:Database:sgd;A_06_P2370||www.chem.agilent.com:Database:agp || || || || || || 1080647	0.08	0.18	0.09	0.14	0.04	0.04	-0.17	0.14	0.12	0.01	-0.03	0.01	-0.05	-0.09	0.12	0.02	0.07	0.22	0.11	0.04	0	-0.01	-0.12	-0.08	0.08	-0.03	-0.02	-0.11	-0.09	-0.11	-0.09	-0.21	-0.16	0.52	-0.02	-0.02	0.08	0.3	0.45	0.41	-0.16	-0.08	0.15	0.14	0.03	0.01	0.17	-0.09
A_06_P2996	|| 7 || C || 419231 || 418917 || || || || || || || YGL041C || YGL041C||ebi.ac.uk:Database:sgd;A_06_P2996||www.chem.agilent.com:Database:agp || || || || || || 1080648	-0.36	-0.31	-0.28	-0.33	-0.4	-0.39	-0.25	-0.32	-0.47	-0.01	-0.01	0.06	-0.01	-0.01	0.08	-0.33	-0.3	-0.22	-0.22	0.04	0.06	0.11	0.04	0.01	0.12	-0.02	-0.07	0.09	0.04	0.12	0.12	0.01	0.01	-0.07	0.06	-0.02	0.06	-0.09	-0.11	-0.13	0.13	-0.01	-0.37	-0.35	0.03	0.07	-0.43	-0.45
A_06_P6554	THI72 || 15 || C || 700568 || 698769 || transport* || transporter activity* || || || || || YOR192C || YOR192C||ebi.ac.uk:Database:sgd;A_06_P6554||www.chem.agilent.com:Database:agp || || || || || || 1080649	0.25	0.23	0.17	0.23	0.26	0.29	0.13	0.25	0.25	0.12	0.11	-0.23	0.1	0.09	-0.11	0.12	0.06	-0.04	0.18	0.1	0.19	-0.09	-0.03	0.01	-0.21	0.07	0.08	-0.33	-0.14	0.15	-0.33	0.11	0.17	-0.22	0.08	0.08	-0.2	-0.19	-0.28	-0.39	0.06	0.14	0.14	0.26	0.1	0.13	0.3	0.31
A_06_P1285	CHS2 || 2 || W || 311897 || 314788 || cytokinesis* || transferase activity* || || || || || YBR038W || YBR038W||ebi.ac.uk:Database:sgd;A_06_P1285||www.chem.agilent.com:Database:agp || || || || || || 1080650	-0.19	-0.27	-0.16	-0.14	-0.19	-0.2	-0.18	-0.23	-0.24	0.05	0.06	0.04	0.02	0.04	0.06	-0.18	-0.17	-0.02	-0.34	0.08	0.11	0	0	0.03	0	0.2	0.12	-0.02	-0.1	-0.01	-0.03	0.14	0.06	0.19	-0.19	-0.03	0.05	-0.15	-0.08	0.01	0.07	0.13	-0.21	-0.27	0.1	0.07	-0.3	-0.39
A_06_P4311	RFC2 || 10 || W || 567636 || 568697 || cell cycle* || nucleotide binding* || || || || || YJR068W || YJR068W||ebi.ac.uk:Database:sgd;A_06_P4311||www.chem.agilent.com:Database:agp || || || || || || 1080651	0.12	0.22	0.17	0.13	0.04	0.1	0.22	0.21	0.13	-0.05	-0.08	0.19	-0.11	-0.13	0.04	0.21	0.07	0	0.04	0	0.15	0.1	-0.1	-0.12	0.01	-0.08	-0.13	-0.17	0.07	0.16	-0.14	0.03	-0.05	-0.17	0.05	-0.09	-0.05	0.55	0.52	0.34	0.33	0.27	0.13	-0.09	-0.06	-0.06	0.16	0.13
A_06_P4764	KNS1 || 12 || C || 107898 || 105685 || protein amino acid phosphorylation || nucleotide binding* || || || || || YLL019C || YLL019C||ebi.ac.uk:Database:sgd;A_06_P4764||www.chem.agilent.com:Database:agp || || || || || || 1080652	-0.03	-0.05	-0.06	-0.05	-0.08	-0.04	-0.02	0.04	-0.04	-0.02	-0.04	0.07	-0.04	-0.03	0.33	0.11	-0.2	-0.02	-0.25	-0.07	-0.12	0.11	-0.01	-0.04	0.11	-0.11	-0.13	-0.02	-0.2	-0.11	0.06	0.11	0.07	-0.14	0.07	-0.02	0.07	-0.23	-0.25	-0.22	0.07	0.05	0	-0.01	-0.06	-0.06	-0.03	-0.02
A_06_P5090	SMD2 || 12 || W || 694380 || 694802 || mRNA processing* || RNA binding* || || || || || YLR275W || YLR275W||ebi.ac.uk:Database:sgd;A_06_P5090||www.chem.agilent.com:Database:agp || || || || || || 1080653	0.1	0.18	0.08	0.06	0.13	0.11	0.09	0.21	0.12	0.05	0.06	-0.03	0.07	0.05	0.33	0.17	0.24	0.03	0.21	0.09	0.12	0.04	0.02	0.04	0.03	0.13	0.02	-0.05	0.11	0.19	-0.11	-0.01	-0.12	0.06	0.06	0.12	0.05	0.06	-0.05	-0.08	0.05	0.08	0.13	-0.12	0.07	0.08	0.17	0.11
A_06_P5578	TIF34 || 13 || C || 558523 || 557480 || translation* || translation initiation factor activity || || || || || YMR146C || YMR146C||ebi.ac.uk:Database:sgd;A_06_P5578||www.chem.agilent.com:Database:agp || || || || || || 1080654	0.15	0.25	0.15	0.22	0.24	0.22	-0.01	0.18	0.23	0.01	-0.01	0.13	0.01	0.01	0.13	0.16	0.11	-0.28	0.03	0.02	0.09	-0.02	-0.02	0.02	0.06	-0.05	-0.04	0.27	0.14	0.12	0.21	-0.09	0.03	0.35	0.1	-0.01	0.11	0.88	0.54	0.58	0.15	0.05	0.18	0.03	0	0.02	0.27	0.32
A_06_P5776	MRP7 || 14 || C || 622430 || 621315 || translation || structural constituent of ribosome* || || || || || YNL005C || YNL005C||ebi.ac.uk:Database:sgd;A_06_P5776||www.chem.agilent.com:Database:agp || || || || || || 1080655	-0.03	-0.12	-0.01	-0.04	-0.04	-0.02	0.1	-0.16	-0.04	-0.09	0.01	-0.08	0	-0.02	0.03	-0.82	-0.78	-0.25	0.13	-0.09	0.01	0.06	-0.04	-0.02	0.07	0	0.11	0.11	0.14	0.21	0.12	-0.09	-0.02	-0.01	-0.61	-0.01	0.05	-0.16	-0.14	-0.18	-0.03	0.03	-0.04	0	-0.07	-0.02	-1.03	0.06
A_06_P4230	NUC1 || 10 || C || 41183 || 40194 || ribosome biogenesis and assembly* || hydrolase activity* || || || || || YJL208C || YJL208C||ebi.ac.uk:Database:sgd;A_06_P4230||www.chem.agilent.com:Database:agp || || || || || || 1080656	0.18	0.18	0.11	0.1	0.25	0.18	0.25	0.28	0.18	0.11	0.09	0.11	0.35	0.33	0.22	0.22	0.16	-0.02	0.18	-0.02	0.03	-0.02	0.04	0.06	0.1	0.27	0.34	0.56	0.31	0.21	0.49	0.26	0.32	0.21	0.15	0.35	0.24	0.48	0.54	0.51	0.36	0.27	0.18	0.19	-0.04	0.04	0.29	0.31
A_06_P3687	|| 8 || C || 335666 || 334530 || amino acid metabolic process* || catalytic activity* || || || || || YHR112C || YHR112C||ebi.ac.uk:Database:sgd;A_06_P3687||www.chem.agilent.com:Database:agp || || || || || || 1080657	0.07	0.13	0.1	0.19	0.25	0.19	0.12	0.31	0.25	-0.02	0.03	0.1	-0.03	-0.02	0.17	0.34	0.12	0.29	-0.12	0.03	-0.05	0.06	0.06	0.07	0.19	0.03	0.01	0.23	0.17	0.02	0.18	0.18	0.16	-0.09	0.09	0.02	0.16	0.01	0.1	-0.02	0.17	0.08	0.27	0.3	-0.02	0	0.34	0.4
A_06_P1627	|| 3 || C || 123001 || 122528 || || || || || || || YCR006C || YCR006C||ebi.ac.uk:Database:sgd;A_06_P1627||www.chem.agilent.com:Database:agp || || || || || || 1080658	-0.47	-0.84	-0.4	-0.84	-0.41	-0.46	0.12	-0.38	-0.47	-0.03	-0.04	0.04	0.01	0	-0.02	-0.33	-0.35	-0.6	0.1	-0.02	-0.15	0.04	-0.04	0.01	0.04	-0.13	-0.06	0.02	-0.17	-0.18	0.04	-0.09	-0.03	0.13	-0.27	0.03	0	-0.36	-0.13	-0.19	-0.14	-0.23	-0.47	-0.41	0.02	0.05	-0.22	-0.36
A_06_P2907	|| 6 || W || 169216 || 169302 || biological_process || molecular_function || || || || || YFR012W-A || YFR012W-A||ebi.ac.uk:Database:sgd;A_06_P2907||www.chem.agilent.com:Database:agp || || || || || || 1080659	-0.39	-0.3	-0.37	-0.42	-0.42	-0.45	0	-0.38	-0.45	-0.18	-0.13	-0.06	-0.11	-0.22	0	-0.45	-0.38	-0.42	-0.28	-0.09	-0.01	0.02	-0.12	-0.14	-0.04	-0.11	-0.18	-0.25	-0.06	0.04	-0.16	-0.09	-0.2	-0.03	0.87	0.81	0.32	0.3	0.28	0.35	-0.17	0.04	-0.5	-0.42	-0.15	-0.17	-0.38	-0.4
A_06_P1659	FEN1 || 3 || W || 190588 || 191631 || vesicle-mediated transport* || fatty acid elongase activity || || || || || YCR034W || YCR034W||ebi.ac.uk:Database:sgd;A_06_P1659||www.chem.agilent.com:Database:agp || || || || || || 1080660	0.05	0.01	0	0.02	0.08	0	0.28	0.01	0	-0.04	-0.06	-0.12	-0.06	-0.1	-0.16	0.11	-0.14	-0.09	0.39	-0.1	-0.13	-0.25	-0.03	-0.1	-0.3	-0.2	-0.19	-0.32	-0.18	-0.05	-0.32	-0.28	-0.19	-0.18	0	-0.09	-0.15	-0.1	-0.13	-0.46	-0.24	-0.23	0.07	0.07	-0.09	-0.05	0.21	0
A_06_P1421	PEX32 || 2 || W || 572366 || 573607 || peroxisome organization and biogenesis || molecular_function || || || || || YBR168W || YBR168W||ebi.ac.uk:Database:sgd;A_06_P1421||www.chem.agilent.com:Database:agp || || || || || || 1080661	0.13	-0.03	0.1	0.15	0.19	0.1	-0.01	0.01	0.2	0.06	0.07	-0.14	-0.01	0.01	-0.14	0.06	0.1	0.1	-0.16	0.1	0.06	-0.08	0.08	0.03	-0.11	0.01	0.01	-0.3	-0.12	-0.01	-0.24	-0.07	-0.05	-0.17	-0.1	0.02	-0.15	-0.05	0.05	0.03	-0.07	-0.06	0.12	0.24	0.07	0.07	0.04	0.06
A_06_P3189	SEC15 || 7 || W || 59122 || 61854 || transport* || protein binding || || || || || YGL233W || YGL233W||ebi.ac.uk:Database:sgd;A_06_P3189||www.chem.agilent.com:Database:agp || || || || || || 1080662	-0.08	0.01	-0.04	0	0.07	-0.08	-0.35	0.06	0	-0.05	-0.03	-0.03	-0.09	-0.07	-0.11	-0.12	0.1	-0.28	-0.12	-0.12	-0.02	0.02	-0.06	-0.1	-0.05	-0.19	-0.15	-0.05	-0.12	-0.24	-0.04	-0.12	-0.11	-0.2	0.1	-0.19	-0.06	-0.2	-0.21	-0.33	-0.13	-0.23	0.02	-0.01	-0.14	-0.03	-0.01	0.03
A_06_P3230	NMA2 || 7 || W || 511549 || 512736 || biosynthetic process* || transferase activity* || || || || || YGR010W || YGR010W||ebi.ac.uk:Database:sgd;A_06_P3230||www.chem.agilent.com:Database:agp || || || || || || 1080663	-0.02	0.03	0.05	0.04	-0.01	-0.01	-0.35	-0.03	0.01	0.01	0.01	0.14	0.03	-0.01	0.16	0.01	-0.03	0.22	-0.06	0.08	0.04	0.14	0.04	0.04	0.12	-0.04	0.01	0.11	-0.01	0.01	0.12	0.11	0.08	-0.18	-0.12	-0.08	0.12	-0.3	-0.26	-0.18	0.15	0.11	0	0.1	0.03	-0.02	-0.05	-0.07
A_06_P6742	|| 15 || W || 1049509 || 1051056 || biological_process* || molecular_function* || || || || || YOR378W || YOR378W||ebi.ac.uk:Database:sgd;A_06_P6742||www.chem.agilent.com:Database:agp || || || || || || 1080664	0.26	0.28	0.23	0.27	0.16	0.16	0.36	0.19	0.2	-0.06	-0.08	0.12	-0.07	-0.04	0.03	0.21	0.27	0.37	0.32	-0.01	-0.16	0.04	-0.05	0	0	0.05	0.01	0.11	0.08	-0.18	0.12	0.13	0.06	0.03	0.05	-0.08	0.05	-0.42	-0.45	-0.28	-0.03	0.12	0.23	0.26	-0.09	-0.07	0.13	0.13
A_06_P2646	SRB4 || 5 || W || 198811 || 200874 || transcription* || RNA polymerase II transcription mediator activity || || || || || YER022W || YER022W||ebi.ac.uk:Database:sgd;A_06_P2646||www.chem.agilent.com:Database:agp || || || || || || 1080665	-0.04	0	0.03	0.02	0.08	0.01	-0.03	0	0.01	0.04	-0.01	0.03	0.05	0.04	0.07	0.68	0.5	0.22	-0.03	0.07	-0.02	0.08	-0.07	0.02	0.07	0.15	0.14	-0.11	-0.06	0.03	-0.11	0.24	0.15	0.15	-0.02	0.01	0.07	-0.12	-0.11	0.12	0.19	0.13	-0.08	-0.12	0.03	0	-0.04	0.06
A_06_P2657	ZRG8 || 5 || C || 221286 || 218056 || biological_process || molecular_function || || || || || YER033C || YER033C||ebi.ac.uk:Database:sgd;A_06_P2657||www.chem.agilent.com:Database:agp || || || || || || 1080666	-0.03	0.03	0.02	0	0	0.01	-0.13	-0.04	0	0.08	0.03	-0.05	0.03	0.03	-0.08	0.53	0.46	0.06	-0.13	0.1	0.12	0.02	0.05	0.08	0.03	0.02	-0.04	-0.18	-0.17	-0.13	-0.16	0.09	0	0.03	0.18	-0.03	-0.06	-0.14	-0.04	-0.14	0.07	0.03	-0.02	-0.08	0.09	0.09	-0.05	-0.09
A_06_P1796	COX9 || 4 || C || 334396 || 334217 || mitochondrial electron transport, cytochrome c to oxygen || oxidoreductase activity* || || || || || YDL067C || YDL067C||ebi.ac.uk:Database:sgd;A_06_P1796||www.chem.agilent.com:Database:agp || || || || || || 1080667	0.22	0.13	0.26	0.21	0.36	0.31	-0.04	0.33	0.29	0.09	0.08	0.01	0.05	0.06	0.12	0.31	0.26	0.23	0.06	0.08	-0.02	0.05	0.08	0.11	0.1	0.16	0.1	-0.04	-0.11	-0.16	-0.01	0.03	0.02	0.04	-0.07	0.01	0.12	0.26	0.46	0.41	-0.02	-0.12	0.26	0.38	0.12	0.06	0.34	0.34
A_06_P4581	KKQ8 || 11 || C || 133467 || 131293 || biological_process* || nucleotide binding* || || || || || YKL168C || YKL168C||ebi.ac.uk:Database:sgd;A_06_P4581||www.chem.agilent.com:Database:agp || || || || || || 1080668	-0.04	-0.02	-0.08	-0.05	-0.23	-0.05	0.01	-0.04	-0.07	0.07	0.03	-0.15	0.05	0.06	-0.12	-0.07	0.01	0.07	0.16	0.08	0.1	-0.13	0.02	0.08	-0.2	0	0.02	-0.23	0.11	0.2	-0.18	-0.01	-0.01	-0.04	-0.12	0.05	-0.1	-0.17	-0.02	-0.07	-0.03	0.11	-0.06	-0.24	0.07	0.04	0.06	-0.01
A_06_P6133	MRPL50 || 14 || C || 670195 || 669776 || translation || structural constituent of ribosome || || || || || YNR022C || YNR022C||ebi.ac.uk:Database:sgd;A_06_P6133||www.chem.agilent.com:Database:agp || || || || || || 1080669	0.07	0	0.05	-0.02	0.02	0.07	0.11	0.04	0.02	0.03	0	0	-0.01	0.01	0.01	-0.95	-1.04	-0.86	-1.1	0.02	0.02	0.11	0.02	0	0.09	0.09	0.01	-0.01	0.02	0.07	0.02	0.1	0.12	-0.26	0.03	0.08	0.11	-0.25	-0.22	-0.24	0.08	0.12	-0.05	0.06	-0.02	-0.02	-1	-0.89
A_06_P2212	CRF1 || 4 || W || 912095 || 913498 || transcription* || transcription repressor activity || || || || || YDR223W || YDR223W||ebi.ac.uk:Database:sgd;A_06_P2212||www.chem.agilent.com:Database:agp || || || || || || 1080670	-0.08	-0.12	-0.04	-0.08	-0.05	-0.05	-0.12	-0.09	-0.08	-0.02	-0.03	0.2	0.05	0.01	0.17	0.06	0.06	-0.1	0.07	-0.02	-0.06	0.16	0.02	-0.02	0.25	-0.11	-0.09	0.2	-0.15	-0.23	0.15	-0.14	-0.07	-0.07	0.02	-0.03	0.14	0.19	0.17	0.37	-0.18	-0.18	-0.07	0	0.01	0.02	-0.04	-0.04
A_06_P7149	RPL11A || 16 || C || 731746 || 731222 || translation* || RNA binding* || || || || || YPR102C || YPR102C||ebi.ac.uk:Database:sgd;A_06_P7149||www.chem.agilent.com:Database:agp || || || || || || 1080671	-0.22	-0.12	-0.2	-0.23	-0.16	-0.1	0.01	-0.13	-0.15	0.01	0.01	-0.16	0.08	0.04	-0.17	-0.24	-0.23	-0.2	-0.14	0.01	-0.15	-0.05	0.07	0.04	-0.11	0.04	0.06	-0.1	-0.19	-0.21	-0.06	0	0.05	-0.34	0.07	0.11	-0.07	-0.08	-0.28	0.03	-0.13	-0.09	-0.15	-0.16	0.03	0.08	-0.04	-0.07
A_06_P2850	EPL1 || 6 || C || 90343 || 87845 || transcription* || H4/H2A histone acetyltransferase activity || || || || || YFL024C || YFL024C||ebi.ac.uk:Database:sgd;A_06_P2850||www.chem.agilent.com:Database:agp || || || || || || 1080672	0.21	0.33	0.3	0.34	0.39	0.36	0.36	0.38	0.34	0.08	0.12	0.08	0.03	0.04	0.12	0.32	0.11	0.5	0.17	0.09	0.14	0.02	0.11	0.1	0.1	0.13	0.14	0	0.14	0.15	0	0.18	0.12	0.01	0.09	0.09	0.05	0.47	0.37	0.28	-0.01	0.18	0.28	0.09	0.1	0.06	0.11	0.15
A_06_P2350	EAF1 || 4 || C || 1194877 || 1191929 || transcription* || molecular_function* || || || || || YDR359C || YDR359C||ebi.ac.uk:Database:sgd;A_06_P2350||www.chem.agilent.com:Database:agp || || || || || || 1080673	0.11	0.12	0.14	0.12	-0.13	0.06	-0.06	-0.01	-0.07	-0.01	0	-0.06	0	-0.01	-0.11	0.03	0.14	0.31	0.22	0.03	0.09	-0.11	0.01	0.02	-0.15	0.13	0.1	-0.29	0.12	0.09	-0.19	0.03	0.03	-0.13	-0.12	0.02	-0.11	0.19	0.37	0.24	0.21	0.1	0.03	0.16	-0.01	0.04	0.06	-0.16
A_06_P4194	CPS1 || 10 || W || 97731 || 99461 || proteolysis* || hydrolase activity* || || || || || YJL172W || YJL172W||ebi.ac.uk:Database:sgd;A_06_P4194||www.chem.agilent.com:Database:agp || || || || || || 1080674	-0.3	-0.18	-0.25	-0.33	-0.3	-0.35	-0.04	-0.23	-0.29	0.02	0.02	0.27	0.06	-0.03	0.26	-0.23	-0.13	-0.1	0.1	0	0.07	0.27	0.04	0.06	0.38	-0.07	-0.03	0.43	0.14	0.06	0.4	0.01	0	0.06	-0.08	0.06	0.28	0.39	0.5	0.53	0.01	0.09	-0.37	-0.3	0.02	0.06	-0.29	-0.29
A_06_P2516	SPS1 || 4 || C || 1487030 || 1485558 || protein amino acid phosphorylation* || nucleotide binding* || || || || || YDR523C || YDR523C||ebi.ac.uk:Database:sgd;A_06_P2516||www.chem.agilent.com:Database:agp || || || || || || 1080675	-0.32	-0.31	-0.46	-0.43	-0.37	-0.45	-0.3	-0.33	-0.46	-0.14	-0.04	-0.13	-0.1	-0.09	-0.07	-0.46	-0.1	-0.65	-0.01	-0.15	-0.01	-0.03	-0.09	-0.06	-0.04	-0.19	-0.1	-0.21	0.06	0.03	-0.11	-0.07	-0.11	-0.45	-0.08	0.02	-0.07	0.25	0.23	0.31	0.1	-0.02	-0.34	-0.54	-0.18	-0.07	-0.24	-0.56
A_06_P5434	|| 13 || W || 279960 || 280340 || || || || || || || YMR007W || YMR007W||ebi.ac.uk:Database:sgd;A_06_P5434||www.chem.agilent.com:Database:agp || || || || || || 1080676	-0.09	-0.05	0	-0.04	-0.21	-0.12	-0.01	-0.17	-0.12	-0.09	-0.08	0.1	-0.06	-0.03	0.05	-0.15	-0.08	0.31	0.08	-0.09	-0.02	-0.01	0.01	0.02	0.14	-0.16	-0.13	0.34	-0.01	-0.04	0.17	-0.06	-0.03	0.42	-0.25	-0.08	0.02	0.76	0.57	0.6	0.01	-0.04	-0.16	-0.36	-0.09	-0.07	-0.25	-0.2
A_06_P5404	BUL2 || 13 || W || 46942 || 49704 || ubiquitin cycle* || protein binding || || || || || YML111W || YML111W||ebi.ac.uk:Database:sgd;A_06_P5404||www.chem.agilent.com:Database:agp || || || || || || 1080677	-0.32	-0.27	-0.22	-0.25	-0.16	-0.23	-0.6	-0.28	-0.28	-0.11	-0.13	0.01	-0.13	-0.15	0.02	-0.34	-0.07	-0.64	-0.21	-0.11	-0.09	-0.01	-0.15	-0.18	0.15	-0.2	-0.27	0.34	-0.12	-0.11	0.01	-0.17	-0.11	0.01	0.19	-0.11	0.04	0.5	0.51	0.62	0.05	-0.07	-0.17	-0.22	-0.17	-0.2	-0.13	-0.12
A_06_P6076	YPT11 || 14 || W || 60297 || 61550 || transport* || nucleotide binding* || || || || || YNL304W || YNL304W||ebi.ac.uk:Database:sgd;A_06_P6076||www.chem.agilent.com:Database:agp || || || || || || 1080678	0.12	0.05	0.04	0.11	0.11	0.08	0.09	0.1	0.13	0.09	0.09	-0.02	0.07	0.06	-0.01	0.01	0.1	0.74	0.59	-0.07	0.1	-0.05	0.07	0.03	-0.02	0.03	0.05	-0.14	0.07	0.17	-0.15	0.23	0.19	0.03	-0.26	0.11	0	0.01	-0.3	-0.22	0.13	0.26	0.08	0.09	0.07	0.04	-0.12	0.07
A_06_P4914	|| 12 || C || 342962 || 342567 || || || || || || || YLR101C || YLR101C||ebi.ac.uk:Database:sgd;A_06_P4914||www.chem.agilent.com:Database:agp || || || || || || 1080679	-0.03	0.01	0	-0.08	-0.16	-0.1	-0.12	-0.1	-0.06	-0.09	-0.08	0.12	-0.05	-0.06	0.46	-0.09	-0.13	-0.08	-0.02	-0.16	-0.05	0.07	-0.09	-0.07	0.03	-0.11	-0.03	0.19	0.05	0.13	0.2	0.09	0.1	0.07	-0.12	-0.03	0.09	-0.4	-0.21	-0.13	0.03	0.15	-0.19	-0.28	-0.12	-0.08	-0.11	-0.08
A_06_P4638	VPS1 || 11 || C || 442365 || 440251 || cell cycle* || nucleotide binding* || || || || || YKR001C || YKR001C||ebi.ac.uk:Database:sgd;A_06_P4638||www.chem.agilent.com:Database:agp || || || || || || 1080680	-0.01	-0.05	0.02	-0.03	-0.07	-0.06	0.04	-0.02	-0.04	0.09	0.07	-0.09	0.07	0.1	-0.09	0.04	-0.27	0.14	-0.26	0.1	0	0.05	0.06	0.04	0.01	0.05	0.05	-0.08	-0.08	-0.04	-0.06	0	0	-0.05	-0.13	0.08	-0.01	-0.22	-0.06	-0.13	-0.09	-0.06	-0.12	-0.07	0.05	0	-0.03	-0.03
A_06_P2816	|| 5 || C || 558675 || 556291 || biological_process* || molecular_function* || || || || || YER184C || YER184C||ebi.ac.uk:Database:sgd;A_06_P2816||www.chem.agilent.com:Database:agp || || || || || || 1080681	0.05	0.06	0.03	0.08	0.02	-0.02	0.1	0	-0.02	0.04	0	-0.13	0.04	0.05	-0.06	0.39	0.42	-0.17	-0.23	-0.12	-0.18	-0.16	-0.1	-0.09	-0.19	0.05	0.05	0.01	-0.03	0.01	0.03	0.06	-0.1	-0.16	1.16	1.06	0.31	-0.3	-0.1	-0.1	-0.03	0.03	0.07	0.02	-0.19	-0.13	-0.03	-0.12
A_06_P5719	CAT8 || 13 || C || 831328 || 827027 || transcription* || metal ion binding* || || || || || YMR280C || YMR280C||ebi.ac.uk:Database:sgd;A_06_P5719||www.chem.agilent.com:Database:agp || || || || || || 1080682	0.1	0.18	0.13	0.06	0.02	0.11	0.15	0.04	0.01	0.07	0.14	0.09	0.14	0.16	-0.02	-0.01	0.11	-0.05	0.3	0.04	0.19	-0.05	0.1	0.12	0.01	-0.01	0.05	0.09	0.03	0.16	0.06	-0.01	0.09	0.31	-0.03	0.2	-0.02	0.74	0.59	0.58	0.07	0.13	0.03	0.05	0.05	0.11	0.09	0.12
A_06_P5255	|| 12 || C || 1012020 || 1011619 || biological_process || molecular_function || || || || || YLR437C || YLR437C||ebi.ac.uk:Database:sgd;A_06_P5255||www.chem.agilent.com:Database:agp || || || || || || 1080683	0.06	0.14	-0.01	0.05	0.18	0.07	0.01	0.04	0.17	-0.89	-0.04	-0.21	-0.67	-0.7	-0.11	-0.17	0.15	-0.39	0.04	-0.93	-0.81	-0.2	-0.55	-0.68	-0.19	-0.78	-0.48	-0.14	0.13	0.03	-0.19	-0.57	-0.8	-0.26	-0.08	-0.58	-0.44	-0.81	-1.24	-0.45	-0.5	-0.42	0.08	-0.15	-0.05	-0.72	-0.09	0.21
A_06_P5761	DIA1 || 13 || W || 904823 || 905833 || pseudohyphal growth* || molecular_function || || || || || YMR316W || YMR316W||ebi.ac.uk:Database:sgd;A_06_P5761||www.chem.agilent.com:Database:agp || || || || || || 1080684	0.21	0.21	0.2	0.23	0.17	0.14	0.31	0.16	0.19	0.05	0.04	-0.04	0.11	0.08	0.01	0.16	0.11	0.15	0.07	0	0.03	-0.09	0.01	0.05	-0.09	0.1	0.03	0.02	0.19	0.19	0.02	0.25	0.2	0.23	-0.03	0.08	0.01	0.89	0.75	0.7	0.34	0.29	0.16	0.04	-0.05	0.03	-0.04	0.15
A_06_P1748	RPN4 || 4 || C || 416705 || 415110 || transcription* || zinc ion binding* || || || || || YDL020C || YDL020C||ebi.ac.uk:Database:sgd;A_06_P1748||www.chem.agilent.com:Database:agp || || || || || || 1080685	0.32	0.3	0.32	0.34	0.32	0.24	0.19	0.02	0.24	-0.04	-0.01	0.11	-0.06	0.01	0.01	0.34	0.2	0.34	-0.09	0.02	0.02	0.07	0.06	0.01	0.09	0.1	0.17	0.23	0.29	0.34	0.21	0.08	0.07	-0.04	0.04	-0.03	0.05	0.36	0.16	0.36	0.04	0.28	0.3	0.31	0.01	-0.02	0.38	0.27
A_06_P2280	|| 4 || W || 1039724 || 1042957 || biological_process || molecular_function* || || || || || YDR291W || YDR291W||ebi.ac.uk:Database:sgd;A_06_P2280||www.chem.agilent.com:Database:agp || || || || || || 1080686	-0.17	-0.11	-0.21	-0.23	-0.29	-0.19	-0.31	-0.2	-0.3	-0.09	-0.07	0.06	-0.05	-0.08	0.05	-0.24	-0.31	-0.13	-0.24	-0.04	-0.01	-0.07	-0.03	-0.07	-0.01	-0.15	-0.11	0.17	0.09	-0.09	0.11	-0.2	-0.16	0.02	0.14	-0.07	-0.02	0.24	0.23	0.2	-0.22	-0.25	-0.19	-0.26	-0.04	-0.02	-1.1	-0.17
A_06_P6147	|| 14 || W || 692563 || 692859 || biological_process || molecular_function || || || || || YNR034W-A || YNR034W-A||ebi.ac.uk:Database:sgd;A_06_P6147||www.chem.agilent.com:Database:agp || || || || || || 1080687	0.02	0.03	0.02	0.07	0.04	0.02	-0.01	0	0.04	-0.03	-0.09	-0.07	-0.06	-0.05	-0.11	-1.01	-0.85	-1.01	-1.01	-0.01	-0.01	-0.03	0	-0.03	-0.04	0	-0.03	-0.03	-0.05	-0.01	-0.06	0.11	-0.03	-0.16	-0.02	-0.08	0.1	-0.19	-0.31	-0.34	0.04	0.18	0.03	-0.01	-0.05	-0.06	-0.97	-0.97
A_06_P3121	CUP2 || 7 || W || 191135 || 191812 || transcription* || metal ion binding* || || || || || YGL166W || YGL166W||ebi.ac.uk:Database:sgd;A_06_P3121||www.chem.agilent.com:Database:agp || || || || || || 1080688	-0.47	-0.29	-0.36	-0.43	-0.51	-0.52	-0.25	-0.37	-0.52	-0.04	-0.05	0.06	-0.06	-0.06	0.03	-0.35	-0.18	-0.66	-0.08	0.01	-0.02	0.06	-0.03	0.01	0.05	-0.01	0.06	0.1	0.01	-0.05	0.11	0.08	0.08	-0.03	-0.84	-0.07	0.06	-0.3	-0.29	-0.29	0	-0.06	-0.46	-0.39	-0.06	-0.03	-0.37	-0.42
A_06_P1637	|| 3 || W || 143632 || 144504 || ribosome biogenesis and assembly || molecular_function || || || || || YCR016W || YCR016W||ebi.ac.uk:Database:sgd;A_06_P1637||www.chem.agilent.com:Database:agp || || || || || || 1080689	-0.02	-0.19	-0.03	0.07	0.01	0.02	-0.04	0	-0.05	0.01	-0.01	-0.03	0.02	0.05	-0.09	0.07	0.07	0.01	0.4	0.04	-0.25	-0.03	0	0.07	-0.01	0.05	0	-0.06	0.08	-0.15	-0.07	-0.06	-0.12	-0.08	0.03	0.01	-0.05	-0.41	-0.23	-0.27	-0.14	-0.22	0.02	0.04	0.03	0.01	0.03	-0.1
A_06_P6659	MBF1 || 15 || C || 877684 || 877229 || transcription* || DNA binding* || || || || || YOR298C-A || YOR298C-A||ebi.ac.uk:Database:sgd;A_06_P6659||www.chem.agilent.com:Database:agp || || || || || || 1080690	0.2	0.26	0.25	0.28	0.3	0.29	-0.01	0.23	0.34	0.03	-0.02	-0.05	0.08	0.08	-0.02	0.28	0.37	0.33	0.3	0.04	0	-0.1	-0.01	-0.01	-0.04	0.16	0.13	-0.01	0.27	0.03	-0.05	0	0.11	0.04	0.08	0.12	-0.07	0	-0.03	-0.23	0.09	0.17	0.27	0.3	-0.01	0.03	0.23	0.25
A_06_P1772	MTF2 || 4 || C || 375286 || 373964 || translation* || RNA binding || || || || || YDL044C || YDL044C||ebi.ac.uk:Database:sgd;A_06_P1772||www.chem.agilent.com:Database:agp || || || || || || 1080691	0.67	0.49	0.76	0.75	0.82	0.74	0.58	0.9	0.77	0.04	-0.03	-0.11	-0.04	-0.07	-0.07	0.86	0.03	0.15	-0.26	0.03	0.05	-0.03	-0.04	-0.04	-0.01	-0.05	-0.06	-0.14	-0.03	-0.11	-0.13	-0.04	0	0.14	-0.33	-0.02	-0.07	0.26	0.45	0.4	-0.05	0.07	0.86	0.76	0.02	0.05	0.97	0.78
A_06_P4788	FPS1 || 12 || W || 49937 || 51946 || transport* || transporter activity* || || || || || YLL043W || YLL043W||ebi.ac.uk:Database:sgd;A_06_P4788||www.chem.agilent.com:Database:agp || || || || || || 1080692	0.42	0.44	0.43	0.46	0.47	0.43	0.23	0.47	0.42	0.19	0.15	0.01	0.22	0.2	0.14	0.37	0.39	0.04	0.41	0.18	0.37	0.04	0.06	0.14	0.01	0.11	0.09	-0.05	0.07	0.24	-0.02	0.08	0.11	-0.01	0.13	0.16	-0.02	0.06	0.01	-0.09	0.24	0.12	0.3	0.42	0.21	0.3	0.39	0.46
A_06_P5945	MDG1 || 14 || C || 310059 || 308959 || pheromone-dependent signal transduction during conjugation with cellular fusion || molecular_function || || || || || YNL173C || YNL173C||ebi.ac.uk:Database:sgd;A_06_P5945||www.chem.agilent.com:Database:agp || || || || || || 1080693	-0.17	-0.22	-0.22	-0.29	-0.26	-0.2	-0.16	-0.2	-0.3	0	0.07	-0.02	0.09	0.09	0.06	-0.17	-0.28	0.36	0.39	-0.01	0.02	0.04	0.04	0.08	0.01	0	-0.03	-0.03	0.14	-0.04	0.03	-0.01	0.05	-0.24	-0.12	0.09	0.1	-0.31	-0.16	-0.23	-0.03	0	-0.23	-0.34	0.04	0.09	-0.31	-0.27
A_06_P4664	BCH2 || 11 || W || 491007 || 493304 || transport* || molecular_function || || || || || YKR027W || YKR027W||ebi.ac.uk:Database:sgd;A_06_P4664||www.chem.agilent.com:Database:agp || || || || || || 1080694	0.13	0.22	0.15	0.15	0.04	0.18	0.3	0.17	0.18	0.09	0.11	0.04	0.04	0.06	-0.12	0.22	0.17	0.44	0.19	0.15	0.11	0.04	0.07	0	0.11	0.07	0.09	0	0.3	0.1	-0.03	0.03	0	0.22	0.04	0.02	-0.02	0.04	0.06	-0.08	-0.04	0.08	0.09	0.12	0.04	0.07	0.2	0.18
A_06_P2897	YPI1 || 6 || C || 153119 || 152652 || protein amino acid dephosphorylation* || protein phosphatase inhibitor activity || || || || || YFR003C || YFR003C||ebi.ac.uk:Database:sgd;A_06_P2897||www.chem.agilent.com:Database:agp || || || || || || 1080695	-0.37	-0.51	-0.26	-0.34	-0.3	-0.37	0.14	-0.24	-0.38	0.14	0.16	0.12	0.17	0.21	0.12	-0.19	-0.06	-0.59	0	0.06	0.15	0.13	0.2	0.17	0.23	0.01	0.07	0.21	0.04	-0.01	0.17	-0.1	-0.01	0.53	0.66	1.17	0.41	0.34	0.47	0.38	-0.08	-0.08	-0.48	-0.39	0.1	0.17	-0.34	-0.44
A_06_P6270	AVO1 || 15 || W || 181682 || 185212 || regulation of cell growth* || Ras GTPase binding || || || || || YOL078W || YOL078W||ebi.ac.uk:Database:sgd;A_06_P6270||www.chem.agilent.com:Database:agp || || || || || || 1080696	-0.05	0.01	-0.01	-0.05	0.04	0	0.12	0	0.1	-0.02	-0.05	-0.07	-0.03	-0.03	-0.06	0.06	-0.01	0.01	0.03	0.03	0.15	-0.03	0	-0.01	0	-0.06	-0.04	-0.11	-0.08	0.15	-0.05	-0.1	-0.14	0.1	-0.1	-0.1	-0.03	-0.19	-0.11	-0.25	-0.01	0.02	-0.01	0.01	-0.01	0.02	0.06	0.12
A_06_P2951	HXK1 || 6 || C || 255036 || 253579 || glycolysis* || nucleotide binding* || || || || || YFR053C || YFR053C||ebi.ac.uk:Database:sgd;A_06_P2951||www.chem.agilent.com:Database:agp || || || || || || 1080697	0.2	0.12	0.16	0.17	-0.12	0.03	0.47	0.16	0.15	-0.15	0.04	0.01	-0.05	-0.08	0.1	-0.28	0.03	0.04	-0.15	-0.27	-0.22	-0.09	-0.05	-0.07	-0.06	-0.16	0.14	0.09	0.3	0.04	0.12	-0.03	0.05	0.25	0.81	0.73	0.27	0.17	0.22	0.36	-0.18	-0.3	0.19	-0.02	-0.05	-0.16	0.25	0.2
A_06_P7161	|| 16 || W || 753299 || 754246 || biological_process || molecular_function || || || || || YPR114W || YPR114W||ebi.ac.uk:Database:sgd;A_06_P7161||www.chem.agilent.com:Database:agp || || || || || || 1080698	-0.32	-0.33	-0.3	-0.35	-0.35	-0.28	-0.06	-0.31	-0.3	-0.1	-0.09	0.06	-0.04	-0.06	0.06	-0.31	-0.36	-0.12	-0.17	-0.1	-0.15	0.03	-0.06	-0.09	0.06	-0.12	-0.13	0.09	-0.26	-0.19	0.1	-0.22	-0.13	0.14	-0.47	0.01	0.13	0.18	0.23	0.4	-0.18	-0.22	-0.33	-0.33	-0.06	-0.08	-0.57	-0.24
A_06_P3226	PRP18 || 7 || W || 506074 || 506829 || mRNA processing* || RNA splicing factor activity, transesterification mechanism* || || || || || YGR006W || YGR006W||ebi.ac.uk:Database:sgd;A_06_P3226||www.chem.agilent.com:Database:agp || || || || || || 1080699	0.15	0.3	0.24	0.26	0.1	0.05	-0.09	0.14	0.12	-0.1	-0.11	0.14	0.01	-0.04	0.1	0.18	0.3	0.05	0.41	-0.12	0.12	0.07	-0.03	0.06	0.11	-0.07	-0.02	0.16	0.26	0.28	0.23	0	-0.04	0	0.1	-0.13	0.11	-0.3	-0.16	-0.16	-0.02	0.19	0.15	0.17	-0.11	-0.03	0.17	0.17
A_06_P1535	DUG2 || 2 || C || 767602 || 764966 || proteolysis* || hydrolase activity* || || || || || YBR281C || YBR281C||ebi.ac.uk:Database:sgd;A_06_P1535||www.chem.agilent.com:Database:agp || || || || || || 1080700	-1.09	-1.33	-1.17	-1.14	-1.15	-1.15	-0.48	-1.09	-1.06	0.05	-0.06	0.05	0.06	0.07	0.17	-1.21	-0.94	-0.76	-0.96	0	0.05	-0.02	-0.04	0.01	-0.04	0.09	0.09	0.21	0.14	-0.02	0.19	0.05	0.01	0.16	-0.67	0.14	0.09	-0.11	-0.08	0.08	0	-0.09	-1.15	-1.2	-0.09	-0.04	-1.23	-1.2
A_06_P3469	SOL4 || 7 || W || 985977 || 986744 || pentose-phosphate shunt* || hydrolase activity* || || || || || YGR248W || YGR248W||ebi.ac.uk:Database:sgd;A_06_P3469||www.chem.agilent.com:Database:agp || || || || || || 1080701	0.05	0.05	0	0.01	-0.25	-0.03	0.16	0.02	-0.05	-0.12	-0.07	-0.18	-0.06	-0.09	-0.14	-0.09	-0.1	-0.04	-0.03	-0.27	-0.05	-0.13	-0.08	-0.07	-0.18	-0.15	-0.1	-0.15	0.18	0.14	-0.13	-0.05	0.06	-0.13	-0.35	-0.02	-0.14	-0.24	-0.29	-0.39	0.2	0.09	-0.01	0.07	-0.12	-0.1	-0.01	0
A_06_P2217	PCF11 || 4 || C || 923802 || 921922 || transcription* || RNA binding* || || || || || YDR228C || YDR228C||ebi.ac.uk:Database:sgd;A_06_P2217||www.chem.agilent.com:Database:agp || || || || || || 1080702	-0.02	0.1	0.1	0.11	0.19	0.09	-0.19	0.08	0.07	0.03	0.02	0	0.04	0.04	0.06	0.17	0.24	0.1	0.15	-0.01	0.03	0.14	0.05	0.04	0.08	0	0.13	-0.06	0.12	-0.09	-0.07	0.07	0.06	0.09	0.07	0.03	0.04	0.26	0.32	0.31	-0.01	-0.01	0.12	0.11	0.03	0.02	0.22	0.13
A_06_P7122	OPY2 || 16 || C || 696816 || 695734 || cell cycle arrest in response to pheromone* || molecular_function || || || || || YPR075C || YPR075C||ebi.ac.uk:Database:sgd;A_06_P7122||www.chem.agilent.com:Database:agp || || || || || || 1080703	-0.03	-0.02	-0.04	-0.01	-0.04	0.1	0.05	-0.01	-0.06	0.04	0.02	0.17	0.05	0.12	0.25	0.04	0.14	0.07	0.24	0.14	0.15	0.09	0.05	0.1	0.13	0.12	0.11	0.21	-0.17	0	0.22	0.25	0.07	0.06	-0.02	0.05	0.17	0.31	0.11	0.4	0.12	0.03	0.03	0.08	0.08	0.03	0.06	0.08
A_06_P2100	|| 4 || W || 679541 || 679849 || || || || || || || YDR112W || YDR112W||ebi.ac.uk:Database:sgd;A_06_P2100||www.chem.agilent.com:Database:agp || || || || || || 1080704	-0.61	-0.53	-0.69	-0.67	-0.61	-0.64	-0.61	-0.8	-0.64	-0.01	0.01	0.18	-0.02	-0.03	0.15	-0.63	-0.53	-1.2	-0.54	0.01	0.15	0.12	0.07	0.07	0.19	-0.03	0	0.29	0.11	0.12	0.24	0.08	-0.02	0.39	-0.44	-0.01	0.14	0.23	0.39	0.3	-0.04	0.11	-0.65	-0.54	0.01	0	-0.52	-0.51
A_06_P5565	|| 13 || W || 537837 || 538550 || mitochondrion organization and biogenesis* || molecular_function || || || || || YMR134W || YMR134W||ebi.ac.uk:Database:sgd;A_06_P5565||www.chem.agilent.com:Database:agp || || || || || || 1080705	0.21	0.22	0.27	0.27	0.35	0.21	-0.37	0.23	0.23	-0.06	-0.04	-0.01	-0.06	-0.06	-0.02	0.18	0.3	-0.2	0.26	-0.16	-0.19	-0.05	-0.05	-0.01	-0.05	-0.14	-0.04	-0.03	-0.1	-0.1	-0.02	-0.09	-0.06	0.25	0.33	-0.08	-0.05	0.48	0.41	0.31	-0.09	-0.13	0.29	0.22	-0.04	-0.1	0.33	0.22
A_06_P6121	CSE2 || 14 || W || 643746 || 644195 || transcription* || RNA polymerase II transcription mediator activity || || || || || YNR010W || YNR010W||ebi.ac.uk:Database:sgd;A_06_P6121||www.chem.agilent.com:Database:agp || || || || || || 1080706	-0.12	-0.09	-0.09	-0.09	-0.01	-0.08	-0.17	-0.05	-0.01	0.03	0.03	-0.04	0.15	0.14	0.11	-0.95	-1.03	-0.97	-0.94	-0.02	0.08	0.06	0	0.02	0.04	0.18	0.2	0.15	0.1	0.27	0.19	0.29	0.19	-0.48	0.06	0.3	0.09	0.04	0.1	0.1	0.33	0.33	-0.1	-0.19	-0.05	-0.03	-1.12	-1.19
A_06_P1652	RHB1 || 3 || C || 167995 || 167366 || small GTPase mediated signal transduction* || nucleotide binding* || || || || || YCR027C || YCR027C||ebi.ac.uk:Database:sgd;A_06_P1652||www.chem.agilent.com:Database:agp || || || || || || 1080707	0.01	-0.11	0.08	0.1	0.17	0.02	0.03	-0.05	0.06	0.08	0.1	0.06	0.16	0.16	0.21	0.1	0.06	-0.07	0.42	0.03	0.01	-0.02	-0.04	0.01	-0.01	0.18	0.04	0.22	0	0.13	0.2	0.02	0.05	0.13	0.14	0.09	0.21	-0.05	-0.01	-0.06	0	-0.04	0.07	-0.01	0.05	0.03	0.1	0.08
A_06_P1383	CCZ1 || 2 || W || 497157 || 499271 || transport* || guanyl-nucleotide exchange factor activity || || || || || YBR131W || YBR131W||ebi.ac.uk:Database:sgd;A_06_P1383||www.chem.agilent.com:Database:agp || || || || || || 1080708	0.05	-0.04	0.07	0.1	0.05	0.04	-0.02	0.09	0.21	-0.01	0.02	-0.13	0	0	-0.14	0.06	0.17	0.02	0.13	0.02	0.02	-0.1	0	0.01	-0.12	0.05	0.02	-0.06	-0.01	0.01	-0.04	0	0	-0.31	-0.13	0	-0.2	-0.09	-0.15	-0.09	0.26	-0.03	0.04	0.07	0.01	0.11	0.13	0.08
A_06_P4444	UGP1 || 11 || W || 369534 || 371033 || metabolic process* || transferase activity* || || || || || YKL035W || YKL035W||ebi.ac.uk:Database:sgd;A_06_P4444||www.chem.agilent.com:Database:agp || || || || || || 1080709	0	0.11	0.03	0.03	0.03	0.06	-0.1	0.05	0.27	0.03	-0.02	0.09	0.05	0.06	0.08	0.03	-0.04	-0.11	-0.1	0.02	0.06	0	-0.02	-0.02	0.02	0.07	0.02	0.18	0.12	0.2	0.17	0.03	0.12	0.17	0.15	0.07	0.08	-0.15	-0.23	-0.03	0.25	0.17	0.06	0.01	-0.01	0.07	0.15	0.12
A_06_P6110	YRF1-6 || 14 || C || 6098 || 371 || telomere maintenance via recombination || nucleotide binding* || || || || || YNL339C || YNL339C||ebi.ac.uk:Database:sgd;A_06_P6110||www.chem.agilent.com:Database:agp || || || || || || 1080710	0.31	0.01	0.03	0.07	-0.72	-0.48	0.22	-0.23	0.01	-0.48	-0.08	-0.21	-0.38	-0.43	-0.14	-0.61	0.17	0.06	0.07	-0.77	-0.45	-0.3	-0.46	-0.37	-0.3	-0.46	-0.28	-0.31	-0.04	-0.1	-0.24	-0.5	-0.44	-0.4	-1.14	-0.51	-0.29	-0.46	-0.58	-0.17	-0.64	-0.57	0.06	0.13	0	-0.5	-0.1	-0.01
A_06_P3770	|| 8 || W || 486826 || 487662 || biological_process || molecular_function || || || || || YHR192W || YHR192W||ebi.ac.uk:Database:sgd;A_06_P3770||www.chem.agilent.com:Database:agp || || || || || || 1080711	0.08	0	0.01	0	0.13	0.07	0.06	0.13	0.1	-0.1	-0.12	0.11	-0.11	-0.12	-0.1	-0.02	-0.17	-0.1	-0.34	-0.07	-0.15	-0.05	-0.06	-0.12	0.02	-0.06	-0.05	-0.1	-0.11	-0.18	-0.13	0.13	0.07	-0.04	0.27	-0.13	-0.09	-0.21	-0.09	-0.32	0.11	0.01	0.03	0.09	-0.12	-0.09	0.04	0.14
A_06_P5843	RNH201 || 14 || W || 490318 || 491241 || DNA replication* || hydrolase activity* || || || || || YNL072W || YNL072W||ebi.ac.uk:Database:sgd;A_06_P5843||www.chem.agilent.com:Database:agp || || || || || || 1080712	0.01	0	-0.02	-0.01	-0.07	-0.06	0	-0.11	-0.04	-0.01	0	-0.03	0.05	0.06	0.01	-0.07	0.05	0.71	0.72	-0.04	0.08	-0.07	0.03	0.05	-0.08	0.24	0.14	-0.01	0.08	0.14	0.01	0.25	0.18	0.24	-0.1	0.03	0	-0.1	-0.36	-0.34	0.23	0.24	-0.11	-0.09	0.05	0.06	-0.16	-0.01
A_06_P5775	HRB1 || 14 || W || 622917 || 624623 || poly(A)+ mRNA export from nucleus || nucleotide binding* || || || || || YNL004W || YNL004W||ebi.ac.uk:Database:sgd;A_06_P5775||www.chem.agilent.com:Database:agp || || || || || || 1080713	0.2	0.23	0.25	0.23	0.3	0.22	0.25	0.3	0.33	0.08	0.07	0.06	0.04	-0.01	-0.03	-0.57	-0.81	0.2	0.13	0.11	0.32	-0.01	0.08	0.01	0.06	0.14	0.11	0.03	0.15	0.29	0.03	0.06	0.02	0.12	-0.1	-0.01	0.01	-0.05	-0.01	-0.15	0	0.3	0.24	0.28	0.14	0.04	-1.15	0.32
A_06_P4255	TDH2 || 10 || C || 454674 || 453676 || glycolysis* || oxidoreductase activity* || || || || || YJR009C || YJR009C||ebi.ac.uk:Database:sgd;A_06_P4255||www.chem.agilent.com:Database:agp || || || || || || 1080714	0.33	0.26	0.46	0.43	0.47	0.38	0.29	0.43	0.45	-0.08	-0.07	0.03	-0.06	-0.09	-0.05	0.43	0.34	0.38	0.2	-0.02	-0.12	0.08	-0.01	-0.02	0.06	-0.04	0	0.01	-0.26	-0.28	0.02	-0.01	0.03	0.03	0.04	-0.07	0.04	-0.08	0.04	-0.01	-0.11	-0.22	0.41	0.45	-0.06	-0.03	0.39	0.34
A_06_P4504	YJU3 || 11 || W || 262993 || 263934 || biological_process || serine hydrolase activity || || || || || YKL094W || YKL094W||ebi.ac.uk:Database:sgd;A_06_P4504||www.chem.agilent.com:Database:agp || || || || || || 1080715	0.14	0.03	0.16	0.17	0.23	0.14	-0.15	0.17	0.18	-0.02	0.03	0.06	0	-0.03	0.07	0.15	-0.02	0.12	-0.12	-0.02	0.1	0.01	0.01	-0.01	0.06	0.02	0	0.16	0.06	0.11	0.15	0.04	0.05	-0.02	0.21	0	0.05	-0.16	-0.18	-0.06	0.05	0.17	0.13	0.15	0.01	-0.1	0.27	0.15
A_06_P6081	STB1 || 14 || W || 52661 || 53923 || G1/S transition of mitotic cell cycle || transcription activator activity || || || || || YNL309W || YNL309W||ebi.ac.uk:Database:sgd;A_06_P6081||www.chem.agilent.com:Database:agp || || || || || || 1080716	-0.04	0.02	-0.01	-0.09	0.05	0.04	-0.03	-0.06	-0.02	-0.03	-0.02	-0.03	-0.06	-0.01	0	-0.17	-0.09	0.48	0.43	-0.08	-0.01	-0.01	-0.03	-0.03	0	0.05	0.01	-0.05	0	0.11	-0.01	0.15	0.1	0.08	0.12	-0.04	0.01	-0.17	-0.3	-0.22	0.07	0.2	-0.02	0	-0.07	-0.07	-0.06	0.03
A_06_P2755	GLO3 || 5 || C || 404348 || 402867 || transport* || metal ion binding* || || || || || YER122C || YER122C||ebi.ac.uk:Database:sgd;A_06_P2755||www.chem.agilent.com:Database:agp || || || || || || 1080717	0.29	0.38	0.28	0.28	0.32	0.18	0.53	0.4	0.27	-0.07	-0.06	-0.48	0	-0.01	-0.73	0.99	0.71	0.1	0.31	-0.05	0.01	-0.03	0.02	0.04	0.03	0.08	0.1	-0.35	-0.01	0.1	-0.34	-0.1	0.08	-0.43	0.64	-0.09	-0.54	0.03	-0.05	-0.61	0.13	0.08	0.4	0.15	-0.06	-0.03	0.55	0.25
A_06_P3009	ERV14 || 7 || C || 401290 || 400874 || ER to Golgi vesicle-mediated transport* || molecular_function || || || || || YGL054C || YGL054C||ebi.ac.uk:Database:sgd;A_06_P3009||www.chem.agilent.com:Database:agp || || || || || || 1080718	-0.01	0.08	0.06	0.04	0.05	-0.07	-0.25	0.05	0.06	-0.04	0.04	-0.05	0.08	0.07	-0.05	0.13	-0.01	0.1	0.03	0.03	0.1	0.07	0.06	0	0.08	0	0.11	0.04	0.14	0.09	-0.02	-0.09	-0.01	-0.12	0.01	0.1	0	0	-0.03	-0.12	0.11	0.06	-0.03	-0.05	0.06	0.11	-0.02	-0.08
A_06_P4891	SIC1 || 12 || W || 286821 || 287675 || G1/S transition of mitotic cell cycle* || cyclin-dependent protein kinase inhibitor activity || || || || || YLR079W || YLR079W||ebi.ac.uk:Database:sgd;A_06_P4891||www.chem.agilent.com:Database:agp || || || || || || 1080719	0.06	-0.06	0.03	0.09	0.07	0.1	-0.22	0.01	0.08	-0.17	-0.03	-0.14	-0.17	-0.13	0.12	0.06	0.06	0.03	-0.07	-0.01	-0.36	-0.06	-0.07	0.02	-0.16	-0.04	0.15	-0.03	0.12	-0.02	0	0.03	-0.23	-0.08	-0.15	-0.3	-0.1	-0.5	-0.5	-0.12	-0.41	-0.31	0.03	0.03	0.01	-0.23	0.05	-0.02
A_06_P1025	VPS8 || 1 || W || 143709 || 147533 || transport* || molecular_function* || || || || || YAL002W || YAL002W||ebi.ac.uk:Database:sgd;A_06_P1025||www.chem.agilent.com:Database:agp || || || || || || 1080720	-0.16	-0.21	-0.08	-0.18	-0.12	-0.17	0.13	-0.18	-0.29	0.04	0.04	0.08	-0.04	0	0.03	0.51	0.05	0.12	-0.15	0	-0.04	0.02	-0.01	0.06	0.11	-0.05	-0.07	0.06	-0.19	-0.13	0.01	-0.1	-0.05	0.34	0.26	-0.07	0.05	-0.16	0.01	-0.17	-0.08	-0.16	-0.22	-0.25	-0.01	-0.09	-0.17	-0.16
A_06_P1254	DSF2 || 2 || C || 251017 || 248807 || biological_process || molecular_function* || || || || || YBR007C || YBR007C||ebi.ac.uk:Database:sgd;A_06_P1254||www.chem.agilent.com:Database:agp || || || || || || 1080721	0.23	0.25	0.29	0.28	0.28	0.15	0.39	0.26	0.15	-0.1	-0.09	0.11	-0.05	-0.09	0.05	0.27	0.05	-0.02	-0.03	-0.04	-0.07	0.14	-0.01	-0.06	0.08	-0.09	-0.09	0.17	-0.18	-0.09	0.15	-0.1	-0.04	-0.08	-0.04	-0.11	0.12	-0.13	-0.02	-0.06	-0.12	-0.13	0.22	0.27	-0.14	-0.12	0.25	0.26
A_06_P7231	DPM1 || 16 || W || 900751 || 901554 || protein amino acid N-linked glycosylation* || transferase activity* || || || || || YPR183W || YPR183W||ebi.ac.uk:Database:sgd;A_06_P7231||www.chem.agilent.com:Database:agp || || || || || || 1080722	-0.43	-0.43	-0.52	-0.54	-0.46	-0.47	-0.31	-0.51	-0.47	-0.02	-0.08	-0.03	-0.04	-0.05	-0.05	-0.63	-0.35	-0.58	-0.2	-0.02	-0.13	-0.17	0.01	0	-0.13	0.07	0.03	0	-0.16	-0.1	0.01	0.19	0.27	-0.22	-0.73	0.07	-0.1	0.24	0.05	0.23	0.15	0.16	-0.56	-0.43	-0.14	-0.04	-0.51	-0.45
A_06_P3139	STR3 || 7 || C || 156018 || 154621 || amino acid biosynthetic process* || catalytic activity* || || || || || YGL184C || YGL184C||ebi.ac.uk:Database:sgd;A_06_P3139||www.chem.agilent.com:Database:agp || || || || || || 1080723	0.05	-0.05	0.03	0.07	0.1	0.04	0.03	0.07	0.12	0.02	0.01	-0.21	-0.05	-0.03	-0.3	-0.01	-0.2	0.14	-0.21	0.08	0.06	-0.04	0.01	0.03	-0.06	-0.01	-0.03	-0.37	-0.17	-0.06	-0.29	0.07	0.04	-0.25	-0.07	0.04	-0.18	-0.05	-0.11	-0.37	0.01	0.08	0	0.1	0.03	0.03	-0.09	-0.03
A_06_P1517	SHM1 || 2 || W || 736259 || 737731 || one-carbon compound metabolic process* || transferase activity* || || || || || YBR263W || YBR263W||ebi.ac.uk:Database:sgd;A_06_P1517||www.chem.agilent.com:Database:agp || || || || || || 1080724	-0.04	-0.18	-0.18	-0.01	-0.02	-0.07	-0.01	-0.23	-0.16	-0.01	-0.01	-0.16	-0.08	-0.07	-0.18	-0.16	0	0.11	0.02	0.02	-0.02	-0.12	-0.08	-0.03	-0.19	-0.04	-0.05	-0.28	-0.03	-0.05	-0.25	0.12	0.06	0.15	0.02	-0.12	-0.18	-0.11	-0.13	-0.11	0.11	0.09	-0.05	-0.1	-0.02	-0.03	-0.02	-0.17
A_06_P6119	LRO1 || 14 || W || 640398 || 642383 || lipid metabolic process* || transferase activity* || || || || || YNR008W || YNR008W||ebi.ac.uk:Database:sgd;A_06_P6119||www.chem.agilent.com:Database:agp || || || || || || 1080725	0.04	0	0.15	0.11	-0.01	0	0.18	0.04	0.07	0.07	0.07	0.04	0.14	0.13	-0.05	-0.88	-0.67	-0.98	-0.71	0.05	0.21	-0.04	0.19	0.2	-0.06	0.03	0.09	0.05	-0.07	0.03	0.07	0.13	0.13	-0.03	-0.1	0.17	-0.04	-0.25	-0.12	-0.34	0.13	0.17	0.09	0.13	0.06	0.13	-0.91	-0.9
A_06_P6719	GDS1 || 15 || W || 1005135 || 1006703 || aerobic respiration || molecular_function || || || || || YOR355W || YOR355W||ebi.ac.uk:Database:sgd;A_06_P6719||www.chem.agilent.com:Database:agp || || || || || || 1080726	0.07	0.15	0.06	0.11	0.11	0.11	0.06	0.08	0.01	0.07	0.09	-0.16	0	-0.02	-0.31	0.1	0.1	0.16	0.12	0.05	0.15	-0.15	0.05	0.08	-0.16	-0.04	-0.05	-0.33	0.04	-0.03	-0.31	-0.06	0.02	0.11	-0.02	0.05	-0.23	0.07	-0.17	-0.37	-0.06	-0.02	0.1	0.07	0.04	0.09	0.13	0.15
A_06_P5279	|| 12 || C || 1060885 || 1059755 || biological_process || molecular_function* || || || || || YLR460C || YLR460C||ebi.ac.uk:Database:sgd;A_06_P5279||www.chem.agilent.com:Database:agp || || || || || || 1080727	0.35	0.32	0.26	0.26	0.32	0.3	0.34	0.34	0.29	0.13	0.08	0.06	0.08	0.13	0.22	0.11	0.01	0.34	0.1	-0.12	0.03	-0.12	0.07	0.06	-0.1	0.08	0.09	-0.06	0.07	0.11	-0.03	0.14	0.11	0.01	0.31	0.17	-0.05	-0.03	-0.1	-0.21	0.29	0.17	0.25	0.26	0	0.07	0.24	0.32
A_06_P6886	HHO1 || 16 || C || 309603 || 308827 || regulation of transcription, DNA-dependent* || DNA binding || || || || || YPL127C || YPL127C||ebi.ac.uk:Database:sgd;A_06_P6886||www.chem.agilent.com:Database:agp || || || || || || 1080728	-0.74	-0.78	-0.78	-0.85	-0.9	-0.78	-0.67	-0.81	-0.86	0.02	-0.04	-0.09	0.03	0.06	-0.07	-0.8	-0.79	-0.86	-0.56	0.06	0.12	-0.08	-0.03	0.08	-0.03	0.04	0.06	-0.05	0.1	-0.02	-0.09	0.05	0.09	-0.21	-0.39	0.05	-0.11	0.48	0.31	0.35	0.04	0.05	-0.94	-0.88	0.03	0.05	-0.78	-0.8
A_06_P2638	FAA2 || 5 || W || 184540 || 186774 || metabolic process* || catalytic activity* || || || || || YER015W || YER015W||ebi.ac.uk:Database:sgd;A_06_P2638||www.chem.agilent.com:Database:agp || || || || || || 1080729	0.02	0	0.03	-0.04	-0.16	-0.09	0.14	-0.07	-0.13	0.07	0.04	0.19	0.07	0.08	0.11	0.64	0.82	0.63	0.49	0.03	-0.08	0.11	0.06	0.03	0.1	0.16	0.18	0.3	0.31	0.09	0.29	0.3	0.17	-0.02	-0.18	-0.13	0.09	-0.06	-0.13	0.12	0.1	0.11	-0.12	-0.16	-0.01	0	-0.17	-0.31
A_06_P5436	ADI1 || 13 || W || 284101 || 284640 || amino acid biosynthetic process* || metal ion binding* || || || || || YMR009W || YMR009W||ebi.ac.uk:Database:sgd;A_06_P5436||www.chem.agilent.com:Database:agp || || || || || || 1080730	0.37	0.41	0.39	0.33	0.2	0.34	0.34	0.3	0.27	0.07	-0.02	0.2	0.17	0.14	0.1	0.37	0.43	0.67	0.54	0.05	0.08	0.05	0.1	0.09	0.09	0.08	0.11	0.37	0.2	0.17	0.27	0.04	0.07	0.4	0.28	0.11	0.09	0.75	0.67	0.71	0.15	0.06	0.3	0.13	0.01	-0.04	0.25	0.11
A_06_P1822	SRP14 || 4 || W || 292781 || 293221 || protein targeting* || RNA binding* || || || || || YDL092W || YDL092W||ebi.ac.uk:Database:sgd;A_06_P1822||www.chem.agilent.com:Database:agp || || || || || || 1080731	-0.16	-0.34	-0.19	-0.12	-0.05	-0.19	-0.49	-0.21	-0.09	-0.06	-0.08	0.08	-0.05	-0.09	-0.05	-0.12	-0.06	-0.29	-0.18	0	-0.06	0.16	-0.16	-0.13	0.08	-0.01	-0.04	0	-0.09	-0.13	0.01	-0.08	-0.1	-0.05	0.35	-0.15	0	0.38	0.33	0.28	-0.01	-0.08	-0.11	-0.14	-0.08	-0.01	-0.04	-0.14
A_06_P6841	MOT1 || 16 || C || 404080 || 398477 || transcription* || nucleotide binding* || || || || || YPL082C || YPL082C||ebi.ac.uk:Database:sgd;A_06_P6841||www.chem.agilent.com:Database:agp || || || || || || 1080732	-0.39	-0.36	-0.38	-0.38	-0.36	-0.31	-0.14	-0.35	-0.36	-0.02	-0.04	-0.05	-0.07	-0.04	-0.07	-0.36	-0.15	-0.14	0.03	-0.06	0.06	-0.04	-0.04	-0.05	-0.13	-0.07	-0.1	-0.14	-0.3	-0.21	-0.08	-0.1	-0.04	-0.22	-0.23	-0.07	-0.05	0.15	0.33	0.27	-0.14	-0.04	-0.31	-0.23	-0.02	0.01	-0.28	-0.19
A_06_P2917	ROG3 || 6 || W || 196821 || 199022 || biological_process || molecular_function || || || || || YFR022W || YFR022W||ebi.ac.uk:Database:sgd;A_06_P2917||www.chem.agilent.com:Database:agp || || || || || || 1080733	-0.03	0.06	0.14	0.07	0.1	0	0.14	0.06	0.08	-0.11	-0.02	0.05	0.1	0.04	0	0.04	0.08	-0.15	0.04	-0.13	0.06	0.03	0.01	-0.12	-0.06	-0.11	0.01	0.09	0.31	0.29	0.09	-0.05	0.03	0.38	1.08	1.12	0.34	0.43	0.3	0.54	0.12	0.2	0.1	-0.3	-0.09	0.01	-0.1	0.15
A_06_P6109	|| 14 || W || 7165 || 7419 || || || || || || || YNL337W || YNL337W||ebi.ac.uk:Database:sgd;A_06_P6109||www.chem.agilent.com:Database:agp || || || || || || 1080734	-0.16	-0.02	-0.01	-0.04	-0.51	-0.28	0.24	-0.29	-0.17	-0.1	0.28	-0.28	-0.05	-0.16	-0.26	-0.47	-0.11	0.08	0.12	-0.48	-0.1	-0.38	-0.24	-0.15	-0.36	-0.07	-0.15	-0.57	-0.07	-0.01	-0.52	-0.07	-0.05	-0.18	-0.54	-0.21	-0.31	-0.07	-0.16	0	-0.15	-0.13	0.05	0.07	0.24	-0.3	-0.05	-0.01
A_06_P5097	|| 12 || C || 705414 || 705073 || || || || || || || YLR282C || YLR282C||ebi.ac.uk:Database:sgd;A_06_P5097||www.chem.agilent.com:Database:agp || || || || || || 1080735	-0.02	0.07	-0.09	-0.08	-0.03	0.02	-0.07	0	0	-1.07	-0.02	0.04	-0.93	-0.93	0.07	0.03	-0.26	0.02	-0.21	-1.14	-1.17	-0.17	-0.73	-0.77	-0.09	-0.82	-0.52	0.21	-0.15	-0.14	-0.01	-0.7	-0.9	0.15	0.1	-0.91	-0.23	-1.09	-1.64	-0.05	-0.93	-0.82	-0.11	-0.11	0.1	-0.87	0.04	0.06
A_06_P4293	ISY1 || 10 || W || 528690 || 529397 || mRNA processing* || RNA splicing factor activity, transesterification mechanism || || || || || YJR050W || YJR050W||ebi.ac.uk:Database:sgd;A_06_P4293||www.chem.agilent.com:Database:agp || || || || || || 1080736	0.22	0.31	0.29	0.27	0.26	0.3	0.18	0.29	0.28	0	0.02	-0.06	0.05	0.05	-0.13	0.34	0.14	0.29	0.18	0.04	0.2	-0.02	0	0	-0.07	0	0.04	-0.12	-0.02	0.1	-0.08	0.05	0.02	0.06	0.1	-0.02	-0.05	0.48	0.43	0.22	0.2	0.09	0.25	0.1	0.08	0.05	0.31	0.27
A_06_P2857	HAC1 || 6 || W || 75177 || 76145 || transcription* || DNA binding* || || || || || YFL031W || YFL031W||ebi.ac.uk:Database:sgd;A_06_P2857||www.chem.agilent.com:Database:agp || || || || || || 1080737	-0.14	-0.04	-0.09	-0.1	-0.14	-0.11	0.37	-0.02	-0.14	-0.01	0.02	0.05	0.03	0.02	-0.01	-0.12	0	-0.14	0.07	-0.05	-0.09	0	0.05	0.02	0.02	0.05	0.08	0.05	-0.11	-0.26	0.03	0.11	0.2	-0.05	-0.03	0.02	-0.03	0.15	0.28	0.31	0.05	0.01	-0.1	-0.22	-0.01	0.05	-0.09	-0.06
A_06_P5674	RNA1 || 13 || C || 742734 || 741511 || protein import into nucleus* || GTPase activator activity* || || || || || YMR235C || YMR235C||ebi.ac.uk:Database:sgd;A_06_P5674||www.chem.agilent.com:Database:agp || || || || || || 1080738	0.01	-0.04	-0.03	0.06	-0.02	0.06	-0.06	0.01	-0.01	0.06	0.07	-0.06	0.03	0.07	0.11	-0.06	0.01	0.22	0	0.07	0.08	-0.04	-0.03	0.01	-0.03	0.14	0.08	0.01	-0.03	0.08	0	0.04	-0.07	0.21	-0.09	-0.02	0	0.8	0.77	0.65	0.03	0	0.01	0.07	0.11	0.01	-0.18	0
A_06_P6363	YSP3 || 15 || W || 331456 || 332892 || telomere maintenance* || hydrolase activity* || || || || || YOR003W || YOR003W||ebi.ac.uk:Database:sgd;A_06_P6363||www.chem.agilent.com:Database:agp || || || || || || 1080739	-0.37	-0.35	-0.3	-0.35	-0.33	-0.3	-0.12	-0.35	-0.35	0.09	0.06	0.12	0.16	0.17	0.43	-0.22	-0.06	-0.03	-0.07	0.04	0.05	0.14	-0.09	0.04	0.2	0.44	0.36	0.23	0.41	0.47	0.32	0.21	0.11	0.14	-0.06	0.06	0.35	-0.26	-0.24	0.01	0.08	0.24	-0.27	-0.26	0.06	0.03	-0.24	-0.16
A_06_P2404	DFM1 || 4 || C || 1294386 || 1293361 || unfolded protein response* || molecular_function || || || || || YDR411C || YDR411C||ebi.ac.uk:Database:sgd;A_06_P2404||www.chem.agilent.com:Database:agp || || || || || || 1080740	0.26	0.27	0.21	0.26	0.34	0.25	0.22	0.26	0.32	0	0	-0.17	-0.06	-0.05	-0.25	0.08	0.03	0.39	0.06	0.01	0.02	-0.1	0	-0.02	-0.15	0.09	0.04	-0.21	-0.03	0.06	-0.22	0.02	-0.03	0.04	-0.04	-0.03	-0.14	0.28	0.45	0.06	0.03	0.07	0.28	0.37	-0.03	-0.02	0.21	0.14
A_06_P7200	|| 16 || C || 833454 || 832057 || biological_process* || molecular_function || || || || || YPR152C || YPR152C||ebi.ac.uk:Database:sgd;A_06_P7200||www.chem.agilent.com:Database:agp || || || || || || 1080741	0.11	0.09	0.12	-0.02	-0.2	-0.11	0.2	0.03	-0.07	-1.45	-0.09	0.01	-0.58	-1.17	-0.05	-0.05	0.36	0.27	0.47	-2.15	-1.29	0.07	-1.11	-0.53	0.01	-1.93	-0.64	-0.06	0.95	0.5	-0.03	-1.59	-0.73	-0.16	0.51	-0.96	0.05	-0.58	-0.46	0.27	-1.5	-1.83	-0.07	-0.05	-0.09	-0.92	-0.08	-0.1
A_06_P1523	|| 2 || C || 742571 || 742155 || biological_process || molecular_function || || || || || YBR269C || YBR269C||ebi.ac.uk:Database:sgd;A_06_P1523||www.chem.agilent.com:Database:agp || || || || || || 1080742	-0.09	-0.17	-0.16	-0.14	-0.01	-0.14	0.15	-0.07	-0.11	0.02	-0.01	-0.2	-0.01	0	-0.17	-0.23	-0.28	-0.41	-0.38	0.02	0.06	-0.12	-0.01	-0.02	-0.14	0.06	0.06	-0.23	-0.08	-0.12	-0.22	0.12	0.16	-0.19	0.08	0.1	-0.19	-0.23	-0.09	-0.26	0.08	0.16	-0.08	0	-0.06	-0.07	0.06	0.03
A_06_P5064	SSP120 || 12 || W || 640319 || 641023 || protein secretion || molecular_function* || || || || || YLR250W || YLR250W||ebi.ac.uk:Database:sgd;A_06_P5064||www.chem.agilent.com:Database:agp || || || || || || 1080743	-0.21	-0.1	-0.11	-0.24	-0.05	-0.19	-0.67	-0.09	-0.1	0.01	0.03	-0.03	0.1	0.09	0.31	-0.03	-0.11	-0.67	-0.2	-0.05	0.03	0.06	0.01	-0.03	0.04	-0.03	-0.05	0.06	-0.08	-0.04	0.07	0.01	0.09	-0.24	0.19	0.15	0.03	-0.1	-0.09	-0.06	0.02	-0.03	-0.12	-0.22	0.01	0.06	-0.07	-0.15
A_06_P5364	HMG1 || 13 || C || 118898 || 115734 || lipid metabolic process* || oxidoreductase activity* || || || || || YML075C || YML075C||ebi.ac.uk:Database:sgd;A_06_P5364||www.chem.agilent.com:Database:agp || || || || || || 1080744	0.46	0.52	0.48	0.48	0.44	0.42	0.39	0.43	0.44	-0.06	-0.03	-0.03	0.01	0.01	0	0.35	0.23	0.52	0.31	-0.07	0.02	-0.07	0	-0.01	0.05	-0.07	-0.04	0.37	0.12	0.1	0.06	-0.12	-0.04	0.36	0.16	0.05	-0.02	0.57	0.54	0.55	-0.01	-0.04	0.39	0.34	-0.04	0.05	0.3	0.46
A_06_P5366	BET5 || 13 || W || 111865 || 112344 || transport* || Ras guanyl-nucleotide exchange factor activity* || || || || || YML077W || YML077W||ebi.ac.uk:Database:sgd;A_06_P5366||www.chem.agilent.com:Database:agp || || || || || || 1080745	-0.14	-0.06	-0.16	-0.22	-0.19	-0.2	-0.1	-0.17	-0.22	-0.1	-0.1	0.15	-0.14	-0.11	0.05	-0.18	-0.26	-0.17	-0.19	-0.08	0.05	0.12	-0.03	-0.08	0.27	-0.19	-0.2	0.48	-0.01	0	0.1	-0.06	-0.14	0.26	-0.01	-0.17	0.1	0.5	0.71	0.62	-0.07	-0.04	-0.19	-0.38	-0.07	-0.04	-0.36	-0.2
A_06_P4637	|| 11 || W || 452 || 799 || || || || || || || YKL225W || YKL225W||ebi.ac.uk:Database:sgd;A_06_P4637||www.chem.agilent.com:Database:agp || || || || || || 1080746	-0.16	-0.02	0.02	0.01	-0.59	-0.27	0.17	-0.28	-0.22	0	0.26	-0.34	-0.1	-0.09	-0.35	-0.47	-0.05	0.37	0.18	-0.4	-0.04	-0.47	-0.16	-0.15	-0.42	-0.03	-0.03	-0.63	0.06	0.08	-0.56	0.01	0.04	-0.24	-0.52	-0.12	-0.39	0.14	0.03	-0.21	-0.06	0.02	0.04	0.07	0.23	-0.27	-0.11	-0.07
A_06_P1649	PMP1 || 3 || C || 163063 || 162941 || cation transport || enzyme regulator activity || || || || || YCR024C-A || YCR024C-A||ebi.ac.uk:Database:sgd;A_06_P1649||www.chem.agilent.com:Database:agp || || || || || || 1080747	-0.18	-0.28	-0.11	-0.17	-0.12	-0.15	0.04	-0.27	-0.14	-0.47	-0.07	-0.1	-0.37	-0.46	-0.47	-0.1	-0.07	-0.35	0.21	-0.15	-0.57	-0.11	-0.11	-0.12	-0.15	-0.62	-0.23	-0.13	-0.22	-0.3	-0.13	-0.19	-0.48	-0.46	0	-0.47	-0.4	-0.65	-0.63	-0.42	-0.55	-0.61	-0.15	-0.11	-0.08	-0.46	-0.1	-0.33
A_06_P1165	POL12 || 2 || C || 153613 || 151496 || DNA replication* || DNA binding* || || || || || YBL035C || YBL035C||ebi.ac.uk:Database:sgd;A_06_P1165||www.chem.agilent.com:Database:agp || || || || || || 1080748	-1.02	-1.11	-0.9	-0.99	-0.84	-0.96	-0.67	-0.93	-1.16	0	0	0.04	0.03	0.06	0.04	-0.82	-0.26	-0.88	-0.11	0.03	-0.05	0.01	0.06	0.03	0.02	0	0	0.11	-0.09	-0.06	0.08	-0.06	-0.06	-0.01	-0.26	0	0.03	-0.17	-0.04	-0.07	-0.07	-0.1	-1.09	-0.92	0.02	0	-0.89	-0.99
A_06_P2970	|| 7 || C || 465440 || 465048 || biological_process || molecular_function || || || || || YGL015C || YGL015C||ebi.ac.uk:Database:sgd;A_06_P2970||www.chem.agilent.com:Database:agp || || || || || || 1080749	-0.11	0.02	0.01	-0.06	0.1	-0.01	-0.46	-0.07	0	0.08	0.11	0.04	0.07	0.07	0.05	0.1	0.12	0.21	-0.09	0.02	0.04	0.01	0.03	0.01	0.07	0.06	-0.02	0.02	0.03	0.04	0.02	0.03	0.09	0.17	0.39	0.15	0.1	0.08	0.06	0.08	0.13	0.04	0	0.07	0.09	0.08	0.01	0.04
A_06_P3428	|| 7 || C || 911633 || 910848 || biological_process* || molecular_function* || || || || || YGR207C || YGR207C||ebi.ac.uk:Database:sgd;A_06_P3428||www.chem.agilent.com:Database:agp || || || || || || 1080750	-0.12	-0.11	0.02	-0.04	-0.01	-0.07	-0.24	0	-0.01	-0.08	-0.05	-0.03	0.01	0.01	-0.06	0.09	0.18	-0.03	-0.01	0.03	0.08	0.01	0.07	0.02	-0.04	0	0.05	-0.14	-0.02	-0.2	-0.1	0.1	0.09	-0.14	-0.17	-0.04	-0.03	-0.19	-0.31	-0.24	0.03	0.19	-0.03	-0.05	0.06	0.03	0.01	0.06
A_06_P2888	COS4 || 6 || W || 6426 || 7565 || biological_process || molecular_function || || || || || YFL062W || YFL062W||ebi.ac.uk:Database:sgd;A_06_P2888||www.chem.agilent.com:Database:agp || || || || || || 1080751	-0.33	-0.27	-0.36	-0.42	-0.23	-0.24	-0.19	-0.24	-0.24	0	-0.04	-0.01	-0.04	-0.05	-0.02	-0.24	-0.26	-0.61	-0.03	-0.07	0.01	-0.15	-0.03	-0.06	-0.12	0.05	0.01	-0.05	-0.18	-0.06	-0.09	0.11	-0.03	-0.04	-0.4	0	-0.01	0.07	-0.18	0.11	0.04	0.02	-0.33	-0.39	-0.1	-0.11	-0.16	-0.24
A_06_P1906	|| 4 || C || 149087 || 148608 || || || || || || || YDL172C || YDL172C||ebi.ac.uk:Database:sgd;A_06_P1906||www.chem.agilent.com:Database:agp || || || || || || 1080752	-0.04	-0.07	-0.07	-0.08	-0.05	-0.07	0.04	-0.19	-0.13	-0.05	-0.03	0.07	-0.01	0	0.01	-0.15	-0.2	-0.05	-0.05	-0.1	-0.08	-0.05	-0.03	-0.01	-0.02	-0.04	-0.1	0.06	-0.05	-0.03	0.04	0.15	0.2	0.08	-0.6	0.04	-0.07	0.24	0.19	0.2	0.07	0.02	-0.11	-0.01	-0.09	-0.02	-0.04	-0.06
A_06_P6271	|| 15 || W || 181057 || 181455 || || || || || || || YOL079W || YOL079W||ebi.ac.uk:Database:sgd;A_06_P6271||www.chem.agilent.com:Database:agp || || || || || || 1080753	-0.13	0	-0.13	-0.22	-0.19	-0.09	0.06	-0.09	-0.09	-0.03	-0.08	0.21	-0.06	-0.07	0.07	0.05	-0.16	-0.5	-0.15	0.01	0.09	0.14	0.03	0.1	0.16	-0.22	-0.15	0.14	-0.04	-0.02	0.11	-0.16	-0.23	0.27	0.1	-0.08	0.08	-0.23	-0.23	-0.17	-0.22	-0.19	-0.17	-0.14	0.02	0.04	-0.01	-0.01
A_06_P6883	SPC29 || 16 || W || 316754 || 317515 || microtubule nucleation* || structural constituent of cytoskeleton || || || || || YPL124W || YPL124W||ebi.ac.uk:Database:sgd;A_06_P6883||www.chem.agilent.com:Database:agp || || || || || || 1080754	-0.09	-0.02	-0.04	-0.07	-0.16	0.02	-0.06	-0.09	-0.09	0.21	0.2	0.01	0.23	0.25	-0.02	-0.07	-0.02	0.19	0.01	0.22	0.37	0.02	0.21	0.2	0.07	0.18	0.22	-0.07	0.16	0.28	-0.09	0.15	0.14	0.1	0.04	0.18	-0.03	0.49	0.37	0.25	0.1	0.07	-0.05	0.01	0.17	0.2	0	0.04
A_06_P2139	CTH1 || 4 || C || 765152 || 764175 || transcription* || metal ion binding* || || || || || YDR151C || YDR151C||ebi.ac.uk:Database:sgd;A_06_P2139||www.chem.agilent.com:Database:agp || || || || || || 1080755	-0.17	-0.17	-0.25	-0.23	-0.21	-0.21	-0.32	-0.22	-0.27	-0.04	-0.02	-0.24	-0.06	-0.08	-0.44	-0.34	-0.09	-0.05	-0.06	-0.08	-0.07	-0.03	-0.04	-0.07	-0.08	-0.08	-0.05	-0.35	-0.06	-0.16	-0.36	-0.1	-0.01	-0.39	-0.25	-0.08	-0.33	0.35	0.32	0.02	0.02	-0.01	-0.26	-0.21	-0.06	-0.01	-0.23	-0.18
A_06_P6269	ATP19 || 15 || W || 185438 || 185644 || transport* || metal ion binding* || || || || || YOL077W-A || YOL077W-A||ebi.ac.uk:Database:sgd;A_06_P6269||www.chem.agilent.com:Database:agp || || || || || || 1080756	0.54	0.48	0.66	0.49	0.55	0.61	0.62	0.64	0.69	-0.07	-0.03	-0.19	-0.06	-0.12	-0.23	0.54	-0.57	0.07	-0.38	-0.03	0.05	-0.1	-0.04	-0.05	-0.14	-0.09	-0.14	-0.27	0.01	0.07	-0.24	-0.21	-0.13	-0.19	0.17	-0.05	-0.18	-0.21	-0.23	-0.43	-0.03	-0.09	0.51	0.62	-0.04	-0.04	0.74	0.88
A_06_P3232	|| 7 || W || 513163 || 514344 || biological_process* || transferase activity* || || || || || YGR012W || YGR012W||ebi.ac.uk:Database:sgd;A_06_P3232||www.chem.agilent.com:Database:agp || || || || || || 1080757	0.27	0.34	0.33	0.36	0.22	0.38	0.15	0.33	0.27	0.04	0.05	0.03	0	0.05	-0.01	0.39	0.28	0.35	0.25	0.02	0.17	0.01	0.05	0.05	0.02	0.01	0.07	0.01	-0.02	0.06	0.06	0.11	0.11	0.31	0.01	-0.11	0.04	-0.11	-0.25	-0.3	0.15	0.12	0.33	0.33	0.08	0.04	0.24	0.36
A_06_P3744	CDC23 || 8 || C || 439052 || 437172 || cell cycle* || protein binding* || || || || || YHR166C || YHR166C||ebi.ac.uk:Database:sgd;A_06_P3744||www.chem.agilent.com:Database:agp || || || || || || 1080758	-0.04	0.04	-0.1	-0.02	-0.03	-0.04	0.18	-0.04	-0.04	0.01	0	-0.07	0.05	0.08	0.03	0.1	-0.17	-0.45	-0.2	0	-0.01	-0.06	-0.02	-0.03	0	0.1	0.11	0.01	0.24	0.19	0.06	0.1	0	-0.12	0.12	0.02	0.08	-0.1	-0.12	-0.15	0.12	0.09	0.06	-0.04	0.01	-0.04	0.14	0.14
A_06_P2826	MSH4 || 6 || C || 137152 || 134516 || meiosis* || nucleotide binding* || || || || || YFL003C || YFL003C||ebi.ac.uk:Database:sgd;A_06_P2826||www.chem.agilent.com:Database:agp || || || || || || 1080759	-0.17	-0.06	-0.08	-0.08	-0.01	-0.07	-0.21	-0.06	-0.08	0.01	0.02	-0.03	0.05	0.05	-0.06	-0.05	0.17	-0.39	0.03	0.03	0.1	0.01	0.03	0.05	-0.02	-0.02	0	-0.02	0.07	0.08	0.02	-0.12	-0.28	0.07	0.16	0.04	-0.02	0.55	0.28	0.33	0.01	-0.08	-0.01	-0.12	0.01	-0.01	0.02	0.02
A_06_P5644	PFK2 || 13 || C || 674765 || 671886 || glycolysis || nucleotide binding* || || || || || YMR205C || YMR205C||ebi.ac.uk:Database:sgd;A_06_P5644||www.chem.agilent.com:Database:agp || || || || || || 1080760	-0.14	-0.09	-0.1	-0.14	-0.16	-0.17	-0.32	-0.15	-0.13	0.01	0.03	-0.06	0.1	0.03	0.13	-0.26	-0.04	-0.17	0	-0.11	0.2	-0.05	0	-0.2	-0.1	0.12	0.17	0.18	0.31	0.35	0.17	-0.04	0.17	0.24	-0.11	0.1	0.03	0.99	0.58	0.87	0.25	0.48	-0.15	-0.11	-0.11	-0.03	-0.18	-0.12
A_06_P5948	|| 14 || C || 306982 || 305072 || biological_process || molecular_function || || || || || YNL176C || YNL176C||ebi.ac.uk:Database:sgd;A_06_P5948||www.chem.agilent.com:Database:agp || || || || || || 1080761	0.04	0.12	0.09	-0.06	0.1	0.04	0.1	0.04	0.07	-0.01	0	-0.01	0.08	0.02	0	0.07	0.16	0.79	0.8	0.08	0.03	0.04	0.07	0.21	0.06	-0.02	0.08	0.01	0.18	0.07	-0.03	0.14	0.01	-0.13	0.1	0	0.07	-0.18	-0.05	-0.12	0.03	0.09	0.01	-0.04	-0.03	0.1	-0.08	0.16
A_06_P4173	|| 10 || W || 136171 || 136530 || || || || || || || YJL152W || YJL152W||ebi.ac.uk:Database:sgd;A_06_P4173||www.chem.agilent.com:Database:agp || || || || || || 1080762	0.14	0.07	0.16	0.17	0.15	0.15	0.27	0.18	0.23	0.02	-0.03	-0.1	-0.04	-0.05	-0.17	0.15	0.06	0.51	0.06	-0.03	-0.03	-0.03	-0.04	-0.04	-0.05	-0.02	-0.07	-0.19	-0.08	-0.09	-0.16	-0.06	0.02	0.11	-0.25	-0.03	-0.09	0.35	0.42	0.17	0.04	0.02	0.11	0.17	0.06	0	0.09	0.14
A_06_P1024	TFC3 || 1 || C || 151168 || 147596 || transcription* || DNA binding* || || || || || YAL001C || YAL001C||ebi.ac.uk:Database:sgd;A_06_P1024||www.chem.agilent.com:Database:agp || || || || || || 1080763	-0.2	-0.3	-0.14	-0.17	-0.11	-0.17	0.18	-0.15	-0.24	0.1	0.03	0.11	0.11	0.11	0.1	0.46	0.07	-0.29	-0.24	-0.01	-0.1	0.02	0.04	0.07	0.05	0.11	0.06	0.19	0	0.09	0.21	0.02	0.04	0.03	0.06	-0.06	0.09	-0.15	0.07	-0.08	-0.01	-0.01	-0.18	-0.18	0.01	0	-0.09	-0.28
A_06_P5783	SPO1 || 14 || W || 609687 || 611666 || meiosis* || hydrolase activity* || || || || || YNL012W || YNL012W||ebi.ac.uk:Database:sgd;A_06_P5783||www.chem.agilent.com:Database:agp || || || || || || 1080764	-0.12	-0.06	0.11	0.07	0.15	0	-0.69	0	0	-0.04	-0.01	0.11	0.05	0.07	0.1	-0.87	-0.76	-0.23	-0.09	-0.03	-0.08	0.04	-0.04	-0.02	-0.08	0.05	0	0.19	0.06	0.07	0.25	-0.17	-0.09	0	0.41	-0.01	0.19	-0.2	-0.2	-0.1	-0.13	-0.08	0.2	0.18	-0.06	0	-0.94	0.26
A_06_P1987	YRB1 || 4 || W || 453042 || 453647 || transport* || GTPase activator activity* || || || || || YDR002W || YDR002W||ebi.ac.uk:Database:sgd;A_06_P1987||www.chem.agilent.com:Database:agp || || || || || || 1080765	-0.02	-0.11	0.02	0	-0.01	-0.03	0.08	-0.17	-0.05	-0.02	-0.02	-0.05	0.06	0.06	-0.05	0.07	0.12	0.2	0.02	0	0.1	0.04	0.03	-0.05	0.01	0.08	0.01	-0.12	-0.12	-0.07	-0.07	-0.01	-0.02	-0.13	0.17	0.01	-0.05	0.34	0.44	0.33	-0.03	-0.07	-0.02	0.01	-0.01	0	0.01	-0.22
A_06_P4395	DAN4 || 10 || C || 715734 || 712249 || biological_process* || molecular_function* || || || || || YJR151C || YJR151C||ebi.ac.uk:Database:sgd;A_06_P4395||www.chem.agilent.com:Database:agp || || || || || || 1080766	-0.05	0.01	0.05	0.03	0.15	-0.04	-0.09	-0.11	-0.03	-0.13	-0.11	0.07	-0.11	-0.16	-0.06	0.04	-0.04	-0.43	-0.41	-0.13	-0.07	-0.08	-0.05	-0.09	-0.07	-0.27	-0.24	-0.05	-0.04	-0.07	-0.05	-0.1	-0.03	0.17	0.38	-0.08	-0.09	0.37	0.38	0.27	0.06	0	0.12	0.08	-0.17	-0.11	-0.01	0.04
A_06_P6809	MNN9 || 16 || C || 461963 || 460776 || protein amino acid N-linked glycosylation* || mannosyltransferase activity || || || || || YPL050C || YPL050C||ebi.ac.uk:Database:sgd;A_06_P6809||www.chem.agilent.com:Database:agp || || || || || || 1080767	-0.16	-0.18	-0.25	-0.23	-0.33	-0.22	-0.16	-0.23	-0.29	0.05	0.03	0.07	0.01	0.05	-0.06	-0.22	-0.27	-0.59	-0.22	0.07	0.19	-0.02	0.05	0.11	-0.01	0.06	0.16	-0.09	0.1	-0.08	-0.07	0.21	0.16	0	-0.76	-0.07	-0.04	0.32	-0.26	0.15	0.12	0.07	-0.31	-0.16	0.06	0.05	-0.23	-0.25
A_06_P5900	NRK1 || 14 || W || 381482 || 382204 || pyridine nucleotide biosynthetic process* || nucleotide binding* || || || || || YNL129W || YNL129W||ebi.ac.uk:Database:sgd;A_06_P5900||www.chem.agilent.com:Database:agp || || || || || || 1080768	-0.55	-0.44	-0.55	-0.53	-0.64	-0.48	-0.49	-0.45	-0.38	0.06	-0.05	-0.04	0.05	0.05	-0.09	-0.36	-0.1	-0.5	0.47	0.14	0.13	0.02	0.03	0.05	0.03	0.03	0.04	0	0.11	0.08	-0.01	-0.11	-0.14	-0.12	-0.5	0.01	-0.03	-0.09	-0.14	-0.32	0	0.03	-0.45	-0.59	0.08	0.02	-0.25	-0.36
A_06_P3625	CIC1 || 8 || W || 210842 || 211972 || ribosome biogenesis and assembly* || protein binding, bridging || || || || || YHR052W || YHR052W||ebi.ac.uk:Database:sgd;A_06_P3625||www.chem.agilent.com:Database:agp || || || || || || 1080769	0.02	0.04	0.04	0.02	0.19	0.07	-0.05	0.14	0.19	0.06	0.05	-0.04	0.04	0.04	-0.01	0.05	0.11	-0.13	0.02	0.14	0.17	-0.02	0.05	0.05	0.01	0.08	0.05	0.06	0.28	0.13	0.06	0	0.06	0.04	0.26	0.14	0.02	0.01	0.12	-0.11	0.03	0.13	0.11	-0.01	-0.03	0.07	0.22	0.13
A_06_P4639	PAP1 || 11 || W || 442875 || 444581 || transcription* || transferase activity* || || || || || YKR002W || YKR002W||ebi.ac.uk:Database:sgd;A_06_P4639||www.chem.agilent.com:Database:agp || || || || || || 1080770	-0.13	-0.05	-0.04	-0.17	-0.08	-0.09	-0.12	-0.07	-0.13	0.06	0.06	0.33	0.13	0.11	0.24	0.05	0.01	-0.13	-0.11	0.05	0.04	0.25	0.12	0.07	0.32	0.01	0	0.48	-0.1	-0.05	0.39	-0.02	0	0.15	0.01	0.06	0.26	-0.26	-0.12	0.07	-0.12	-0.05	-0.02	-0.01	0.05	0.04	0.04	-0.09
A_06_P3270	|| 7 || C || 592446 || 592090 || || || || || || || YGR050C || YGR050C||ebi.ac.uk:Database:sgd;A_06_P3270||www.chem.agilent.com:Database:agp || || || || || || 1080771	0.05	0.16	0.1	0.1	0.1	0.15	0.03	0.12	0.14	-0.1	-0.11	0.13	0.01	-0.03	0.08	0.01	0.22	0.09	0.26	-0.41	0.07	0.07	0.01	0	0.06	-0.16	0.14	0.22	0.34	0.14	0.17	-0.13	-0.03	0.13	0.59	0.07	0.03	-0.23	-0.25	-0.19	-0.04	-0.14	0.11	-0.02	-0.04	0.02	0.14	0.16
A_06_P7156	|| 16 || W || 744687 || 745571 || biological_process* || molecular_function || || || || || YPR109W || YPR109W||ebi.ac.uk:Database:sgd;A_06_P7156||www.chem.agilent.com:Database:agp || || || || || || 1080772	-0.03	0.05	-0.02	-0.08	-0.01	-0.02	-0.06	-0.01	0	-0.05	-0.08	0.01	-0.07	-0.07	0	-0.06	-0.11	0.13	-0.07	0.03	0.09	0.03	0.01	-0.01	0.03	-0.16	-0.12	0.1	-0.23	-0.24	0.11	-0.15	-0.16	-0.05	-0.07	-0.08	0.07	0.21	0.13	0.29	-0.26	-0.14	-0.09	-0.1	-0.03	0.02	-0.05	0
A_06_P4477	YNK1 || 11 || W || 314456 || 314917 || DNA metabolic process* || nucleotide binding* || || || || || YKL067W || YKL067W||ebi.ac.uk:Database:sgd;A_06_P4477||www.chem.agilent.com:Database:agp || || || || || || 1080773	0.22	0.22	0.25	0.25	0.33	0.41	0.4	0.49	0.34	0.09	0.07	0.01	0.05	0.05	-0.01	0.42	0.03	-0.29	-0.03	0.1	-0.04	-0.06	0.04	0.07	0.05	0.11	0.09	0.06	0.06	0.07	0.03	0	0.03	0.04	-0.33	0.01	0.02	-0.15	-0.12	-0.09	-0.06	-0.11	0.43	0.45	0.07	0.03	0.5	0.57
A_06_P1528	CHK1 || 2 || W || 749589 || 751172 || cell cycle* || nucleotide binding* || || || || || YBR274W || YBR274W||ebi.ac.uk:Database:sgd;A_06_P1528||www.chem.agilent.com:Database:agp || || || || || || 1080774	0.04	-0.17	-0.05	-0.04	-0.01	-0.03	0.17	-0.08	0.04	0.02	0.06	-0.23	0.01	0.01	-0.25	-0.11	-0.18	-0.11	-0.34	0.08	0.19	-0.12	0.1	0.04	-0.19	-0.05	-0.02	-0.27	0.14	-0.08	-0.24	-0.02	-0.02	-0.41	0.14	0.07	-0.2	-0.17	0.02	-0.27	0.03	0.05	-0.02	0.08	0.01	0.08	0.08	-0.09
A_06_P6346	|| 15 || C || 38566 || 36821 || biological_process || molecular_function || || || || || YOL153C || YOL153C||ebi.ac.uk:Database:sgd;A_06_P6346||www.chem.agilent.com:Database:agp || || || || || || 1080775	-0.07	0.03	-0.07	-0.09	0	-0.07	0.22	0	-0.05	-0.04	-0.08	0.14	-0.11	-0.11	0.14	-0.12	-0.1	0	0.03	-0.04	-0.01	0.15	-0.09	-0.11	0.16	-0.11	-0.19	0.05	-0.11	-0.05	0.07	-0.03	-0.13	-0.01	-0.04	-0.09	0.22	-0.18	-0.21	-0.03	-0.1	0	-0.04	-0.01	-0.15	-0.15	-0.22	-0.04
A_06_P5002	MDL1 || 12 || W || 528302 || 530389 || transport* || nucleotide binding* || || || || || YLR188W || YLR188W||ebi.ac.uk:Database:sgd;A_06_P5002||www.chem.agilent.com:Database:agp || || || || || || 1080776	0.16	0.21	0.17	0.15	0.09	0.1	0.02	0.19	0.14	-0.02	-0.08	0.03	-0.03	-0.06	0.36	0.14	0.11	-0.26	0.27	-0.05	-0.02	-0.02	-0.1	-0.13	0	-0.01	-0.05	0.04	0.04	0.11	0.04	-0.08	-0.13	0.09	-0.82	-0.04	0.03	-0.27	-0.25	-0.27	0.1	0	0.06	-0.04	-0.09	-0.06	0.2	0.26
A_06_P3849	DFG10 || 9 || W || 260157 || 260918 || pseudohyphal growth || molecular_function || || || || || YIL049W || YIL049W||ebi.ac.uk:Database:sgd;A_06_P3849||www.chem.agilent.com:Database:agp || || || || || || 1080777	-0.35	-0.32	-0.26	-0.34	-0.18	-0.32	-0.24	-0.29	-0.26	-0.03	-0.07	0.05	0	-0.01	-0.03	-0.35	-0.32	-0.4	-0.47	0	-0.07	0.11	-0.03	-0.04	0.11	-0.12	-0.11	0.01	-0.21	-0.21	0	-0.09	-0.02	0.1	0.06	0.01	0.07	-0.24	-0.18	-0.07	-0.04	-0.1	-0.21	-0.23	-0.01	-0.01	-0.23	-0.15
A_06_P4748	ORC3 || 12 || W || 141072 || 142922 || DNA replication* || DNA binding* || || || || || YLL004W || YLL004W||ebi.ac.uk:Database:sgd;A_06_P4748||www.chem.agilent.com:Database:agp || || || || || || 1080778	0.11	0.15	0.15	0.1	-0.06	0.1	0.09	0.03	0.03	0.01	0	0.25	0.01	0.01	0.5	0.06	0.09	0.22	0.16	0.02	-0.03	0.16	0.02	0.02	0.22	0.01	0	0.26	-0.08	-0.07	0.21	-0.1	-0.19	0.25	-0.02	-0.1	0.15	-0.27	-0.25	-0.12	-0.21	-0.17	-0.01	0.06	0.02	-0.02	0	0.05
A_06_P4754	PSR1 || 12 || C || 130612 || 129329 || response to stress || hydrolase activity* || || || || || YLL010C || YLL010C||ebi.ac.uk:Database:sgd;A_06_P4754||www.chem.agilent.com:Database:agp || || || || || || 1080779	0.01	0.11	0.07	0.06	-0.07	-0.02	-0.15	-0.01	0.03	0.06	0.1	0.06	0.13	0.08	0.3	0.18	0.25	-0.15	0.21	0.13	0.15	0.05	0.13	0.14	0.04	0.19	0.25	0.05	0.29	0.14	0.05	0.16	0.16	0.03	0.17	0.13	-0.02	-0.03	0	-0.26	0.07	0.18	0.06	-0.12	0.17	0.15	0.15	0.05
A_06_P2883	AAD16 || 6 || C || 14763 || 14305 || response to toxin* || oxidoreductase activity* || || || || || YFL057C || YFL057C||ebi.ac.uk:Database:sgd;A_06_P2883||www.chem.agilent.com:Database:agp || || || || || || 1080780	0.3	0.32	0.22	0.32	0.42	0.4	0.4	0.39	0.4	0.1	0.04	-0.15	0.1	0.08	-0.15	0.26	0.23	0.25	0.39	0.02	0.04	-0.27	-0.01	-0.02	-0.27	0.13	0.09	-0.1	-0.08	-0.01	-0.05	0.17	0.18	-0.34	0	0.17	-0.14	0.25	0.24	0.07	0.08	0.03	0.37	0.29	-0.03	0.03	0.43	0.43
A_06_P1132	HTA2 || 2 || C || 235795 || 235397 || response to DNA damage stimulus* || DNA binding || || || || || YBL003C || YBL003C||ebi.ac.uk:Database:sgd;A_06_P1132||www.chem.agilent.com:Database:agp || || || || || || 1080781	0.11	0.03	0.17	0.12	0.01	-0.02	0.01	0.01	-0.01	-0.11	-0.13	0.1	-0.05	-0.1	0.05	0.14	0.3	0.24	0.3	-0.08	-0.27	0.04	-0.08	-0.07	0.02	-0.19	-0.13	0.07	-0.33	-0.31	0.12	-0.2	-0.2	0.09	0.01	-0.1	0.06	-0.3	-0.34	0.09	-0.36	-0.41	0.05	-0.03	-0.12	-0.13	-0.03	-0.14
A_06_P6015	SLA2 || 14 || W || 188052 || 190958 || telomere maintenance* || structural molecule activity* || || || || || YNL243W || YNL243W||ebi.ac.uk:Database:sgd;A_06_P6015||www.chem.agilent.com:Database:agp || || || || || || 1080782	0.2	0.19	0.13	0.05	0.2	0.1	-0.05	0.14	0.17	-0.15	-0.14	-0.03	-0.16	-0.17	-0.17	-0.06	-0.02	0.63	0.58	-0.3	-0.04	-0.07	-0.09	-0.1	-0.06	-0.18	-0.11	-0.13	-0.02	-0.1	-0.16	-0.08	-0.05	-0.07	-0.1	-0.14	-0.12	-0.39	-0.34	-0.43	-0.1	-0.03	0.12	0.2	-0.16	-0.07	0.04	0.03
A_06_P2827	VTC2 || 6 || W || 131805 || 134291 || vacuole fusion, non-autophagic* || molecular_function || || || || || YFL004W || YFL004W||ebi.ac.uk:Database:sgd;A_06_P2827||www.chem.agilent.com:Database:agp || || || || || || 1080783	0.03	0.09	0.16	0.14	-0.83	0.04	-0.22	0.06	0.14	0.06	0.07	0.06	0.02	-0.03	-0.01	0.11	0.17	-0.04	0.04	0.04	0.13	0.05	0.04	0.03	0.06	-0.07	-0.1	0.01	-0.01	0.02	0.05	-0.12	-0.24	0.14	0.32	0.03	0.01	0.5	0.4	0.36	-0.01	-0.1	0.15	0.11	0.04	0.08	0.2	0.18
A_06_P4887	RPL10 || 12 || W || 282928 || 283593 || translation* || structural constituent of ribosome || || || || || YLR075W || YLR075W||ebi.ac.uk:Database:sgd;A_06_P4887||www.chem.agilent.com:Database:agp || || || || || || 1080784	0.2	0.34	0.19	0.27	0.33	0.22	0.1	0.27	0.28	0.07	0.05	-0.03	0.15	0.1	0.13	0.19	0.31	0.03	0.4	-0.12	0.06	-0.09	0.05	-0.02	-0.12	0.01	0.16	-0.13	0.15	0.01	-0.16	-0.03	0.18	-0.16	0.08	0.11	-0.17	-0.07	-0.1	-0.28	0.43	0.29	0.26	0.26	0.04	0.15	0.35	0.33
A_06_P5592	MRPS8 || 13 || W || 572247 || 572714 || translation || structural constituent of ribosome || || || || || YMR158W || YMR158W||ebi.ac.uk:Database:sgd;A_06_P5592||www.chem.agilent.com:Database:agp || || || || || || 1080785	0.2	0.23	0.18	0.23	0.24	0.18	-0.02	0.21	0.33	-0.01	0	-0.08	-0.07	-0.06	-0.08	0.17	-0.05	-0.04	-0.13	0.06	0.21	0.04	-0.01	0.04	-0.04	-0.05	-0.06	-0.15	0.14	0.16	-0.1	-0.1	-0.27	0.11	0.09	-0.08	-0.04	0.8	0.48	0.52	0.12	0.06	0.2	0.18	0.03	0.04	0.18	0.23
A_06_P5833	MTQ1 || 14 || W || 507759 || 508703 || translational readthrough* || transferase activity* || || || || || YNL063W || YNL063W||ebi.ac.uk:Database:sgd;A_06_P5833||www.chem.agilent.com:Database:agp || || || || || || 1080786	0.24	0.35	0.35	0.34	0.35	0.21	0.1	0.34	0.38	0.04	0.03	0.13	0.01	0.07	0.2	0.41	0.17	0.06	0.48	-0.03	0.07	0.05	0.04	0.03	0.15	0.07	0	0.2	0.05	0.06	0.2	0.02	-0.02	0.17	0.28	-0.02	0.2	-0.09	-0.3	-0.23	0.13	0.06	0.43	0.28	0.03	-0.01	0.39	0.5
A_06_P4982	|| 12 || C || 500272 || 499580 || biological_process || molecular_function || || || || || YLR168C || YLR168C||ebi.ac.uk:Database:sgd;A_06_P4982||www.chem.agilent.com:Database:agp || || || || || || 1080787	0.45	0.51	0.46	0.42	0.52	0.48	-0.16	0.49	0.64	0.12	0.09	-0.1	0.14	0.14	0.22	0.51	0.06	0.17	-0.03	0.01	0.12	-0.16	0.05	-0.01	-0.15	0.18	0.21	0	0.17	0.26	-0.02	0.11	0.11	0.07	0.23	0.13	-0.06	0	-0.13	-0.24	0.12	0.17	0.47	0.43	0.05	0.01	0.54	0.52
A_06_P2346	|| 4 || C || 1186362 || 1186060 || || || || || || || YDR355C || YDR355C||ebi.ac.uk:Database:sgd;A_06_P2346||www.chem.agilent.com:Database:agp || || || || || || 1080788	0.11	0.19	0.11	0.12	-0.04	0.05	0.08	0.12	0.03	0	0	0.25	0	-0.01	0.07	0.13	0.11	0.38	0.31	0	0.04	-0.01	0	0.02	0.04	0.03	0.04	0.14	0.15	0.21	0.1	0.03	-0.03	-0.01	-0.03	-0.05	0.04	0.31	0.46	0.3	0.07	0.01	0.07	0.1	-0.03	0.03	0.1	0
A_06_P2635	PRP22 || 5 || W || 178840 || 182277 || mRNA processing* || nucleotide binding* || || || || || YER013W || YER013W||ebi.ac.uk:Database:sgd;A_06_P2635||www.chem.agilent.com:Database:agp || || || || || || 1080789	-0.15	-0.07	0.07	-0.02	0.04	-0.05	-0.09	0.06	-0.04	0.05	-0.03	-0.02	0	0.02	0.01	0.67	0.54	-0.06	-0.1	0.04	0.07	0.05	-0.04	0.07	0.07	0.08	0.06	-0.01	0.14	-0.07	0.02	0.06	0.05	0.25	-0.01	-0.04	0.04	-0.3	-0.15	-0.02	-0.06	-0.11	0	0.04	0	-0.01	-0.07	-0.23
A_06_P5897	SPC98 || 14 || W || 387229 || 389769 || microtubule nucleation* || structural constituent of cytoskeleton || || || || || YNL126W || YNL126W||ebi.ac.uk:Database:sgd;A_06_P5897||www.chem.agilent.com:Database:agp || || || || || || 1080790	-0.33	-0.27	-0.33	-0.34	-0.33	-0.33	-0.37	-0.36	-0.29	-0.05	0.01	-0.28	-0.07	-0.03	-0.44	-0.42	-0.38	0.04	0.18	0.09	0.22	-0.11	-0.01	0.02	-0.33	-0.19	-0.16	-0.37	0.18	0.14	-0.34	-0.05	-0.17	-0.51	0	-0.01	-0.32	0.07	-0.03	-0.41	0.07	0.07	-0.34	-0.27	0.04	0.04	-0.42	-0.17
A_06_P6412	|| 15 || C || 424619 || 424272 || || || || || || || YOR050C || YOR050C||ebi.ac.uk:Database:sgd;A_06_P6412||www.chem.agilent.com:Database:agp || || || || || || 1080791	-0.18	-0.05	-0.21	-0.17	-0.11	-0.18	-0.11	-0.21	-0.07	-0.13	-0.13	0.08	-0.09	-0.14	-0.01	-0.01	0.07	-0.73	0.15	0.04	0.21	0.07	0.01	0	0.16	-0.07	-0.12	0.08	0.17	0.2	0.09	-0.05	-0.23	0.07	0.06	-0.05	0.04	-0.04	-0.37	-0.2	-0.09	0.15	-0.1	-0.04	-0.04	-0.03	0.07	0.13
A_06_P4838	SED5 || 12 || C || 196473 || 195451 || transport* || protein transporter activity* || || || || || YLR026C || YLR026C||ebi.ac.uk:Database:sgd;A_06_P4838||www.chem.agilent.com:Database:agp || || || || || || 1080792	0.04	0.07	0.07	0.02	-0.02	0.06	0.08	0.06	0.04	0.03	0.06	0.04	0.05	0.09	0.31	0.12	0.21	-0.09	0.21	-0.02	0.1	0.01	0.07	0.03	0.01	-0.01	0	-0.01	0.04	0.05	-0.03	0.1	0.04	0.05	-0.08	0.08	-0.01	-0.19	-0.14	-0.28	0.06	0.15	0.04	0.09	0.02	0.05	0.13	0.16
A_06_P5819	ALG11 || 14 || W || 538174 || 539820 || biosynthetic process* || transferase activity* || || || || || YNL048W || YNL048W||ebi.ac.uk:Database:sgd;A_06_P5819||www.chem.agilent.com:Database:agp || || || || || || 1080793	0.04	0.13	0.02	0.02	0.06	0.1	-0.01	0.06	0.12	0	0.01	0.06	0.04	0.01	0.01	0.21	-0.14	-0.25	0.35	0.08	0.17	0.07	0.06	0.1	0.12	-0.1	-0.02	0.13	0.17	0.13	0.07	-0.05	-0.06	0.12	0.19	-0.02	-0.01	-0.21	-0.14	-0.31	0.02	0.12	0.07	0.09	0	0.12	0.15	0.22
A_06_P1750	GPD1 || 4 || W || 411822 || 412997 || carbohydrate metabolic process* || oxidoreductase activity* || || || || || YDL022W || YDL022W||ebi.ac.uk:Database:sgd;A_06_P1750||www.chem.agilent.com:Database:agp || || || || || || 1080794	0.02	-0.11	0.05	0.02	0.02	0.02	0.07	-0.1	-0.05	-0.21	0.02	0.08	-0.2	-0.21	0.08	0.05	-0.13	0.2	-0.26	-0.31	-0.44	0.01	-0.13	-0.12	0.01	-0.2	0	0.03	-0.11	-0.03	0.06	-0.11	-0.04	0	-0.09	-0.19	0.04	0.07	-0.07	0.29	-0.27	-0.12	-0.01	0.09	0.01	-0.21	0.08	-0.05
A_06_P5840	RPL16B || 14 || C || 495002 || 493957 || translation || RNA binding* || || || || || YNL069C || YNL069C||ebi.ac.uk:Database:sgd;A_06_P5840||www.chem.agilent.com:Database:agp || || || || || || 1080795	0.29	0.33	0.26	0.33	0.32	0.28	0.25	0.28	0.31	-0.02	-0.07	0.04	-0.03	-0.07	0.06	0.17	0.07	0.37	0.39	-0.09	-0.09	0.04	-0.03	-0.1	0.05	-0.11	-0.05	0.14	-0.2	-0.21	0.12	-0.08	-0.01	0.05	0.07	-0.02	0.09	-0.29	-0.37	-0.14	0.05	-0.04	0.27	0.27	-0.09	-0.07	0.27	0.33
A_06_P5580	|| 13 || W || 560365 || 560811 || biological_process || molecular_function || || || || || YMR148W || YMR148W||ebi.ac.uk:Database:sgd;A_06_P5580||www.chem.agilent.com:Database:agp || || || || || || 1080796	-0.29	-0.38	-0.36	-0.35	-0.35	-0.31	-0.18	-0.33	-0.39	-0.02	0.03	0.03	0.07	0.1	0.16	-0.34	-0.25	-0.55	-0.3	0.01	-0.04	0.07	0.05	0.01	0.06	0.1	0.1	0.19	0.04	0.07	0.2	0.03	0.09	0.26	0.2	0.03	0.11	0.71	0.63	0.72	0.14	0.07	-0.39	-0.3	0.02	0.02	-0.35	-0.33
A_06_P5641	ERG2 || 13 || W || 667536 || 668204 || telomere maintenance* || isomerase activity* || || || || || YMR202W || YMR202W||ebi.ac.uk:Database:sgd;A_06_P5641||www.chem.agilent.com:Database:agp || || || || || || 1080797	-0.06	0.02	-0.09	-0.08	-0.18	-0.07	-0.11	-0.1	-0.15	-0.07	-0.03	0.36	0	-0.01	0.4	-0.14	-0.13	-0.09	-0.05	-0.07	0.02	0.28	0	-0.05	0.26	-0.06	-0.01	0.56	0.04	0.1	0.5	0.01	0.08	0.17	0.07	0	0.38	0.68	0.64	0.97	0.15	0.12	-0.14	-0.04	-0.06	-0.02	-0.14	-0.13
A_06_P5500	|| 13 || C || 412872 || 412267 || response to drug || molecular_function* || || || || || YMR073C || YMR073C||ebi.ac.uk:Database:sgd;A_06_P5500||www.chem.agilent.com:Database:agp || || || || || || 1080798	-0.14	-0.11	-0.11	-0.04	-0.04	-0.16	-0.57	-0.18	-0.1	-0.07	-0.04	-0.09	-0.1	-0.07	-0.11	-0.17	0.13	-0.18	0.02	0	0	0.03	0	-0.02	0.01	-0.06	-0.05	-0.05	-0.1	-0.04	-0.1	-0.04	-0.02	0.27	0.09	-0.09	0	0.75	0.52	0.57	0.07	0.12	-0.06	-0.21	0.04	0.04	-0.1	-0.07
A_06_P4344	RSM26 || 10 || W || 618227 || 619027 || translation* || metal ion binding* || || || || || YJR101W || YJR101W||ebi.ac.uk:Database:sgd;A_06_P4344||www.chem.agilent.com:Database:agp || || || || || || 1080799	0.2	0.27	0.24	0.26	-0.13	0.13	0.43	0.21	0.22	0.03	0.01	-0.02	0.02	-0.01	-0.02	0.28	0.07	0.22	0.16	0.05	0.02	-0.01	0.04	0.01	0.05	0.04	0.03	-0.09	-0.03	0.01	-0.08	0.1	0.06	0.01	0.1	0.04	0	0.41	0.31	0.47	0.08	0.31	0.22	0.24	0.04	0.08	0.2	0.19
A_06_P5022	SEC13 || 12 || W || 559553 || 560446 || transport* || structural molecule activity || || || || || YLR208W || YLR208W||ebi.ac.uk:Database:sgd;A_06_P5022||www.chem.agilent.com:Database:agp || || || || || || 1080800	0.28	0.33	0.28	0.27	0.28	0.25	-0.08	0.26	0.24	0.08	0.07	0.06	0.09	0.11	0.36	0.29	0.15	0.37	0.18	0.09	0.01	-0.05	0.08	0.02	-0.01	0.15	0.12	0.14	0.02	0.04	0.12	0.24	0.07	0.14	0.07	0.08	0	-0.13	-0.34	-0.28	0.27	0.18	0.23	0.29	0.09	0.09	0.24	0.27
A_06_P4279	HUL4 || 10 || C || 503384 || 500706 || ubiquitin cycle* || ligase activity* || || || || || YJR036C || YJR036C||ebi.ac.uk:Database:sgd;A_06_P4279||www.chem.agilent.com:Database:agp || || || || || || 1080801	0.16	0.23	0.22	0.26	0.09	0.29	0.34	0.21	0.19	-0.05	-0.03	0.17	-0.06	-0.05	0.15	0.15	0.31	0.43	0.4	0	-0.02	0.09	-0.01	0.04	0.14	-0.07	0	0.2	0.01	0.04	0.16	-0.08	-0.15	0.32	0.08	-0.07	0.2	0.39	0.39	0.39	-0.21	-0.17	0.18	0.19	-0.04	-0.03	0.16	0.26
A_06_P2017	PST2 || 4 || C || 504692 || 504096 || biological_process || molecular_function* || || || || || YDR032C || YDR032C||ebi.ac.uk:Database:sgd;A_06_P2017||www.chem.agilent.com:Database:agp || || || || || || 1080802	0.04	0.22	0.12	0.18	0.16	0.12	0.02	0.07	0.13	0.02	0.04	0.19	-0.01	-0.03	0.18	0.16	0.15	0.23	-0.07	0.06	0.19	0.12	0.06	0.04	0.16	-0.08	-0.01	0.24	0.23	0.19	0.22	-0.06	-0.1	0.41	-0.09	-0.04	0.14	0.31	0.44	0.45	-0.13	0.03	0.15	0.21	0	0.03	0.24	0.18
A_06_P2628	TMA20 || 5 || C || 166884 || 166236 || translation* || RNA binding || || || || || YER007C-A || YER007C-A||ebi.ac.uk:Database:sgd;A_06_P2628||www.chem.agilent.com:Database:agp || || || || || || 1080803	-0.14	-0.01	0.06	0.04	-0.03	-0.12	-0.32	-0.11	-0.09	0	0	0.13	0.02	-0.03	0.1	0.5	0.76	-0.14	0.02	-0.02	0.03	0.07	0.04	0.01	0.14	-0.09	-0.06	0.26	0.09	-0.2	0.23	-0.1	-0.1	-0.05	0.19	-0.04	0.14	-0.36	-0.24	-0.02	-0.19	-0.3	0.03	-0.22	-0.06	-0.03	-0.16	-0.37
A_06_P2394	|| 4 || W || 1272215 || 1272778 || || || || || || || YDR401W || YDR401W||ebi.ac.uk:Database:sgd;A_06_P2394||www.chem.agilent.com:Database:agp || || || || || || 1080804	-0.13	-0.01	-0.15	-0.04	0	-0.08	-0.07	-0.33	-0.04	-0.1	-0.05	0.14	0.01	-0.04	0.16	-0.25	0.03	-0.34	0.11	-0.09	-0.2	0.05	-0.03	-0.04	0.06	0.03	0.18	0.23	-0.02	0.06	0.23	0.08	-0.01	-0.21	0.01	0.04	0.1	0.3	0.34	0.52	0.06	-0.05	-0.02	0	-0.1	-0.1	-0.16	-0.2
A_06_P5278	GAB1 || 12 || W || 1057332 || 1058516 || cell cycle* || GPI-anchor transamidase activity || || || || || YLR459W || YLR459W||ebi.ac.uk:Database:sgd;A_06_P5278||www.chem.agilent.com:Database:agp || || || || || || 1080805	-0.8	-0.76	-0.85	-0.99	-0.94	-0.87	-0.59	-0.83	-0.98	-0.05	-0.03	0.19	-0.05	-0.05	0.6	-0.97	-0.86	-1.06	-0.75	-0.09	-0.03	0.03	-0.06	-0.07	0.01	-0.08	-0.07	0.19	0.09	0.11	0.17	-0.1	-0.06	0.19	-0.65	-0.03	0.18	-0.13	-0.12	-0.09	0.15	0.04	-0.96	-0.84	-0.1	-0.06	-0.86	-0.81
A_06_P1133	UTP20 || 2 || W || 227639 || 235120 || rRNA processing* || binding* || || || || || YBL004W || YBL004W||ebi.ac.uk:Database:sgd;A_06_P1133||www.chem.agilent.com:Database:agp || || || || || || 1080807	0.1	-0.01	0.16	0.14	0.07	0.13	0.24	0.1	0.14	-0.05	-0.13	-0.08	-0.04	-0.04	-0.12	0.21	0.26	0.4	0.2	0.06	-0.02	-0.01	0.02	-0.03	-0.02	-0.06	-0.08	-0.25	-0.15	-0.09	-0.21	-0.21	-0.26	0.12	-0.08	-0.03	-0.07	-0.28	-0.23	-0.01	-0.2	-0.22	0.09	0.12	0	0	0.07	-0.05
A_06_P1841	RRP42 || 4 || C || 264110 || 263313 || rRNA processing* || hydrolase activity* || || || || || YDL111C || YDL111C||ebi.ac.uk:Database:sgd;A_06_P1841||www.chem.agilent.com:Database:agp || || || || || || 1080808	0.24	0.22	0.19	0.29	0.28	0.31	0.24	0.18	0.27	-0.02	0.01	-0.1	0.02	0	-0.13	0.25	0.2	0.47	0.1	0.02	0	-0.07	0.02	-0.01	-0.04	-0.03	-0.03	-0.14	-0.08	0.1	-0.14	-0.07	-0.04	-0.15	0.19	0.01	-0.18	0.41	0.34	0.26	-0.12	0.02	0.26	0.25	-0.02	0.05	0.32	0.18
A_06_P6835	GPI2 || 16 || W || 410440 || 411282 || GPI anchor biosynthetic process || transferase activity* || || || || || YPL076W || YPL076W||ebi.ac.uk:Database:sgd;A_06_P6835||www.chem.agilent.com:Database:agp || || || || || || 1080809	0.02	0.07	-0.03	-0.09	-0.14	0	-0.03	-0.02	0.05	-0.01	0	0.03	-0.01	-0.03	-0.26	0.11	-0.04	-0.11	0.04	0.05	0.13	0.11	-0.08	-0.08	0.05	0	-0.04	-0.15	-0.18	-0.04	-0.17	0.04	-0.01	-0.03	-0.23	-0.06	-0.12	0.34	0.41	0.18	-0.02	0.05	-0.08	-0.1	0.03	0	0.03	0.03
A_06_P3875	RPN2 || 9 || C || 220697 || 217860 || ubiquitin-dependent protein catabolic process* || binding* || || || || || YIL075C || YIL075C||ebi.ac.uk:Database:sgd;A_06_P3875||www.chem.agilent.com:Database:agp || || || || || || 1080810	-0.11	-0.12	0	0	-0.05	-0.01	-0.33	-0.05	-0.07	0.11	0.11	-0.07	0.1	0.07	-0.03	-0.05	-0.16	-0.22	-0.35	0.12	0.13	0.09	0.07	0.02	0.05	0.14	0.13	-0.26	0.16	0.21	-0.18	0.2	0.11	-0.39	0.07	0.11	0.03	-0.02	-0.11	-0.08	0.32	0.22	0.01	-0.05	0.11	0.07	-0.03	0
A_06_P5581	SWP1 || 13 || W || 560995 || 561855 || protein amino acid N-linked glycosylation || transferase activity* || || || || || YMR149W || YMR149W||ebi.ac.uk:Database:sgd;A_06_P5581||www.chem.agilent.com:Database:agp || || || || || || 1080811	-0.35	-0.26	-0.43	-0.48	-0.45	-0.42	-0.27	-0.38	-0.43	0.03	0.04	0.33	0.22	0.18	0.51	-0.26	-0.35	-0.85	-0.36	0.09	0.22	0.09	0.08	0.08	0.17	0.12	0.12	0.65	0.44	0.4	0.55	0.25	0.17	0.72	0.03	0.2	0.36	0.92	0.65	0.97	0.36	0.3	-0.47	-0.51	0.04	0.07	-0.55	-0.34
A_06_P3859	|| 9 || C || 246912 || 246547 || || || || || || || YIL059C || YIL059C||ebi.ac.uk:Database:sgd;A_06_P3859||www.chem.agilent.com:Database:agp || || || || || || 1080813	-0.03	0.05	0.02	0.03	0.03	0.04	0.12	-0.05	-0.02	0.02	0.02	0.14	-0.01	0	0.05	-0.06	0.06	-0.09	0.12	0.07	-0.02	0.07	0.12	0.07	0.11	-0.06	0.05	0.18	-0.15	-0.15	0.17	0.17	0.08	0.07	-0.04	-0.09	0.09	-0.29	-0.4	-0.09	0.06	0.01	-0.07	-0.01	0.05	0.07	0.01	0.04
A_06_P1370	TEF2 || 2 || W || 477665 || 479041 || translation* || nucleotide binding* || || || || || YBR118W || YBR118W||ebi.ac.uk:Database:sgd;A_06_P1370||www.chem.agilent.com:Database:agp || || || || || || 1080814	-0.03	-0.32	-0.02	-0.07	-0.05	-0.07	-0.1	-0.1	-0.12	-0.04	-0.06	0.11	-0.06	-0.07	0.1	-0.03	0.2	0.14	0.03	-0.14	0.09	0.09	-0.02	-0.17	0.1	-0.03	-0.06	0.21	-0.2	-0.42	0.2	-0.12	0.05	-0.16	-0.18	-0.09	0.11	-0.06	0.07	0.19	-0.08	0.11	-0.11	-0.02	-0.06	0.04	-0.05	-0.2
A_06_P6695	|| 15 || C || 944119 || 943562 || || || || || || || YOR331C || YOR331C||ebi.ac.uk:Database:sgd;A_06_P6695||www.chem.agilent.com:Database:agp || || || || || || 1080815	-0.1	-0.03	-0.18	-0.17	-0.53	-0.16	-0.05	-0.2	-0.16	0.02	0.05	0.07	0.11	0.03	0	-0.16	-0.27	-0.16	-0.22	0.06	0.21	-0.06	0.07	0.09	-0.01	-0.08	0.1	0.08	0.09	0.14	0.06	0.14	0.13	0.05	0.19	0.08	-0.01	-0.32	-0.26	-0.17	0.06	0.16	-0.26	-0.13	0.08	0.06	-0.15	-0.22
A_06_P2529	|| 4 || C || 1507353 || 1506597 || || || || || || || YDR535C || YDR535C||ebi.ac.uk:Database:sgd;A_06_P2529||www.chem.agilent.com:Database:agp || || || || || || 1080816	0.09	0.16	0.07	0.1	0.06	0.02	0.22	0.13	-0.12	-0.08	-0.11	0	-0.13	-0.13	-0.1	0.09	0.15	-0.09	0.06	-0.24	-0.13	-0.24	-0.15	-0.17	-0.13	-0.19	-0.07	-0.06	0.01	-0.07	-0.12	0.01	-0.01	-0.01	0.17	-0.04	-0.13	0.34	0.52	0.32	-0.02	0.09	0.22	-0.03	-0.19	-0.17	0.29	0.02
A_06_P2634	PRE1 || 5 || W || 177834 || 178430 || response to stress* || hydrolase activity* || || || || || YER012W || YER012W||ebi.ac.uk:Database:sgd;A_06_P2634||www.chem.agilent.com:Database:agp || || || || || || 1080817	-0.44	-0.34	-0.32	-0.45	-0.41	-0.37	-0.11	-0.4	-0.44	0.1	0.08	0.03	0.14	0.09	0.03	0.23	0.49	-0.01	0.06	0.13	0.14	0.15	0.08	0.1	0.11	0.1	0.15	-0.08	0.11	0.05	-0.05	0.09	0.01	0	-0.16	0.07	0.06	-0.14	-0.12	0.06	0.03	-0.01	-0.35	-0.39	0.15	0.08	-0.45	-0.63
A_06_P2679	HOM3 || 5 || C || 257957 || 256374 || metabolic process* || transferase activity* || || || || || YER052C || YER052C||ebi.ac.uk:Database:sgd;A_06_P2679||www.chem.agilent.com:Database:agp || || || || || || 1080818	0.17	-0.01	0.19	0.16	0.01	0.19	0.1	0.14	0.02	-0.01	-0.04	0.03	-0.07	-0.02	-0.03	0.67	0.28	0.19	-0.29	0.05	0.02	0.07	-0.08	-0.05	0.02	0.09	0.01	-0.02	-0.02	0	0.01	-0.03	-0.11	0.01	-0.28	-0.12	0.01	-0.12	-0.18	-0.08	0.03	-0.03	0.13	-0.04	0.01	-0.04	-0.04	-0.1
A_06_P3891	|| 9 || W || 189063 || 190964 || biological_process || molecular_function || || || || || YIL092W || YIL092W||ebi.ac.uk:Database:sgd;A_06_P3891||www.chem.agilent.com:Database:agp || || || || || || 1080819	-0.13	-0.06	-0.04	-0.16	-0.08	-0.09	0.02	-0.15	-0.2	-0.16	-0.14	0.09	-0.12	-0.12	0.05	-0.21	-0.33	-0.07	-0.27	-0.07	-0.07	0.11	-0.08	-0.09	0.13	-0.08	-0.11	0.12	-0.05	-0.16	0.08	-0.19	-0.15	-0.04	0.22	-0.19	0.08	-0.32	-0.53	-0.02	-0.13	-0.18	-0.11	-0.1	-0.11	-0.1	-0.09	-0.03
A_06_P5228	VIP1 || 12 || W || 937539 || 940979 || actin cytoskeleton organization and biogenesis* || acid phosphatase activity* || || || || || YLR410W || YLR410W||ebi.ac.uk:Database:sgd;A_06_P5228||www.chem.agilent.com:Database:agp || || || || || || 1080820	0.28	0.29	0.11	0.17	0.14	0.19	0.14	0.21	0.23	0.05	0.01	-0.09	-0.01	0.04	0.27	0.06	-0.01	-0.04	0.1	0.2	0.24	-0.13	0.02	0.05	-0.09	0.12	0.03	-0.07	0.27	0.32	-0.06	0.02	-0.03	-0.04	-0.09	-0.01	-0.07	-0.15	-0.12	-0.29	0.07	0.15	0.12	0.17	0.08	0.07	0.2	0.27
A_06_P2939	ERJ5 || 6 || C || 238242 || 237355 || telomere maintenance* || molecular_function* || || || || || YFR041C || YFR041C||ebi.ac.uk:Database:sgd;A_06_P2939||www.chem.agilent.com:Database:agp || || || || || || 1080821	-0.13	-0.07	-0.12	-0.09	-0.02	-0.06	0.15	-0.03	-0.07	-0.13	-0.09	-0.09	-0.11	-0.1	-0.16	-0.11	-0.29	-0.2	-0.38	-0.05	-0.08	-0.08	-0.07	-0.07	-0.05	-0.03	0	-0.15	-0.06	-0.23	-0.2	-0.04	-0.08	0.15	0.96	0.95	0.21	0.36	0.23	0.21	-0.2	-0.03	-0.1	-0.27	-0.18	-0.15	-0.12	-0.09
A_06_P4358	|| 10 || W || 639936 || 640445 || biological_process || molecular_function || || || || || YJR115W || YJR115W||ebi.ac.uk:Database:sgd;A_06_P4358||www.chem.agilent.com:Database:agp || || || || || || 1080822	-0.3	-0.32	-0.41	-0.43	-0.52	-0.37	-0.09	-0.41	-0.41	-0.73	-0.25	-0.36	-0.63	-0.63	-0.41	-0.32	-0.34	-0.59	-0.29	-0.67	-0.55	-0.33	-0.37	-0.4	-0.21	-0.57	-0.3	-0.4	-0.14	-0.19	-0.37	-0.62	-0.54	0.43	0	-0.67	-0.4	-0.34	-0.72	-0.11	-0.53	-0.59	-0.47	-0.38	-0.33	-0.63	-0.35	-0.38
A_06_P5263	|| 12 || C || 1023985 || 1023683 || || || || || || || YLR444C || YLR444C||ebi.ac.uk:Database:sgd;A_06_P5263||www.chem.agilent.com:Database:agp || || || || || || 1080823	-0.04	-0.11	-0.15	-0.07	-0.13	-0.14	0.06	-0.09	-0.15	-0.17	-0.11	0.2	-0.14	-0.16	0.41	-0.19	-0.06	0.04	-0.05	-0.1	-0.03	0.04	-0.06	-0.05	0.13	-0.23	-0.19	0.25	-0.11	-0.12	0.17	-0.14	-0.24	0.42	-0.21	-0.19	0.05	-0.23	-0.22	-0.13	-0.16	-0.18	-0.15	-0.13	-0.16	-0.15	-0.21	-0.19
A_06_P5386	|| 13 || C || 82620 || 82219 || || || || || || || YML094C-A || YML094C-A||ebi.ac.uk:Database:sgd;A_06_P5386||www.chem.agilent.com:Database:agp || || || || || || 1080824	0.01	0.04	-0.01	-0.02	0.05	-0.06	0.16	0.04	0.05	-0.02	0	0.13	-0.06	-0.05	0.03	-0.01	0.16	0.16	0.24	-0.01	-0.05	-0.01	0.02	-0.01	0.21	-0.09	-0.1	0.45	-0.11	0.02	0.11	-0.1	-0.07	0.26	0.18	0.02	0	0.71	0.64	0.65	-0.1	-0.14	-0.02	0.02	-0.04	0.01	0.03	0.08
A_06_P5832	GCD10 || 14 || C || 510213 || 508777 || ribosome biogenesis and assembly* || RNA binding* || || || || || YNL062C || YNL062C||ebi.ac.uk:Database:sgd;A_06_P5832||www.chem.agilent.com:Database:agp || || || || || || 1080825	0.05	0.13	0.09	0.1	0.13	0.07	-0.26	0.05	0.14	0.03	0.01	-0.08	-0.02	-0.01	-0.12	0.08	0.16	0.27	0.6	0.06	0.04	0.03	0.05	0.07	0.01	0.02	-0.03	-0.11	0.06	0.11	-0.09	0	-0.04	-0.11	0.26	-0.02	-0.09	-0.13	-0.24	-0.36	0.22	0.08	0.14	0.06	-0.01	0.07	0.06	0.15
A_06_P2464	RPL27B || 4 || W || 1401762 || 1402556 || translation || structural constituent of ribosome || || || || || YDR471W || YDR471W||ebi.ac.uk:Database:sgd;A_06_P2464||www.chem.agilent.com:Database:agp || || || || || || 1080826	0.33	0.46	0.27	0.15	0.31	0.27	0.37	0.36	0.42	0.03	0.02	-0.16	0.12	0.09	-0.14	0.3	0.15	0.15	0.15	0.09	0.01	-0.14	0	0.07	-0.11	0.14	0.17	-0.06	0.23	0.08	-0.07	0.13	0.12	-0.1	0.15	0.18	-0.09	0.36	0.48	0.07	0.12	0.06	0.37	0.18	0.03	0.08	0.45	0.3
A_06_P1420	POP7 || 2 || C || 571885 || 571463 || rRNA processing* || hydrolase activity* || || || || || YBR167C || YBR167C||ebi.ac.uk:Database:sgd;A_06_P1420||www.chem.agilent.com:Database:agp || || || || || || 1080827	-0.23	-0.2	-0.2	-0.16	-0.16	-0.19	-0.27	-0.33	-0.19	-0.05	-0.02	-0.09	-0.1	-0.09	-0.11	-0.26	-0.18	0.11	-0.25	0	-0.02	0.1	-0.04	-0.04	0.04	-0.08	-0.08	-0.14	-0.2	-0.16	-0.18	-0.13	-0.17	-0.1	-0.13	-0.08	0.03	-0.14	-0.12	-0.11	-0.14	-0.1	-0.29	-0.09	-0.04	-0.16	-0.35	-0.2
A_06_P5347	HUG1 || 13 || W || 158760 || 158966 || response to DNA damage stimulus* || molecular_function || || || || || YML058W-A || YML058W-A||ebi.ac.uk:Database:sgd;A_06_P5347||www.chem.agilent.com:Database:agp || || || || || || 1080828	-0.54	-0.55	-0.44	-0.47	-0.45	-0.42	-0.15	-0.63	-0.47	-0.06	-0.06	0	-0.03	-0.05	-0.13	-0.61	-0.43	-0.3	-0.42	-0.01	0.08	0.07	0.01	-0.06	0.17	0.02	-0.07	0.3	0.09	0.14	-0.02	0.03	0.12	0.14	0.02	-0.08	-0.04	0.93	0.91	0.52	0.18	0.21	-0.47	-0.45	-0.06	-0.01	-0.55	-0.41
A_06_P1484	SWC5 || 2 || C || 683085 || 682174 || transcription* || molecular_function || || || || || YBR231C || YBR231C||ebi.ac.uk:Database:sgd;A_06_P1484||www.chem.agilent.com:Database:agp || || || || || || 1080829	0.17	-0.19	0.03	0.04	-0.06	-0.08	-0.11	0.04	-0.1	-0.06	-0.03	-0.03	-0.04	-0.03	-0.08	-0.1	0.22	0.08	0.13	-0.06	-0.1	-0.01	-0.03	-0.04	-0.03	-0.05	-0.03	-0.02	-0.07	-0.17	-0.03	-0.02	0.1	-0.21	0.22	-0.01	-0.14	-0.35	-0.2	-0.16	0.03	-0.06	-0.03	0.03	-0.04	0.01	0.09	0.09
A_06_P6953	RSA1 || 16 || W || 181402 || 182547 || telomere maintenance* || molecular_function || || || || || YPL193W || YPL193W||ebi.ac.uk:Database:sgd;A_06_P6953||www.chem.agilent.com:Database:agp || || || || || || 1080830	0.26	0.2	0.17	0.27	0.35	0.33	0.12	0.35	0.32	0.11	0.12	-0.23	0.15	0.21	-0.12	0.25	0.05	0.32	0.14	0.01	0.18	-0.07	0.04	0.06	-0.09	0.13	0.11	-0.16	0.24	0.11	-0.16	-0.02	0.01	0	0.09	0.28	-0.13	0.5	0.5	0.28	0.06	0.01	0.26	0.24	0.07	0.13	0.38	0.26
A_06_P1039	PSK1 || 1 || W || 120226 || 124296 || protein amino acid phosphorylation* || nucleotide binding* || || || || || YAL017W || YAL017W||ebi.ac.uk:Database:sgd;A_06_P1039||www.chem.agilent.com:Database:agp || || || || || || 1080831	0.29	0.05	0.29	0.38	0.6	0.37	0.38	0.38	0.57	0.12	0.12	0.4	0.17	0.13	0.45	1	0.28	0.2	-0.12	0.06	0.21	0.25	0.23	0.08	0.39	0.32	0.31	0.56	0.01	0.2	0.47	0.26	0.23	0.38	0.34	0.22	0.34	0.14	0.18	0.26	0.22	0.27	0.47	0.41	0.09	-0.01	0.51	0.2
A_06_P1279	|| 2 || W || 301519 || 301821 || || || || || || || YBR032W || YBR032W||ebi.ac.uk:Database:sgd;A_06_P1279||www.chem.agilent.com:Database:agp || || || || || || 1080832	-0.12	-0.26	-0.11	-0.08	0.03	-0.1	-0.13	-0.06	0.03	-0.01	-0.05	0.09	0.01	-0.03	0.01	0.04	0.02	0.16	-0.07	-0.06	0.03	0.05	-0.03	-0.09	0.02	0.03	-0.04	0.14	-0.03	-0.12	0.16	0.11	0.13	0.28	0.03	0	0.1	-0.3	-0.15	0	-0.03	-0.06	0	0	-0.09	-0.07	-0.01	-0.21
A_06_P5304	TRM9 || 13 || W || 243225 || 244064 || metabolic process* || transferase activity* || || || || || YML014W || YML014W||ebi.ac.uk:Database:sgd;A_06_P5304||www.chem.agilent.com:Database:agp || || || || || || 1080833	-0.13	-0.2	-0.08	-0.16	-0.16	-0.12	0.15	-0.11	-0.17	0	0.07	0.29	0.04	0.09	0.33	-0.1	-0.09	-0.37	0.03	-0.01	-0.14	0.25	0	0.03	0.33	0.15	0.12	0.42	-0.21	-0.1	0.35	0.25	0.19	0.24	-0.72	0.01	0.36	0.6	0.4	0.85	0.13	0.22	-0.14	-0.06	0.05	-0.02	-0.01	-0.01
A_06_P4426	SWD2 || 11 || W || 403745 || 404734 || telomere maintenance* || histone lysine N-methyltransferase activity (H3-K4 specific) || || || || || YKL018W || YKL018W||ebi.ac.uk:Database:sgd;A_06_P4426||www.chem.agilent.com:Database:agp || || || || || || 1080834	0.15	0.19	0.18	0.15	0.08	0.14	0.08	0.1	0.08	0.09	0.07	0.09	0.16	0.17	0.09	0.16	0.15	0.21	0.26	0.07	0.11	0.01	0.03	0.07	0.03	0.32	0.29	0.23	0.27	0.35	0.23	0.27	0.25	0.24	0.02	0.07	0.15	-0.15	-0.12	-0.06	0.22	0.3	0.07	0.05	0.02	0.05	0.12	0.13
A_06_P3899	|| 9 || W || 177370 || 177723 || || || || || || || YIL100W || YIL100W||ebi.ac.uk:Database:sgd;A_06_P3899||www.chem.agilent.com:Database:agp || || || || || || 1080835	-0.33	-0.35	-0.3	-0.34	-0.28	-0.34	-0.06	-0.24	-0.33	-0.06	-0.04	0.22	0.04	0.07	0.25	-0.24	-0.18	-0.95	-0.19	-0.08	-0.01	0.18	-0.04	-0.04	0.21	0.08	0.07	0.34	-0.02	-0.07	0.34	0.14	0.2	0.26	-0.75	0	0.27	-0.34	-0.31	0.1	0.16	0.09	-0.27	-0.21	-0.03	-0.08	-0.24	-0.23
A_06_P6183	|| 14 || W || 765375 || 769376 || transport || nucleotide binding* || || || || || YNR070W || YNR070W||ebi.ac.uk:Database:sgd;A_06_P6183||www.chem.agilent.com:Database:agp || || || || || || 1080836	-0.06	-0.04	-0.19	-0.11	-0.04	-0.11	0.12	-0.17	-0.01							1.41				-0.09	-0.01	-0.04	-0.06	-0.06	0.04	-0.2	-0.19	0.2	-0.06	-0.05	0.15					-0.43	0.16						-0.04	-0.1	-0.2	-0.11	-1.1	-1.14
A_06_P2746	BOI2 || 5 || C || 393708 || 390586 || establishment of cell polarity* || phospholipid binding || || || || || YER114C || YER114C||ebi.ac.uk:Database:sgd;A_06_P2746||www.chem.agilent.com:Database:agp || || || || || || 1080837	-0.19	-0.29	-0.18	-0.27	-0.11	-0.18	0.02	-0.06	-0.18	-0.06	-0.08	-0.08	-0.13	-0.1	-0.1	0.48	0.31	-0.57	-0.24	-0.07	-0.08	-0.02	-0.05	-0.08	-0.05	0.01	-0.06	-0.21	-0.19	-0.13	-0.16	-0.16	-0.08	0	-0.4	-0.07	-0.06	-0.33	-0.24	-0.16	-0.17	-0.12	-0.1	-0.2	-0.09	-0.02	0.05	0.02
A_06_P4687	FMP46 || 11 || C || 526873 || 526472 || biological_process || oxidoreductase activity || || || || || YKR049C || YKR049C||ebi.ac.uk:Database:sgd;A_06_P4687||www.chem.agilent.com:Database:agp || || || || || || 1080838	0.15	0.04	0.29	0.02	0.14	0.18	0.22	0.32	0.09	0.02	0.01	0.16	0.04	0.02	0.15	0.04	-0.2	-0.72	-0.13	-0.02	-0.06	0.08	0	0.01	0.13	0.16	0.08	0.26	-0.09	-0.04	0.23	0.27	0.22	0.13	0.13	0	0.15	-0.27	-0.22	0.02	0.28	0.16	-0.03	-0.03	0.06	0.02	0.26	0.2
A_06_P3718	RPL42B || 8 || C || 382754 || 381993 || translation* || structural constituent of ribosome || || || || || YHR141C || YHR141C||ebi.ac.uk:Database:sgd;A_06_P3718||www.chem.agilent.com:Database:agp || || || || || || 1080839	0.19	0.22	0.18	0.2	0.09	0.15	0.04	0.19	0.21	-0.03	0	-0.07	0.04	-0.02	-0.15	0.09	0.24	0.44	0.58	-0.03	-0.07	-0.05	-0.06	-0.08	-0.08	0.01	0.01	0.05	-0.04	-0.06	0.06	-0.17	-0.01	-0.23	-0.31	0	-0.07	-0.38	-0.33	-0.22	-0.08	-0.14	0.17	0.08	-0.03	0.05	0.25	0.21
A_06_P5682	ZRC1 || 13 || C || 756165 || 754837 || transport* || zinc ion binding* || || || || || YMR243C || YMR243C||ebi.ac.uk:Database:sgd;A_06_P5682||www.chem.agilent.com:Database:agp || || || || || || 1080840	0.03	-0.05	-0.01	0.03	0.05	0	-0.03	0	0.02	-0.1	-0.14	0.03	-0.03	-0.07	-0.09	-0.02	0	0.07	0.04	-0.1	0.09	0.09	-0.08	-0.08	0.04	-0.14	-0.09	0.01	0.05	0.04	-0.03	-0.04	-0.04	0.31	-0.18	-0.03	-0.03	0.75	0.74	0.64	0.09	0.01	0.01	0.03	-0.13	-0.03	0	0.01
A_06_P3581	DIA4 || 8 || W || 127774 || 129114 || translation* || nucleotide binding* || || || || || YHR011W || YHR011W||ebi.ac.uk:Database:sgd;A_06_P3581||www.chem.agilent.com:Database:agp || || || || || || 1080841	-0.07	-0.09	0.04	-0.01	-0.03	0.02	0.03	-0.02	-0.07	0.06	0.05	0.16	0.1	0.13	0.24	0.06	0	0.31	0.11	0.03	-0.01	0.11	-0.01	-0.03	0.12	0.12	0.1	0.17	-0.02	0.07	0.24	0.11	0.09	-0.19	-0.02	0.1	0.27	-0.2	-0.15	0.02	0.12	0.05	-0.02	-0.06	0.05	0.02	-0.06	-0.1
A_06_P4787	ATG10 || 12 || C || 52589 || 52086 || transport* || APG12 conjugating enzyme activity || || || || || YLL042C || YLL042C||ebi.ac.uk:Database:sgd;A_06_P4787||www.chem.agilent.com:Database:agp || || || || || || 1080842	-0.45	-0.35	-0.47	-0.42	-0.29	-0.28	0.03	-0.32	-0.3	-0.1	-0.14	0.11	-0.1	-0.05	0.43	-0.34	-0.28	-0.38	-0.14	-0.14	-0.09	0.16	-0.14	-0.2	0.23	-0.23	-0.3	0.15	-0.07	-0.1	0.14	-0.21	-0.11	0.13	0.06	0.06	0.18	-0.21	-0.27	-0.23	-0.02	-0.05	-0.22	-0.28	-0.25	-0.2	-0.17	-0.13
A_06_P5011	SIK1 || 12 || W || 546099 || 547613 || ribosome biogenesis and assembly* || molecular_function || || || || || YLR197W || YLR197W||ebi.ac.uk:Database:sgd;A_06_P5011||www.chem.agilent.com:Database:agp || || || || || || 1080843	0.16	0.23	0.13	0.15	0.12	-0.94	-0.13	0.2	0.3	-0.02	-0.03	-0.19	0.14	0.07	-0.04	0.26	0.27	0.25	0.25	0	0.03	-0.1	0.07	0.02	-0.11	0.04	0.07	-0.19	0.14	0.03	-0.03	0	0.03	-0.03	0.08	0.17	-0.26	-0.07	-0.26	-0.33	0.19	0.09	0.13	0.14	-0.06	0.1	0.22	0.19
A_06_P3630	CPR2 || 8 || C || 218845 || 218228 || biological_process* || isomerase activity* || || || || || YHR057C || YHR057C||ebi.ac.uk:Database:sgd;A_06_P3630||www.chem.agilent.com:Database:agp || || || || || || 1080844	0.27	0.36	0.26	0.34	0.24	0.26	0.24	0.22	0.26	-0.01	-0.04	0.04	0.04	0	0.07	0.06	0.31	0.26	0.44	-0.02	0.02	-0.01	0.03	0.02	0.01	0	0.09	0.15	0.12	0.17	0.07	-0.05	0.03	0.12	0.16	-0.02	0.04	-0.36	-0.2	-0.2	-0.05	0.09	0.23	0.26	0	0.03	0.24	0.26
A_06_P5792	HDA1 || 14 || W || 593228 || 595348 || transcription* || hydrolase activity* || || || || || YNL021W || YNL021W||ebi.ac.uk:Database:sgd;A_06_P5792||www.chem.agilent.com:Database:agp || || || || || || 1080845	-0.17	-0.17	-0.14	-0.19	-0.15	-0.12	-0.16	-0.19	-0.19	0.1	0.08	-0.06	0.08	0.14	-0.1	-0.12	-0.01	-0.2	0.01	0.08	0.2	0.1	0.12	0.06	0.01	0.11	0.05	-0.17	-0.2	-0.13	-0.09	0.13	0.07	-0.38	-0.08	0.08	-0.02	-0.25	-0.26	-0.15	0.12	0.02	-0.16	-0.07	0.17	0.07	-0.11	-0.07
A_06_P6810	ARL3 || 16 || W || 459960 || 460556 || transport* || nucleotide binding* || || || || || YPL051W || YPL051W||ebi.ac.uk:Database:sgd;A_06_P6810||www.chem.agilent.com:Database:agp || || || || || || 1080846	0.21	0.2	0.19	0.16	0.21	0.13	0.25	0.19	0.2	0	0	-0.14	-0.06	-0.07	-0.24	0.13	-0.03	-0.14	0.02	0.1	0.09	-0.02	0	-0.03	-0.13	0.03	-0.04	-0.25	-0.04	-0.15	-0.21	0.12	0.07	-0.2	-0.1	-0.08	-0.12	0.19	0.12	0.02	0.03	-0.04	0.22	0.19	0.05	0.06	0.34	0.3
A_06_P1362	ALG1 || 2 || W || 458866 || 460215 || biosynthetic process* || transferase activity* || || || || || YBR110W || YBR110W||ebi.ac.uk:Database:sgd;A_06_P1362||www.chem.agilent.com:Database:agp || || || || || || 1080847	-0.26	-0.28	-0.27	-0.31	-0.36	-0.18	-0.14	-0.3	-0.1	0.07	0.03	-0.09	0.03	0.05	-0.04	-0.17	0.01	0.01	0.06	0.02	0.18	-0.03	0.07	0	-0.01	0.05	0.04	-0.09	0.08	0.01	-0.06	0.05	0.15	-0.08	-0.14	0.09	0.03	0	-0.01	0.01	0.12	0.16	-0.21	-0.18	0.06	0.09	-0.17	-0.35
A_06_P4270	|| 10 || C || 470198 || 469797 || || || || || || || YJR023C || YJR023C||ebi.ac.uk:Database:sgd;A_06_P4270||www.chem.agilent.com:Database:agp || || || || || || 1080848	0.18	0.19	0.21	0.14	-0.14	0.16	0.25	0.1	0.14	-0.03	0.03	0.12	0	-0.04	-0.01	0.04	0	0.42	0.2	0.05	0.12	0.09	-0.08	-0.01	0.04	-0.03	-0.1	0.02	0.07	0.26	0.04	0.24	0.12	0.22	0.05	0.01	0.02	0.25	0.4	0.39	0.11	0.31	0.08	0.13	0.05	0.07	0.03	0.05
A_06_P6116	|| 14 || C || 637337 || 636933 || || || || || || || YNR005C || YNR005C||ebi.ac.uk:Database:sgd;A_06_P6116||www.chem.agilent.com:Database:agp || || || || || || 1080849	-0.09	0.02	-0.09	-0.1	-0.16	-0.1	0.02	-0.11	-0.11	0.09	0.09	0.13	0.19	0.16	0.25	-1.03	-1.16	2.8	-1.14	0.09	0.2	0.12	0.03	0.05	0.16	0.25	0.22	0.33	0.17	0.29	0.39	0.23	0.23	-0.06	0.04	0.17	0.26	-0.06	-0.06	0.11	0.22	0.28	-0.15	-0.1	0.03	-0.1	-1.17	-1.08
A_06_P3572	|| 8 || C || 111312 || 110023 || biological_process || molecular_function* || || || || || YHR003C || YHR003C||ebi.ac.uk:Database:sgd;A_06_P3572||www.chem.agilent.com:Database:agp || || || || || || 1080850	0.21	0.23	0.28	0.28	0.25	0.23	0.1	0.25	0.27	-0.06	-0.08	-0.07	-0.01	-0.06	0.02	0.28	0.15	0.21	0.05	0.01	0.03	0.01	-0.06	-0.01	-0.02	0.1	0.06	-0.06	0.07	0.15	0.02	-0.1	-0.1	-0.2	-0.01	-0.03	0	-0.14	-0.19	-0.15	-0.03	-0.01	0.25	0	-0.03	-0.08	0.24	0.25
A_06_P5799	|| 14 || W || 578680 || 578997 || || || || || || || YNL028W || YNL028W||ebi.ac.uk:Database:sgd;A_06_P5799||www.chem.agilent.com:Database:agp || || || || || || 1080851	0.43	0.4	0.29	0.25	-0.84	-0.49	0.57	-0.37	0.02	-0.62	-0.01	-0.56	-0.43	-0.5	-0.63	-0.95	0.16	-0.23	0	-0.72	-0.5	-0.57	-0.59	-0.21	-0.66	-0.58	-0.45	-0.72	0.17	-0.1	-0.64	-0.56	-0.73	-0.18	-0.64	-0.6	-0.61	-0.53	-0.56	-0.59	-0.85	-0.79	0.21	0.2	0.11	-0.57	0.07	0.13
A_06_P2070	STN1 || 4 || W || 610438 || 611922 || telomere capping || protein binding* || || || || || YDR082W || YDR082W||ebi.ac.uk:Database:sgd;A_06_P2070||www.chem.agilent.com:Database:agp || || || || || || 1080852	-0.25	-0.2	-0.27	-0.21	-0.29	-0.24	-0.24	-0.45	-0.26	0.02	0.04	0.03	0.07	0.04	0.09	-0.3	-0.11	-0.04	-0.04	0.06	0.1	0.04	0.01	0.04	0.02	-0.01	0.1	0.12	0.03	0.01	0.21	-0.07	-0.1	-0.07	-0.19	-0.03	0.07	0.47	0.35	0.51	-0.11	-0.17	-0.32	-0.26	0.04	0.06	-0.28	-0.25
A_06_P2249	SWM1 || 4 || C || 977225 || 976713 || cell cycle* || molecular_function || || || || || YDR260C || YDR260C||ebi.ac.uk:Database:sgd;A_06_P2249||www.chem.agilent.com:Database:agp || || || || || || 1080853	-0.71	-0.72	-0.55	-0.82	-0.57	-0.63	-0.43	-0.73	-0.65	0.01	0.01	0.15	0	0.03	0.15	-0.58	-0.41	-0.54	-0.43	0.01	-0.06	0.06	0.04	0.05	0.1	-0.04	-0.05	0.15	-0.12	-0.19	0.11	-0.13	-0.06	0.04	-0.12	-0.03	0.1	0.18	0.34	0.33	-0.19	-0.18	-0.8	-0.54	0.03	0	-0.65	-0.6
A_06_P1033	SWC3 || 1 || W || 132202 || 134079 || transcription* || molecular_function || || || || || YAL011W || YAL011W||ebi.ac.uk:Database:sgd;A_06_P1033||www.chem.agilent.com:Database:agp || || || || || || 1080854	-0.14	-0.2	-0.12	-0.1	-0.03	-0.03	0.33	-0.07	-0.07	-0.04	-0.04	0.04	0.01	0.03	0	0.51	-0.17	-0.19	-0.27	-0.03	-0.07	0.05	0.05	0	0.06	0.06	0.14	0.06	-0.11	0	0.09	0.06	0.13	-0.46	-0.02	0.05	0.02	-0.17	-0.26	-0.16	0.08	0.07	-0.09	-0.02	-0.01	0	-0.02	-0.09
A_06_P2920	LSB3 || 6 || C || 203421 || 201948 || actin filament organization || molecular_function || || || || || YFR024C-A || YFR024C-A||ebi.ac.uk:Database:sgd;A_06_P2920||www.chem.agilent.com:Database:agp || || || || || || 1080855	-0.01	0.07	0.12	0.07	0.14	0	0.23	0.15	0.08	0.15	0.15	0.08	0.19	0.16	0.13	-0.01	0.04	-0.22	0.02	0.04	0.08	0.01	0.13	0.11	0.02	0.12	0.12	0.11	0.14	0.14	0.15	0.3	0.29	0.28	1.11	1.14	0.42	0.51	0.52	0.39	0.22	0.22	0.13	-0.01	0.05	0.15	0	0.05
A_06_P3879	AIR1 || 9 || C || 212002 || 210920 || mRNA export from nucleus* || metal ion binding* || || || || || YIL079C || YIL079C||ebi.ac.uk:Database:sgd;A_06_P3879||www.chem.agilent.com:Database:agp || || || || || || 1080856	-0.26	-0.26	-0.17	-0.26	-0.42	-0.31	0.11	-0.29	-0.31	0.02	0.09	0.01	0.04	0.1	0.08	-0.48	-0.38	-0.47	-0.24	0.12	0.17	0.04	0.07	0.12	0	0.07	0.04	-0.14	0.1	0.12	-0.09	0.05	-0.12	0.04	-0.29	-0.11	-0.01	-0.08	-0.3	-0.09	0.05	0	-0.29	-0.23	0.13	-0.01	-0.31	-0.15
A_06_P1854	SNA4 || 4 || W || 241418 || 241840 || biological_process || molecular_function || || || || || YDL123W || YDL123W||ebi.ac.uk:Database:sgd;A_06_P1854||www.chem.agilent.com:Database:agp || || || || || || 1080857	0.33	0.11	0.3	0.34	0.33	0.32	0.31	0.26	0.35	-0.04	-0.06	0.03	-0.04	-0.03	0.01	0.28	0.22	0.31	0.14	-0.07	0	0	0.03	-0.01	0.03	0	0	0.11	0.04	-0.06	0.04	-0.04	0	0.23	-0.11	-0.08	-0.08	0.42	0.53	0.36	-0.01	0.08	0.29	0.4	-0.08	-0.05	0.33	0.07
A_06_P6444	|| 15 || C || 479639 || 479298 || || || || || || || YOR082C || YOR082C||ebi.ac.uk:Database:sgd;A_06_P6444||www.chem.agilent.com:Database:agp || || || || || || 1080858	-0.41	-0.48	-0.53	-0.52	-0.34	-0.33	-0.42	-0.42	-0.22	-0.72	-0.07	-0.14	-0.59	-0.58	-0.43	-0.3	-0.44	-0.77	-0.37	-0.87	-0.72	-0.04	-0.49	-0.57	0.04	-0.7	-0.47	-0.07	-0.08	-0.23	-0.19	-0.56	-0.45	0.06	0.68	-0.57	-0.42	-0.78	-1.01	-0.32	-0.62	-0.5	-0.5	-0.4	-0.02	-0.6	-0.41	-0.28
A_06_P2209	|| 4 || C || 907289 || 906996 || || || || || || || YDR220C || YDR220C||ebi.ac.uk:Database:sgd;A_06_P2209||www.chem.agilent.com:Database:agp || || || || || || 1080859	-0.08	0.06	0.02	0	0.04	-0.07	-0.12	-0.04	-0.04	-0.12	-0.11	0.14	-0.12	-0.12	0.07	0.13	-0.07	0	-0.04	-0.1	-0.15	0.11	-0.07	-0.09	0.14	-0.28	-0.16	0.04	-0.07	-0.19	0.09	-0.31	-0.24	0.27	0.09	-0.16	0.08	0.08	0.21	0.36	-0.31	-0.18	0.01	0.04	-0.07	-0.01	0.13	0.04
A_06_P4481	|| 11 || W || 304758 || 305528 || biological_process* || molecular_function* || || || || || YKL071W || YKL071W||ebi.ac.uk:Database:sgd;A_06_P4481||www.chem.agilent.com:Database:agp || || || || || || 1080860	0.45	0.66	0.53	0.45	0.43	0.48	0.66	0.61	0.49	-0.1	-0.08	0.07	-0.17	-0.17	-0.09	0.69	0.89	0.11	0.4	-0.05	-0.07	0.05	-0.06	-0.1	0.03	-0.14	-0.19	-0.03	-0.15	-0.15	-0.02	-0.32	-0.37	-0.12	0.39	-0.21	-0.04	-0.24	-0.27	-0.12	-0.3	-0.29	0.6	0.45	-0.11	-0.09	0.81	0.72
A_06_P1070	|| 1 || W || 57519 || 57851 || biological_process || molecular_function || || || || || YAL044W-A || YAL044W-A||ebi.ac.uk:Database:sgd;A_06_P1070||www.chem.agilent.com:Database:agp || || || || || || 1080861	0.21	0.08	0.32	0.41	0.47	0.28	-0.22	0.33	0.34	-0.04	-0.03	-0.02	-0.05	-0.02	-0.04	0.58	0.13	-0.08	-0.2	-0.02	0.01	-0.12	-0.01	-0.05	-0.05	0.09	0.02	0.04	-0.12	-0.06	0.03	0.18	0.17	-0.05	0.38	-0.03	-0.07	-0.12	-0.08	-0.28	0.13	0.19	0.42	0.4	-0.09	-0.07	0.34	0.3
A_06_P6019	|| 14 || W || 182876 || 185179 || translation* || nucleotide binding* || || || || || YNL247W || YNL247W||ebi.ac.uk:Database:sgd;A_06_P6019||www.chem.agilent.com:Database:agp || || || || || || 1080862	-0.29	-0.34	-0.4	-0.32	-0.33	-0.21	-0.07	-0.28	-0.21	-0.01	-0.04	0.27	0.12	0.15	0.26	-0.43	-0.28	0.39	0.4	-0.03	0.09	0.13	-0.01	-0.03	0.14	0.11	0.16	0.24	0.34	0.13	0.27	0.18	0.15	-0.09	-0.11	-0.03	0.23	-0.21	-0.16	-0.07	0.24	0.3	-0.28	-0.25	-0.01	-0.09	-0.27	-0.22
A_06_P3820	HIS6 || 9 || C || 314818 || 314033 || metabolic process* || catalytic activity* || || || || || YIL020C || YIL020C||ebi.ac.uk:Database:sgd;A_06_P3820||www.chem.agilent.com:Database:agp || || || || || || 1080863	0.05	0.05	0.05	0.06	-0.1	-0.95	0.31	-0.11	-0.04	0.11	0.07	-0.04	0.06	0.09	-0.1	0.1	0.03	0.09	-0.08	0.1	0.11	0.03	0.08	0.1	-0.04	0.13	0.06	-0.22	0.19	0.07	-0.11	0.19	0.13	-0.31	-0.21	-0.01	-0.06	-0.13	-0.13	-0.15	0.2	0.2	0.01	0	0.16	0.09	-0.12	-0.09
A_06_P3351	|| 7 || C || 753849 || 751399 || biological_process || molecular_function || || || || || YGR130C || YGR130C||ebi.ac.uk:Database:sgd;A_06_P3351||www.chem.agilent.com:Database:agp || || || || || || 1080864	0.38	0.27	0.24	0.58	0.42	0.52	0.2	0.39	0.37	0.09	0.11	-0.08	0.12	0.11	0.03	0.41	0.43	0.98	0.34	0.14	0.19	0.06	0.03	0.04	-0.05	0.31	0.21	-0.19	0.23	0.2	-0.14	0.23	0.16	0.09	0.43	0.07	-0.04	0.09	0.07	-0.12	0.26	0.21	0.4	0.41	0.16	0.18	0.27	0.32
A_06_P6766	TFC8 || 16 || C || 543845 || 542079 || transcription* || DNA binding* || || || || || YPL007C || YPL007C||ebi.ac.uk:Database:sgd;A_06_P6766||www.chem.agilent.com:Database:agp || || || || || || 1080865	-0.12	-0.14	-0.08	-0.09	-0.11	-0.12	0.03	-0.03	-0.11	-0.07	-0.1	-0.03	-0.07	-0.06	-0.04	-0.01	0.27	-0.02	0.42	-0.03	-0.12	0.07	-0.09	-0.01	0.01	-0.1	-0.12	-0.02	-0.27	-0.17	-0.03	-0.19	-0.21	0.09	-0.5	-0.07	0.01	0.24	0.4	0.34	-0.2	-0.2	-0.09	-0.06	-0.03	-0.03	-0.07	-0.08
A_06_P7029	PLC1 || 16 || W || 35236 || 37845 || signal transduction* || hydrolase activity* || || || || || YPL268W || YPL268W||ebi.ac.uk:Database:sgd;A_06_P7029||www.chem.agilent.com:Database:agp || || || || || || 1080866	-0.2	-0.16	-0.27	-0.27	-0.52	-0.12	0.15	-0.25	-0.25	-0.02	-0.06	0.07	-0.05	-0.02	0.13	-0.35	-0.41	-0.24	-0.35	-0.09	-0.01	-0.03	0.01	-0.05	0.03	-0.2	-0.05	0.09	0.05	-0.12	0.12	-0.11	-0.17	0.43	-0.24	-0.03	0.09	0.23	0.07	0.39	-0.15	0.02	-0.18	-0.11	-0.09	-0.16	-0.15	-0.14
A_06_P4953	|| 12 || W || 423475 || 423801 || || || || || || || YLR140W || YLR140W||ebi.ac.uk:Database:sgd;A_06_P4953||www.chem.agilent.com:Database:agp || || || || || || 1080868	-0.11	-0.14	-0.09	-0.11	0.02	-0.12	-0.3	-0.09	-0.12	-1.08	0.08	-0.38	-0.75	-0.77	-0.1	-0.19	-0.05	-0.1	0	-1.1	-0.93	-0.29	-0.48	-0.55	-0.24	-0.73	-0.33	-0.16	0.03	-0.02	-0.23	-0.86	-0.76	0.07	-0.22	-0.85	-0.32	-1.12	-1.82	-0.47	-0.72	-0.74	-0.2	-0.28	-0.04	-0.68	-0.07	0.06
A_06_P1725	PAU3 || 3 || W || 307798 || 308172 || biological_process* || molecular_function || || || || || YCR104W || YCR104W||ebi.ac.uk:Database:sgd;A_06_P1725||www.chem.agilent.com:Database:agp || || || || || || 1080869	-0.03	-0.08	-0.02	-0.04	0.12	0	-0.06	0.09	0.06	0.01	-0.03	-0.05	0.02	0	-0.04	0.02	-0.01	-0.32	-0.04	-0.05	-0.11	-0.07	-0.01	0	-0.04	-0.06	-0.06	0.02	-0.07	-0.19	-0.01	-0.07	0.03	0	0	-0.03	-0.05	0.03	-0.09	0.06	-0.03	-0.12	0.01	0.01	-0.05	0.03	-0.03	-0.01
A_06_P1149	RFT1 || 2 || W || 182404 || 184128 || transport* || sugar:hydrogen ion symporter activity* || || || || || YBL020W || YBL020W||ebi.ac.uk:Database:sgd;A_06_P1149||www.chem.agilent.com:Database:agp || || || || || || 1080870	-0.61	-0.77	-0.66	-0.69	-0.72	-0.68	-0.47	-0.65	-0.81	-0.01	-0.02	0.12	0.01	0	0.05	-0.45	-0.34	-0.96	-0.58	-0.02	0	0.18	-0.02	0.08	0.23	0.01	0.04	0.21	-0.06	-0.07	0.18	0.12	0.04	-0.06	-0.55	-0.15	0.08	-0.18	-0.05	0	-0.05	0.01	-0.71	-0.67	-0.01	-0.03	-0.56	-0.85
A_06_P3378	CHO2 || 7 || W || 802445 || 805054 || telomere maintenance* || transferase activity* || || || || || YGR157W || YGR157W||ebi.ac.uk:Database:sgd;A_06_P3378||www.chem.agilent.com:Database:agp || || || || || || 1080871	-0.23	-0.16	-0.24	-0.24	-0.32	-0.3	-0.19	-0.23	-0.31	-0.2	-0.05	0.11	-0.11	-0.11	0.06	-0.18	-0.09	-0.53	-0.07	-0.23	-0.17	0.07	-0.06	-0.04	0.13	-0.14	0.09	0.26	0.31	0.29	0.21	-0.11	-0.06	-0.02	-0.16	-0.07	0.08	-0.22	-0.46	-0.09	-0.22	0.01	-0.27	-0.23	-0.03	-0.21	-0.4	-0.24
A_06_P4298	HIT1 || 10 || W || 538765 || 539259 || telomere maintenance || molecular_function* || || || || || YJR055W || YJR055W||ebi.ac.uk:Database:sgd;A_06_P4298||www.chem.agilent.com:Database:agp || || || || || || 1080872	-0.05	-0.02	-0.07	-0.04	-0.18	-0.06	0.1	0.03	0	-0.01	-0.04	-0.07	0.01	0	-0.16	0.02	0.16	0.04	0.32	0.04	0.18	-0.06	0.05	0.02	-0.1	-0.14	-0.11	-0.28	-0.04	0.01	-0.25	-0.28	-0.2	-0.25	0.04	0	-0.08	0.4	0.29	0.25	-0.08	-0.2	-0.06	-0.14	0.08	0.08	0.1	-0.01
A_06_P2338	MRP1 || 4 || W || 1169172 || 1170137 || translation* || metal ion binding* || || || || || YDR347W || YDR347W||ebi.ac.uk:Database:sgd;A_06_P2338||www.chem.agilent.com:Database:agp || || || || || || 1080873	0.22	0.22	0.2	0.14	0.1	0.17	0.24	0.21	0.13	0.03	0.04	0.12	0.06	0.04	-0.06	0.24	0.02	0.09	0.18	0.05	0.07	0.06	-0.01	-0.02	0.06	0.15	0.06	-0.12	0.04	0.12	-0.07	0.14	0.1	-0.42	-0.18	0.05	-0.01	0.35	0.32	0.25	0.15	0.17	0.13	0.19	0.01	0.03	0.17	0.17
A_06_P3943	TID3 || 9 || W || 78074 || 80149 || cell cycle* || structural constituent of cytoskeleton || || || || || YIL144W || YIL144W||ebi.ac.uk:Database:sgd;A_06_P3943||www.chem.agilent.com:Database:agp || || || || || || 1080874	0.14	0.19	0.13	0.08	0.22	0.15	0.26	0.25	0.17	0.15	0.18	-0.07	0.03	0.03	-0.05	0.21	0.02	0.33	-0.06	0.14	0.08	0.02	0.12	0.08	0.04	0.08	0.01	-0.13	0	0.05	-0.18	0.12	0.12	0.04	0.17	0.09	-0.08	0.08	0.06	-0.06	0.13	0.15	0.14	0.15	0.11	0.08	0.36	0.32
A_06_P4939	|| 12 || C || 395521 || 394766 || cellular iron ion homeostasis* || molecular_function* || || || || || YLR126C || YLR126C||ebi.ac.uk:Database:sgd;A_06_P4939||www.chem.agilent.com:Database:agp || || || || || || 1080875	0.06	0.15	0.14	0.13	0.15	0.14	-0.08	0.11	0.02	-0.02	-0.09	0	0.03	0.03	0.4	0.2	0.32	0.25	0.32	-0.06	-0.1	-0.06	-0.1	-0.1	-0.06	-0.01	0	0.12	0.03	0.08	0.16	-0.01	-0.06	-0.11	0.13	0.06	0.07	-0.23	-0.32	-0.09	0.04	0	0.15	0.1	-0.14	-0.07	0.17	0.18
A_06_P3308	CTT1 || 7 || W || 654638 || 656326 || electron transport* || metal ion binding* || || || || || YGR088W || YGR088W||ebi.ac.uk:Database:sgd;A_06_P3308||www.chem.agilent.com:Database:agp || || || || || || 1080876	0.05	-0.02	0.11	0.13	0.14	0.03	-0.36	0.07	0.15	-0.01	-0.02	-0.22	0.01	-0.02	-0.26	0.03	0.06	-0.22	-0.14	0.02	0.2	-0.05	0	0.01	-0.08	-0.02	-0.01	-0.31	0.21	0.16	-0.23	0.02	0.04	-0.29	0.12	0	-0.19	-0.12	0.02	-0.26	0.01	0.14	0.11	0.14	-0.02	0.04	0.19	-0.04
A_06_P1966	BRE4 || 4 || C || 42245 || 38868 || transport* || molecular_function || || || || || YDL231C || YDL231C||ebi.ac.uk:Database:sgd;A_06_P1966||www.chem.agilent.com:Database:agp || || || || || || 1080877	0.15	0.12	0.05	0.09	-0.01	0.05	0.15	0.07	0.04	-0.06	-0.06	0.07	0.01	0	-0.03	-0.13	0.17	0.09	0.02	-0.17	-0.17	-0.08	-0.04	-0.03	-0.03	-0.19	-0.1	0.1	-0.02	-0.16	0.08	-0.13	-0.02	-0.06	-1.37	0.03	-0.03	0.16	0.22	0.2	-0.05	-0.19	0.12	0.07	-0.12	-0.07	0.12	-0.09
A_06_P4641	ECM9 || 11 || C || 447679 || 446442 || cell wall organization and biogenesis || molecular_function || || || || || YKR004C || YKR004C||ebi.ac.uk:Database:sgd;A_06_P4641||www.chem.agilent.com:Database:agp || || || || || || 1080878	0.01	0.04	0.09	-0.02	0.06	0.01	0.07	0.05	0.04	-0.01	0.03	0.05	0.07	-0.02	0.02	0.16	0.04	0.01	-0.16	0.06	0.01	0.1	0.07	0.04	0.06	-0.03	-0.05	0.05	0.13	0.23	0.05	-0.07	-0.06	-0.07	0.13	0.09	-0.03	-0.05	0.11	0.16	-0.06	0.16	0.08	0.03	-0.02	0.1	0.15	0.15
A_06_P2435	|| 4 || W || 1345639 || 1346031 || || || || || || || YDR442W || YDR442W||ebi.ac.uk:Database:sgd;A_06_P2435||www.chem.agilent.com:Database:agp || || || || || || 1080879	0.2	0.27	0.2	0.16	0.13	0.24	0.1	0.23	0.36	-0.05	-0.03	-0.04	-0.04	-0.07	-0.01	0.1	0.16	0.23	0.24	-0.04	-0.01	-0.13	-0.06	-0.04	-0.11	-0.06	0.05	-0.01	0.06	0.27	0	-0.03	-0.04	0	-0.04	-0.07	-0.07	0.35	0.29	0.33	0.03	0	0.16	0.18	-0.08	-0.05	0.19	0.05
A_06_P2805	RAD24 || 5 || W || 536295 || 538274 || cell cycle* || nucleotide binding* || || || || || YER173W || YER173W||ebi.ac.uk:Database:sgd;A_06_P2805||www.chem.agilent.com:Database:agp || || || || || || 1080880	-0.33	-0.41	-0.41	-0.43	-0.34	-0.39	-0.05	-0.6	-0.47	-0.05	-0.04	-0.2	-0.06	-0.03	-0.24	0.35	0.16	-0.26	-0.47	-0.01	-0.03	-0.2	-0.02	-0.06	-0.23	-0.05	-0.02	-0.27	-0.17	-0.11	-0.23	-0.08	-0.07	-0.15	1.25	0.96	0.11	0.01	-0.03	-0.18	-0.08	-0.1	-0.36	-0.51	-0.11	-0.09	-0.19	-0.22
A_06_P4608	MIA40 || 11 || W || 75826 || 77037 || transport* || molecular_function || || || || || YKL195W || YKL195W||ebi.ac.uk:Database:sgd;A_06_P4608||www.chem.agilent.com:Database:agp || || || || || || 1080881	0.09	0.17	0.06	0.09	0.17	0.13	0.08	0.13	-0.01	0.01	0.03	-0.04	0.07	0.05	-0.09	0.14	0	0.15	0.01	0.04	0.15	0.07	0	0.01	-0.03	0.1	0.13	-0.1	0.18	0.01	-0.06	0.11	0.17	0.07	-0.02	0.15	-0.05	-0.18	-0.3	-0.1	0.17	0.1	0.11	-0.02	0.02	0.05	0.14	0.17
A_06_P4653	|| 11 || W || 469360 || 470982 || biological_process || molecular_function || || || || || YKR016W || YKR016W||ebi.ac.uk:Database:sgd;A_06_P4653||www.chem.agilent.com:Database:agp || || || || || || 1080882	-0.25	-0.25	-0.25	-0.27	-0.2	-0.33	-0.11	-0.17	-0.15	-0.06	-0.03	-0.04	0.05	0	-0.12	-0.15	-0.19	-0.43	-0.23	0.02	-0.07	-0.05	-0.01	0.06	-0.1	0.02	-0.02	-0.02	-0.14	-0.16	0	-0.12	-0.12	0.09	0.4	-0.04	-0.07	-0.2	-0.39	-0.13	-0.12	-0.19	-0.28	-0.44	-0.05	-0.01	-0.14	-0.18
A_06_P2785	|| 5 || C || 473983 || 472652 || biological_process* || molecular_function* || || || || || YER152C || YER152C||ebi.ac.uk:Database:sgd;A_06_P2785||www.chem.agilent.com:Database:agp || || || || || || 1080883	0.16	0.15	0.09	0.1	0.19	0.09	0.34	0.13	0.21	-0.31	-0.06	0.07	-0.2	-0.19	-0.04	0.5	0.83	0.27	0.42	-0.36	-0.45	-0.11	-0.17	-0.22	-0.04	-0.2	0.06	0.1	0.02	-0.14	0.08	-0.05	0.07	0.08	0.17	-0.23	-0.08	-0.53	-0.77	-0.05	-0.19	-0.16	0.01	-0.02	-0.1	-0.27	-0.01	-0.07
A_06_P1066	ERV46 || 1 || W || 61317 || 62564 || transport* || molecular_function || || || || || YAL042W || YAL042W||ebi.ac.uk:Database:sgd;A_06_P1066||www.chem.agilent.com:Database:agp || || || || || || 1080884	-0.42	-0.55	-0.46	-0.46	-0.39	-0.42	0.16	-0.41	-0.39	0	-0.09	0.06	0.04	0.03	0.13	-0.04	-0.54	-0.23	-0.43	-0.03	-0.13	-0.03	-0.04	-0.03	0.09	0.01	0.02	0.13	-0.15	-0.1	0.13	0.24	0.19	0.12	-0.46	0.11	0.08	-0.28	-0.23	-0.01	0.16	0.17	-0.45	-0.42	-0.08	0	-0.5	-0.48
A_06_P6059	SEC21 || 14 || W || 91994 || 94801 || transport* || molecular_function* || || || || || YNL287W || YNL287W||ebi.ac.uk:Database:sgd;A_06_P6059||www.chem.agilent.com:Database:agp || || || || || || 1080885	-0.04	-0.03	-0.07	-0.05	-0.02	-0.06	-0.2	-0.08	0.04	-0.07	-0.12	-0.21	-0.05	-0.04	-0.25	-0.11	-0.05	0.2	0.45	-0.07	0.06	-0.07	-0.17	-0.08	-0.17	-0.16	-0.18	-0.17	0.12	0.05	-0.16	-0.18	-0.07	-0.38	0.09	-0.01	-0.19	-0.41	-0.43	-0.4	-0.1	-0.04	-0.02	-0.03	-0.11	0.01	-0.02	0.06
A_06_P5450	UBC7 || 13 || W || 318679 || 319176 || ubiquitin cycle* || ligase activity* || || || || || YMR022W || YMR022W||ebi.ac.uk:Database:sgd;A_06_P5450||www.chem.agilent.com:Database:agp || || || || || || 1080886	0.26	0.28	0.29	0.26	0.28	0.28	0.11	0.24	0.31	0.03	-0.03	-0.25	-0.02	-0.01	-0.29	0.31	0.21	0.49	0.24	0.03	0.06	-0.05	-0.11	-0.07	-0.1	0.11	0.03	-0.15	0.01	0.17	-0.21	0.04	-0.02	0.07	-0.08	-0.05	-0.17	0.65	0.74	0.43	0.01	0.06	0.2	0.27	-0.01	-0.07	0.07	0.24
A_06_P2231	AMD2 || 4 || W || 946803 || 948452 || biological_process || hydrolase activity* || || || || || YDR242W || YDR242W||ebi.ac.uk:Database:sgd;A_06_P2231||www.chem.agilent.com:Database:agp || || || || || || 1080887	-0.78	-0.65	-0.71	-0.79	-0.92	-0.78	-0.7	-0.73	-0.83	-0.08	-0.07	0.07	-0.11	-0.09	0.09	-0.62	-0.48	-0.79	-0.55	-0.01	0.06	0.13	-0.04	-0.02	0.15	-0.12	-0.03	0.18	0.09	-0.15	0.07	-0.14	-0.18	0.14	-0.15	-0.22	0.13	0.32	0.43	0.39	-0.21	-0.2	-0.72	-0.7	-0.07	-0.03	-0.61	-0.63
A_06_P5348	NTE1 || 13 || C || 158258 || 153219 || lipid metabolic process* || lysophospholipase activity* || || || || || YML059C || YML059C||ebi.ac.uk:Database:sgd;A_06_P5348||www.chem.agilent.com:Database:agp || || || || || || 1080888	0.07	0	0.08	0.08	0.07	0.09	0.16	-0.07	0.02	0.06	0.01	0.11	0.05	0.03	0.14	0.14	-0.11	0.18	-0.21	0.08	0.08	0.08	0.04	0.02	0.22	0.08	0.05	0.48	0.14	0.28	0.14	0.21	0.12	0.3	0.15	0.05	0.15	0.93	0.88	0.84	0.23	0.22	0.08	0.03	-0.03	0.01	0.01	0.01
A_06_P3595	MAS2 || 8 || C || 159185 || 157737 || proteolysis* || hydrolase activity* || || || || || YHR024C || YHR024C||ebi.ac.uk:Database:sgd;A_06_P3595||www.chem.agilent.com:Database:agp || || || || || || 1080889	-0.01	-0.07	0.06	0.13	0.14	-0.01	-0.25	0.07	0.04	0.03	0.09	-0.66	0.07	0.07	-0.54	0.11	0.21	0.02	0.11	-0.01	-0.08	-0.5	-0.03	-0.04	-0.55	0.15	0.06	-0.56	0	-0.01	-0.49	0.12	0.09	-0.53	0.31	-0.06	-0.41	-0.18	-0.22	-0.58	-0.08	0.19	0.07	0.1	0.04	-0.02	0.11	-0.02
A_06_P2277	NSE3 || 4 || W || 1037191 || 1038102 || response to DNA damage stimulus* || DNA binding || || || || || YDR288W || YDR288W||ebi.ac.uk:Database:sgd;A_06_P2277||www.chem.agilent.com:Database:agp || || || || || || 1080890	-0.05	-0.08	-0.07	-0.09	-0.34	-0.06	0.06	-0.05	-0.14	-0.01	-0.02	0.03	-0.02	-0.01	0.05	-0.12	0	-0.3	0.2	0.02	0.06	0.07	0.02	0.01	-0.02	0.04	0.02	-0.04	-0.09	-0.14	0.01	-0.15	-0.13	-0.04	-0.45	-0.06	0.05	0.3	0.31	0.31	-0.15	-0.18	-0.08	-0.05	0.03	0	0	-0.03
A_06_P3333	DAM1 || 7 || W || 718897 || 719928 || cell cycle* || structural constituent of cytoskeleton || || || || || YGR113W || YGR113W||ebi.ac.uk:Database:sgd;A_06_P3333||www.chem.agilent.com:Database:agp || || || || || || 1080891	-0.18	-0.03	-0.17	-0.22	-0.09	-0.21	-0.38	-0.13	-0.33	0.01	0	-0.1	-0.01	-0.02	-0.13	-0.11	-0.3	-0.37	-0.25	0	0.1	0.01	0.04	0.05	-0.03	0.14	0.17	-0.08	-0.08	-0.01	-0.06	-0.07	-0.03	0.12	0.26	-0.09	-0.07	-0.14	-0.13	-0.36	0.02	-0.04	-0.12	-0.33	0.08	0.11	-0.06	-0.18
A_06_P3180	VRG4 || 7 || W || 76893 || 77906 || transport* || sugar:hydrogen ion symporter activity* || || || || || YGL225W || YGL225W||ebi.ac.uk:Database:sgd;A_06_P3180||www.chem.agilent.com:Database:agp || || || || || || 1080892	-0.05	-0.08	-0.05	-0.03	-0.08	-0.08	0	0.01	-0.09	-0.03	0	-0.04	-0.11	-0.08	-0.11	-0.18	-0.3	-0.01	-0.25	-0.03	-0.07	-0.09	0.03	0.02	-0.09	-0.12	-0.09	-0.13	-0.17	-0.13	-0.15	-0.07	-0.11	-0.08	-0.01	-0.1	-0.08	-0.24	-0.16	-0.32	-0.16	-0.11	-0.02	0.01	-0.02	-0.04	-0.13	-0.18
A_06_P6294	IZH4 || 15 || C || 127920 || 126982 || lipid metabolic process* || metal ion binding || || || || || YOL101C || YOL101C||ebi.ac.uk:Database:sgd;A_06_P6294||www.chem.agilent.com:Database:agp || || || || || || 1080893	0.11	0.17	0.11	0.12	0.11	0.08	0.3	0.15	0.15	0.08	0.09	0.18	0.17	0.14	0.2	0.23	0.14	0.24	0.26	0.11	0.15	0.06	0.15	0.13	0.16	0.03	-0.04	0.31	0.18	0.16	0.29	0.02	0.01	0.19	0.08	0.08	0.13	-0.1	-0.11	-0.09	-0.01	0.04	0.13	0.07	0.06	0.16	0.12	0.15
A_06_P2629	PAC2 || 5 || W || 164526 || 166082 || protein folding* || alpha-tubulin binding || || || || || YER007W || YER007W||ebi.ac.uk:Database:sgd;A_06_P2629||www.chem.agilent.com:Database:agp || || || || || || 1080894	-0.02	0.11	0.17	0.12	0.03	0.01	-0.31	0.1	0.11	0.01	-0.07	0.1	0.02	0.01	-0.1	0.75	0.64	-0.21	-0.03	-0.03	0.05	0.05	0.05	0.02	-0.08	-0.04	-0.04	-0.08	0.28	-0.04	-0.04	-0.08	-0.15	-0.39	0.31	0.07	-0.05	-0.04	-0.02	0.04	-0.06	-0.12	0.19	-0.05	0	0.04	0	-0.13
A_06_P5869	RAS2 || 14 || C || 440572 || 439604 || sporulation (sensu Fungi)* || nucleotide binding* || || || || || YNL098C || YNL098C||ebi.ac.uk:Database:sgd;A_06_P5869||www.chem.agilent.com:Database:agp || || || || || || 1080895	-0.28	-0.2	-0.11	-0.08	-0.03	-0.12	-0.44	-0.21	-0.15	-0.07	-0.01	0	0.1	0.04	0.07	-0.13	-0.28	0.12	0.22	-0.21	-0.05	0.02	0.03	0.05	0.01	0.04	0.12	0.07	-0.04	0.02	0.03	0.1	0.22	0.01	0.69	0.06	0.13	-0.3	-0.12	-0.28	0.14	0.22	-0.1	-0.19	0	0.02	-0.12	0.11
A_06_P1639	SRD1 || 3 || C || 148901 || 148236 || regulation of transcription, DNA-dependent* || molecular_function* || || || || || YCR018C || YCR018C||ebi.ac.uk:Database:sgd;A_06_P1639||www.chem.agilent.com:Database:agp || || || || || || 1080896	0.33	0.2	0.28	0.34	0.28	0.31	0.38	0.35	0.4	0.08	0.04	-0.23	0.09	0.13	-0.2	0.39	0.23	0.49	0.74	0.09	0.1	-0.17	0.03	0.1	-0.12	0.15	0.05	-0.26	0.15	0.02	-0.24	0	0.06	-0.03	0.24	0.11	-0.18	0.02	-0.09	-0.19	-0.01	0.02	0.31	0.3	0.08	0.14	0.4	0.31
A_06_P1485	|| 2 || C || 683727 || 683368 || || || || || || || YBR232C || YBR232C||ebi.ac.uk:Database:sgd;A_06_P1485||www.chem.agilent.com:Database:agp || || || || || || 1080897	-0.57	-0.93	-0.67	-0.71	-0.74	-0.74	-0.65	-0.74	-0.78	-0.03	0.03	0.16	-0.11	-0.06	0.1	-0.58	-0.45	-0.79	-0.63	0	-0.06	-0.02	0.06	0.01	0.03	0.01	-0.02	0.12	-0.23	-0.35	0.04	0.15	0.09	0.44	-0.82	-0.04	0.02	-0.36	-0.15	-0.13	0.02	-0.04	-0.69	-0.66	0.07	0	-0.62	-0.66
A_06_P5402	ZDS2 || 13 || W || 51640 || 54468 || establishment of cell polarity* || molecular_function || || || || || YML109W || YML109W||ebi.ac.uk:Database:sgd;A_06_P5402||www.chem.agilent.com:Database:agp || || || || || || 1080898	0.2	0.21	0.29	0.3	0.28	0.2	-0.33	0.23	0.31	0.1	0	-0.02	0.13	0.12	-0.04	0.13	0.09	0.03	-0.02	0.02	0.07	-0.02	0.02	-0.02	0.08	0.25	0.18	0.37	0.41	0.28	0.08	0.07	0.15	0.25	0.16	0.16	0.03	0.81	0.72	0.55	0.23	0.16	0.29	0.29	0	-0.01	0.25	0.3
A_06_P2144	RPA14 || 4 || W || 769522 || 769935 || transcription* || transferase activity* || || || || || YDR156W || YDR156W||ebi.ac.uk:Database:sgd;A_06_P2144||www.chem.agilent.com:Database:agp || || || || || || 1080899	0.08	0.06	-0.03	-0.03	-0.01	0.04	-0.02	0.04	-0.01	-0.05	-0.01	-0.04	-0.05	0	0	-0.06	-0.21	0.41	-0.27	-0.84	-0.02	-0.08	-0.09	-0.07	-0.02	-0.34	-0.03	-0.05	0.56	0.51	-0.04	-0.01	0.09	0.03	0.74	0.01	-0.03	0.23	0.26	0.26	0.01	-0.14	-0.05	0.04	0	0	-0.05	0
A_06_P3474	PUP2 || 7 || C || 999145 || 998363 || response to stress* || hydrolase activity* || || || || || YGR253C || YGR253C||ebi.ac.uk:Database:sgd;A_06_P3474||www.chem.agilent.com:Database:agp || || || || || || 1080900	-0.21	-0.25	-0.14	-0.12	-0.11	-0.22	0.12	-0.04	-0.1	-0.1	-0.08	0	-0.05	-0.08	-0.07	-0.29	-0.4	-0.34	-0.2	-0.04	-0.01	-0.04	-0.04	-0.04	-0.05	-0.21	-0.14	0.04	-0.01	0	0.02	-0.17	-0.03	-0.1	-0.12	-0.01	-0.1	-0.19	-0.3	-0.33	0.09	-0.01	-0.1	-0.11	-0.1	-0.03	-0.15	-0.18
A_06_P1994	GAL3 || 4 || W || 463431 || 464993 || metabolic process* || nucleotide binding* || || || || || YDR009W || YDR009W||ebi.ac.uk:Database:sgd;A_06_P1994||www.chem.agilent.com:Database:agp || || || || || || 1080901	0.39	0.23	0.38	0.45	0.44	0.4	0.47	0.28	0.33	0.06	0.09	0.02	0.11	0.12	0.05	0.45	0.45	0.46	0.35	0.09	0.13	-0.03	0.07	0.12	-0.01	0.19	0.17	0.02	0.1	0.06	0.07	0.24	0.18	0.34	0.02	0.02	0.05	0.39	0.44	0.34	0.21	0.14	0.45	0.35	0.11	0.08	0.45	0.34
A_06_P1288	FAT1 || 2 || W || 318266 || 320275 || transport* || catalytic activity* || || || || || YBR041W || YBR041W||ebi.ac.uk:Database:sgd;A_06_P1288||www.chem.agilent.com:Database:agp || || || || || || 1080902	0.21	-0.13	0.22	0.24	0.15	0.18	0.2	0.16	0.16	0.18	0.13	-0.06	0.14	0.12	-0.07	0.18	0.1	0.24	-0.06	0.08	0.23	-0.04	0.14	0.14	-0.07	0.17	0.14	-0.04	0	0.05	-0.04	0.02	0.04	0.11	-0.12	0.11	-0.02	-0.06	0.1	-0.1	-0.01	0.01	0.17	0.23	0.13	0.13	0.1	-0.07
A_06_P1432	FZO1 || 2 || C || 589109 || 586542 || mitochondrion organization and biogenesis* || nucleotide binding* || || || || || YBR179C || YBR179C||ebi.ac.uk:Database:sgd;A_06_P1432||www.chem.agilent.com:Database:agp || || || || || || 1080903	-0.02	0.05	-0.05	-0.01	0.07	0.01	0.05	-0.09	-0.03	0.01	-0.02	0.12	0.03	0	0.24	0	-0.21	0	-0.28	0.03	-0.03	0.15	0.03	0.04	0.2	0.04	0	0.2	-0.05	-0.06	0.21	-0.03	-0.01	-0.15	-0.02	0.04	0.2	-0.11	-0.21	0.14	-0.02	-0.06	-0.02	-0.02	-0.02	0.01	-0.02	0.02
A_06_P2998	DST1 || 7 || W || 417487 || 418416 || transcription* || metal ion binding* || || || || || YGL043W || YGL043W||ebi.ac.uk:Database:sgd;A_06_P2998||www.chem.agilent.com:Database:agp || || || || || || 1080904	-0.19	-0.18	-0.11	-0.18	-0.27	-0.26	-0.2	-0.2	-0.26	0	0.01	-0.08	0.02	0.03	-0.1	-0.19	-0.17	0.12	-0.04	0.01	0.09	-0.02	0	0.05	0	-0.03	-0.03	-0.18	0	0.01	-0.13	-0.02	0.02	0.19	0	0	-0.09	-0.13	-0.25	-0.25	-0.01	0.03	-0.26	-0.24	0.02	-0.08	-0.35	-0.18
A_06_P4693	RHO4 || 11 || W || 547858 || 548733 || small GTPase mediated signal transduction* || nucleotide binding* || || || || || YKR055W || YKR055W||ebi.ac.uk:Database:sgd;A_06_P4693||www.chem.agilent.com:Database:agp || || || || || || 1080905	0.02	0.07	-0.01	0.03	0.13	0.07	0.11	0.07	0.09	-0.12	-0.13	-0.15	-0.11	-0.17	-0.11	-0.02	-0.21	0.02	-0.14	-0.13	-0.04	0.01	-0.13	-0.14	-0.03	-0.15	-0.15	-0.26	-0.02	0	-0.2	-0.29	-0.25	-0.17	0	-0.12	-0.1	-0.21	-0.27	-0.18	-0.06	-0.14	0.07	-0.18	-0.09	-0.09	0.04	0.17
A_06_P3858	|| 9 || W || 246911 || 247195 || || || || || || || YIL058W || YIL058W||ebi.ac.uk:Database:sgd;A_06_P3858||www.chem.agilent.com:Database:agp || || || || || || 1080906	0.11	0.13	0.15	0.14	0.05	0.16	0.13	0.07	0.04	-0.09	-0.09	0.02	-0.09	-0.08	-0.02	-0.03	-0.09	0.04	-0.02	0.02	-0.24	0.14	0.02	0.07	0.16	-0.06	-0.04	0.1	-0.22	-0.18	0.06	0.11	-0.01	0.2	-0.09	-0.2	-0.01	-0.43	-0.61	0.18	-0.23	-0.27	0.04	0.14	0.04	-0.01	0.16	0.04
A_06_P6472	TFC7 || 15 || W || 528942 || 530249 || transcription* || DNA binding* || || || || || YOR110W || YOR110W||ebi.ac.uk:Database:sgd;A_06_P6472||www.chem.agilent.com:Database:agp || || || || || || 1080907	0.35	0.28	0.29	0.21	0.23	0.37	0.28	0.4	0.36	0.03	0.05	0.07	-0.01	0	-0.02	0.24	0.04	0.22	-0.06	0.08	0.08	0.02	0	0.03	-0.01	0.01	-0.01	-0.16	-0.29	-0.08	-0.16	-0.02	-0.05	-0.26	-0.05	-0.02	-0.03	-0.24	-0.21	-0.28	-0.05	-0.01	0.27	0.4	0.1	-0.05	0.41	0.43
A_06_P6518	NFI1 || 15 || C || 630541 || 628361 || telomere maintenance* || metal ion binding* || || || || || YOR156C || YOR156C||ebi.ac.uk:Database:sgd;A_06_P6518||www.chem.agilent.com:Database:agp || || || || || || 1080908	0.07	0.09	-0.04	-0.03	0.04	0.1	0.05	0.05	-0.03	0.14	0.13	0.07	0.07	0.13	0.01	-0.07	0.01	0.21	0.02	0.14	0.1	-0.08	0.1	0.09	-0.01	0.2	0.12	-0.07	0	-0.03	-0.05	0.14	0.15	0.21	0.12	0.11	0	-0.22	-0.14	-0.28	0.03	0.1	0.05	0.11	0.11	0.09	0.04	0.15
A_06_P6507	PNO1 || 15 || C || 606172 || 605348 || ribosome biogenesis and assembly* || RNA binding* || || || || || YOR145C || YOR145C||ebi.ac.uk:Database:sgd;A_06_P6507||www.chem.agilent.com:Database:agp || || || || || || 1080909	0	0.09	0.01	0	0.07	0.04	-0.22	0.04	0.09	0.1	0.11	0.11	0.08	0.12	0.14	0.01	0.09	0	0.03	0.1	0.01	0.05	0	0.07	0.09	0.02	0.06	0.15	0.09	0.06	0.11	0.01	-0.06	0.11	0.02	0.11	0.1	-0.1	-0.09	-0.16	-0.07	-0.02	0.03	-0.01	0.07	0.11	0.04	0.1
A_06_P6776	|| 16 || C || 520231 || 518732 || biological_process* || oxidoreductase activity* || || || || || YPL017C || YPL017C||ebi.ac.uk:Database:sgd;A_06_P6776||www.chem.agilent.com:Database:agp || || || || || || 1080910	-0.2	-0.24	-0.11	-0.15	-0.18	-0.07	-0.21	-0.17	-0.11	-0.23	-0.01	0.08	-0.05	-0.09	-0.03	-0.11	0	0.19	0.03	-0.47	-0.33	0.05	-0.16	0.03	0.03	-0.38	0.02	0.03	-0.08	0.05	0.02	0	0.1	-0.22	-0.19	-0.05	0.05	0.26	0.32	0.3	-0.06	-0.03	-0.28	-0.16	0.05	-0.22	-0.17	-0.27
A_06_P2741	FLO8 || 5 || C || 377610 || 375211 || transcription* || specific RNA polymerase II transcription factor activity || || || || || YER109C || YER109C||ebi.ac.uk:Database:sgd;A_06_P2741||www.chem.agilent.com:Database:agp || || || || || || 1080911	0.03	0.05	0	-0.07	-0.12	0.06	-0.01	0.03	0.05	0	-0.08	-0.09	-0.03	0	-0.11	0.56	0.61	0.13	0.18	0.02	0.03	-0.01	0.05	0	-0.05	0.11	0.14	-0.17	0.16	0.13	-0.16	-0.02	-0.07	0.03	0.03	0.04	-0.08	-0.11	-0.12	0.06	0.05	0.12	-0.07	-0.17	-0.01	0.01	0.06	0.01
A_06_P6588	ISU2 || 15 || C || 762085 || 761615 || cellular iron ion homeostasis* || molecular_function* || || || || || YOR226C || YOR226C||ebi.ac.uk:Database:sgd;A_06_P6588||www.chem.agilent.com:Database:agp || || || || || || 1080912	-0.27	-0.31	-0.23	-0.31	-0.26	-0.15	-0.3	-0.31	-0.3	-0.01	-0.01	0.03	-0.03	0	-0.12	-0.38	-0.2	-0.1	-0.22	-0.01	-0.04	-0.06	0.04	0.04	-0.06	0.01	0	-0.08	-0.12	-0.24	-0.09	0.07	0.1	0.09	-0.08	-0.06	-0.13	-0.36	-0.31	-0.43	0.05	0.07	-0.27	-0.26	0.01	0.04	-0.28	-0.32
A_06_P7124	|| 16 || C || 697499 || 697128 || || || || || || || YPR077C || YPR077C||ebi.ac.uk:Database:sgd;A_06_P7124||www.chem.agilent.com:Database:agp || || || || || || 1080913	0.08	0.13	0.12	0.15	0.15	0.14	-0.02	0.09	0.18	-0.05	-0.09	-0.02	-0.06	-0.02	-0.02	0.14	0.28	0.22	0.34	0.02	0.07	0.06	-0.03	-0.13	-0.02	0.13	0.04	0.12	-0.04	0.03	0.09	0.15	0.07	-0.19	0.01	0.02	0.05	0.47	0.36	0.27	0.07	0.12	0.15	0.15	-0.03	-0.08	0.18	0.17
A_06_P5499	ABF2 || 13 || W || 411568 || 412119 || regulation of transcription, DNA-dependent* || DNA binding* || || || || || YMR072W || YMR072W||ebi.ac.uk:Database:sgd;A_06_P5499||www.chem.agilent.com:Database:agp || || || || || || 1080914	0.18	0.18	0.27	0.26	0.32	0.17	-0.28	0.21	0.24	0.05	0.05	-0.07	0.02	0.04	0.02	0.1	0.06	0.32	-0.01	-0.03	-0.05	0.01	0.03	0	0.05	0	0.02	-0.04	0	0.06	-0.1	0.08	0.15	0.4	0.32	0.05	0.03	0.82	0.53	0.62	0.18	0.12	0.28	0.14	0.04	0.02	0.19	0.17
A_06_P7131	|| 16 || W || 706970 || 708340 || biological_process || molecular_function || || || || || YPR084W || YPR084W||ebi.ac.uk:Database:sgd;A_06_P7131||www.chem.agilent.com:Database:agp || || || || || || 1080915	0.17	0.24	0.21	0.27	0.14	0.26	0.3	0.24	0.28	0.09	0.02	-0.03	-0.04	-0.03	-0.11	0.11	-0.12	0.27	-0.01	0.11	0.02	-0.01	-0.01	0.07	0.03	0.07	-0.04	-0.13	-0.31	-0.17	-0.16	0.1	-0.02	0.2	-0.39	-0.1	-0.1	0.31	0.24	0.24	-0.07	-0.16	0.11	0.24	0.08	0.03	0.18	0.16
A_06_P4629	JEN1 || 11 || W || 22234 || 24084 || transport* || transporter activity* || || || || || YKL217W || YKL217W||ebi.ac.uk:Database:sgd;A_06_P4629||www.chem.agilent.com:Database:agp || || || || || || 1080916	-0.18	-0.06	-0.17	-0.13	-0.1	-0.13	0.03	-0.05	-0.03	-0.15	-0.11	0.05	-0.19	-0.18	0.02	-0.11	-0.29	-0.01	-0.13	-0.16	-0.14	-0.01	-0.16	-0.36	0.01	-0.27	-0.29	-0.05	-0.08	-0.18	-0.06	-0.16	-0.11	0.09	-0.11	-0.1	-0.01	-0.17	-0.31	0.02	-0.1	-0.14	-0.12	-0.21	-0.23	-0.18	-0.14	-0.08
A_06_P4675	SPC34 || 11 || C || 511439 || 510552 || cell cycle* || structural constituent of cytoskeleton || || || || || YKR037C || YKR037C||ebi.ac.uk:Database:sgd;A_06_P4675||www.chem.agilent.com:Database:agp || || || || || || 1080917	0.07	0.21	0.09	-0.05	-0.07	0.01	0.23	0.06	0	-0.05	-0.07	0.1	-0.05	-0.06	-0.06	0.17	0.29	-0.43	0.41	-0.02	-0.02	0.01	-0.02	-0.04	0.03	-0.13	-0.11	0.1	0.12	-0.01	0.07	-0.06	-0.05	0.03	0.12	-0.08	-0.03	-0.26	-0.36	-0.16	0.09	-0.03	0.07	-0.06	-0.06	-0.04	0.24	0.15
A_06_P5803	SIW14 || 14 || W || 574507 || 575352 || telomere maintenance* || hydrolase activity* || || || || || YNL032W || YNL032W||ebi.ac.uk:Database:sgd;A_06_P5803||www.chem.agilent.com:Database:agp || || || || || || 1080918	0	0.06	0.02	-0.04	-0.02	0.01	0.19	0.02	0.06	0.05	0.11	0.01	0.08	0.08	-0.01	0.1	0.03	-0.07	0.04	0.02	0.16	0.04	0.1	0.06	-0.03	0	0.04	-0.01	0.16	0.22	0.06	0.12	-0.03	-0.06	0.08	0.04	-0.01	-0.21	-0.34	-0.22	0.1	0.25	0.02	0.03	0.08	0.04	0.12	0.12
A_06_P5109	GSP1 || 12 || C || 721432 || 720773 || transport* || nucleotide binding* || || || || || YLR293C || YLR293C||ebi.ac.uk:Database:sgd;A_06_P5109||www.chem.agilent.com:Database:agp || || || || || || 1080919	0.12	0.17	0.15	0.14	0.19	0.13	-0.12	0.12	0.1	0	0.02	0.01	0.01	-0.03	0.32	0.11	0.17	0.28	0.09	-0.01	0.08	0.07	0.03	0.01	0.07	-0.12	-0.08	0.04	0.13	0.14	0.05	-0.18	-0.13	-0.06	-0.02	0.02	0.05	-0.08	-0.42	-0.27	0.07	0	0.12	-0.14	0	0.08	0.12	0.16
A_06_P1475	PCS60 || 2 || C || 668346 || 666715 || biological_process* || catalytic activity* || || || || || YBR222C || YBR222C||ebi.ac.uk:Database:sgd;A_06_P1475||www.chem.agilent.com:Database:agp || || || || || || 1080920	0.07	-0.14	0.06	0.1	0.25	0.15	-0.2	0.18	0.14	0.06	0.09	-0.06	0.14	0.12	-0.04	0.18	0.23	0	-0.11	0.04	-0.1	-0.15	0.05	0.01	-0.2	0.17	0.18	-0.05	0.34	0.01	-0.01	0.14	0.29	-0.01	0.25	0.23	-0.02	-0.22	0.02	-0.05	0.17	0.11	0.2	0.17	0.02	0.08	0.33	0.28
A_06_P3098	MRF1 || 7 || C || 235963 || 234722 || translation* || translation release factor activity* || || || || || YGL143C || YGL143C||ebi.ac.uk:Database:sgd;A_06_P3098||www.chem.agilent.com:Database:agp || || || || || || 1080921	-0.18	-0.34	-0.2	-0.14	-0.22	-0.09	0.07	-0.09	-0.17	-0.03	-0.04	-0.04	-0.06	-0.01	0	-0.07	-0.2	0.04	-0.36	0.01	0.14	0.02	-0.03	-0.03	-0.02	-0.07	-0.05	-0.17	-0.08	-0.03	-0.11	-0.08	-0.11	-0.05	-0.01	0.01	0.02	-0.2	-0.09	-0.26	-0.07	-0.08	-0.06	-0.19	-0.01	-0.01	-0.15	-0.16
A_06_P6796	EGD1 || 16 || C || 481898 || 481425 || transport* || unfolded protein binding || || || || || YPL037C || YPL037C||ebi.ac.uk:Database:sgd;A_06_P6796||www.chem.agilent.com:Database:agp || || || || || || 1080922	0.01	0.15	0.02	0.11	0.03	0.07	0.08	0.03	-0.01	-0.06	-0.04	-0.06	0	-0.03	-0.04	0	0.03	0.25	0.05	-0.06	0.04	-0.01	-0.02	-0.03	-0.06	-0.05	-0.09	0.1	-0.15	-0.1	0.04	-0.03	0.1	-0.04	0.04	0	0.05	0.23	0.13	0.16	0.03	0.03	-0.03	0.11	-0.05	-0.11	0.07	0.09
A_06_P3305	RPL11B || 7 || C || 648911 || 648387 || translation* || RNA binding* || || || || || YGR085C || YGR085C||ebi.ac.uk:Database:sgd;A_06_P3305||www.chem.agilent.com:Database:agp || || || || || || 1080923	0.13	0.04	0.09	0.16	0.12	0.09	0.14	0.18	0.17	0.01	0.03	-0.14	-0.07	0.05	-0.08	0.1	0.06	-0.05	0.15	0.05	0	-0.06	0.02	0.01	-0.07	0.02	0.16	-0.04	0.14	0.1	-0.02	0.11	0.1	-0.05	0.06	0.09	-0.06	-0.11	0.04	-0.19	0	0.07	0.13	0.12	-0.02	0.09	0.17	0.09
A_06_P6656	UAF30 || 15 || W || 869207 || 869893 || transcription* || RNA polymerase I transcription factor activity* || || || || || YOR295W || YOR295W||ebi.ac.uk:Database:sgd;A_06_P6656||www.chem.agilent.com:Database:agp || || || || || || 1080924	-0.06	-0.08	-0.05	-0.07	-0.09	-0.06	0.02	-0.08	-0.09	0.07	0.06	0.07	0.12	0.1	0.01	-0.09	0.06	0.15	0.21	0.04	-0.04	0.11	0.08	0.07	0.1	-0.03	-0.01	-0.01	0.24	0.07	0.04	-0.1	0.02	-0.18	0.1	0.12	0.05	-0.19	-0.12	-0.22	-0.04	0.08	-0.14	-0.05	0.06	0.15	-0.06	-0.05
A_06_P7181	TOM5 || 16 || W || 797553 || 797705 || transport* || protein transporter activity || || || || || YPR133W-A || YPR133W-A||ebi.ac.uk:Database:sgd;A_06_P7181||www.chem.agilent.com:Database:agp || || || || || || 1080925	0.12	0.03	0.21	0.14	0.16	0.22	0.01	0.19	0.33	-0.09	-0.23	-0.23	-0.14	-0.19	-0.27	0.21	0.05	0.28	0.07	-0.05	0.01	-0.07	-0.13	-0.08	-0.14	-0.08	-0.19	-0.26	-0.23	-0.12	-0.3	-0.17	-0.15	-0.24	-0.11	-0.02	-0.17	0.33	0.28	0.13	-0.18	-0.2	0.12	0.21	-0.12	-0.12	0.17	0.07
A_06_P3902	DPH1 || 9 || W || 171748 || 173025 || peptidyl-diphthamide biosynthetic process from peptidyl-histidine || molecular_function || || || || || YIL103W || YIL103W||ebi.ac.uk:Database:sgd;A_06_P3902||www.chem.agilent.com:Database:agp || || || || || || 1080926	0.04	0.08	0.07	0.05	0.13	0.11	-0.11	0.08	0.21	-0.05	-0.07	0	-0.06	-0.04	0.1	0.04	0.14	-0.14	0	0.02	0.11	0.01	-0.08	-0.03	0.06	0.04	0.06	0.04	0	0.07	0.08	0.12	0.07	-0.21	0.17	-0.07	0.05	-0.13	-0.22	-0.02	0.19	0.23	0.09	0.09	-0.02	-0.06	0.14	0.14
A_06_P1183	|| 2 || W || 119338 || 119712 || || || || || || || YBL053W || YBL053W||ebi.ac.uk:Database:sgd;A_06_P1183||www.chem.agilent.com:Database:agp || || || || || || 1080927	0.13	0.15	0.08	0.13	0.25	0.22	0.09	0.11	0.12	-0.02	-0.03	0.01	-0.07	-0.1	-0.02	0.25	0	-0.12	-0.05	-0.04	0.01	0.11	0.02	0.05	0.05	-0.14	-0.06	-0.15	-0.17	-0.18	-0.13	0.04	-0.18	0.12	0.13	-0.12	0.03	-0.08	0.13	0.06	-0.12	-0.18	0.2	0.28	0.02	0.05	0.25	0.03
A_06_P6486	UBP2 || 15 || C || 558643 || 554825 || ubiquitin cycle* || hydrolase activity* || || || || || YOR124C || YOR124C||ebi.ac.uk:Database:sgd;A_06_P6486||www.chem.agilent.com:Database:agp || || || || || || 1080928	-0.01	0.05	-0.09	0	0.07	0.04	-0.13	0.04	0.06	0.15	0.08	0.17	0.08	0.04	0.3	-0.11	-0.09	-0.09	-0.18	0.08	0.25	0.14	0.07	-0.01	0.23	0.13	0.1	0.33	0.33	0.41	0.33	0.08	0.07	0.28	0.2	0.01	0.26	-0.01	-0.12	-0.07	0	0.13	0.05	0.11	0.09	0.06	0.1	0.09
A_06_P4938	|| 12 || W || 393485 || 393895 || biological_process || molecular_function || || || || || YLR125W || YLR125W||ebi.ac.uk:Database:sgd;A_06_P4938||www.chem.agilent.com:Database:agp || || || || || || 1080929	0.31	0.34	0.35	0.32	0.39	0.32	-0.06	0.31	0.39	-0.02	-0.01	-0.08	-0.02	0.01	0.22	0.39	0.31	0.23	0.23	-0.01	-0.07	-0.05	0.01	-0.02	-0.04	-0.02	-0.07	-0.07	-0.11	-0.08	-0.06	-0.06	-0.12	0.11	0.07	-0.03	-0.1	-0.22	-0.4	-0.37	-0.02	-0.1	0.33	0.27	-0.01	0.01	0.35	0.39
A_06_P3243	MTL1 || 7 || W || 529268 || 530923 || cell wall organization and biogenesis || molecular_function || || || || || YGR023W || YGR023W||ebi.ac.uk:Database:sgd;A_06_P3243||www.chem.agilent.com:Database:agp || || || || || || 1080930	0.03	0.16	0.12	0.12	0.07	0.11	-0.05	0.14	0.04	0.03	0.08	-0.19	0.02	0.02	-0.23	0.03	0.03	0.31	0.1	-0.01	-0.04	-0.11	0.08	0.08	-0.16	-0.04	0.01	-0.4	-0.05	0	-0.29	0.11	0.09	-0.41	0.02	0.03	-0.2	-0.12	-0.36	-0.36	0.08	0.06	0.13	0	0.07	0.02	0.09	0.1
A_06_P3234	MSB2 || 7 || W || 516947 || 520867 || response to osmotic stress* || osmosensor activity || || || || || YGR014W || YGR014W||ebi.ac.uk:Database:sgd;A_06_P3234||www.chem.agilent.com:Database:agp || || || || || || 1080931	-0.11	-0.14	-0.1	-0.11	-0.14	-0.13	-0.36	-0.1	-0.12	0.01	-0.03	0.13	0.01	-0.03	0.19	-0.03	-0.07	-0.19	-0.13	0.05	0.05	0.18	0	-0.06	0.19	0.07	0.01	0.1	0.05	0.09	0.18	0.23	0.16	-0.1	-0.03	-0.01	0.18	-0.14	-0.21	-0.09	0.37	0.01	-0.15	-0.03	0.01	0	-0.11	-0.09
A_06_P2700	ARG5,6 || 5 || W || 295408 || 297999 || amino acid biosynthetic process* || transferase activity* || || || || || YER069W || YER069W||ebi.ac.uk:Database:sgd;A_06_P2700||www.chem.agilent.com:Database:agp || || || || || || 1080932	-0.3	-0.24	-0.23	-0.35	-0.29	-0.32	-0.11	-0.25	-0.38	-0.11	-0.06	0.07	-0.03	-0.1	-0.01	0.48	0.52	-0.59	-0.05	-0.04	-0.02	0.08	-0.06	-0.09	0.04	-0.1	-0.12	0.1	-0.05	-0.15	0.08	-0.12	-0.1	0.04	-0.33	-0.14	0.08	-0.38	-0.2	-0.07	-0.17	-0.14	-0.31	-0.37	-0.07	0.03	-0.39	-0.47
A_06_P4510	UTP11 || 11 || C || 256116 || 255364 || ribosome biogenesis and assembly* || snoRNA binding || || || || || YKL099C || YKL099C||ebi.ac.uk:Database:sgd;A_06_P4510||www.chem.agilent.com:Database:agp || || || || || || 1080933	0.08	0.07	0.04	0.04	-0.24	0.1	0.06	0.06	0.02	-0.05	0.02	-0.34	0.03	-0.02	-0.52	0	-0.17	0.1	-0.13	-0.06	-0.03	-0.12	-0.01	-0.01	-0.24	-0.04	0.01	-0.59	0.09	0.12	-0.48	0.08	0.11	-0.58	-0.05	0	-0.35	-0.25	-0.45	-0.58	0.18	0.13	-0.03	-0.18	0.07	0.03	0.03	0.11
A_06_P4535	|| 11 || W || 211687 || 212067 || || || || || || || YKL123W || YKL123W||ebi.ac.uk:Database:sgd;A_06_P4535||www.chem.agilent.com:Database:agp || || || || || || 1080934	-0.04	-0.01	-0.02	0.01	-0.03	0.03	0.01	0	-0.01	-0.03	-0.05	-0.13	-0.02	-0.04	-0.22	-0.15	-0.17	0.05	-0.12	0.01	0.06	-0.03	-0.08	-0.03	-0.1	-0.06	-0.07	-0.23	0.02	0.05	-0.18	-0.1	-0.1	-0.48	-0.17	-0.04	-0.15	-0.12	-0.15	-0.09	0.11	0.02	-0.02	-0.25	-0.01	-0.02	-0.09	-0.01
A_06_P1642	PET18 || 3 || C || 154657 || 154010 || mitochondrion organization and biogenesis* || molecular_function || || || || || YCR020C || YCR020C||ebi.ac.uk:Database:sgd;A_06_P1642||www.chem.agilent.com:Database:agp || || || || || || 1080935	-0.01	-0.27	-0.03	-0.08	-0.01	-0.04	0.04	0.01	-0.1	-0.08	-0.13	0.22	-0.12	-0.1	0.11	-0.03	-0.07	-0.1	0.3	-0.07	-0.11	0.09	0.02	0.03	0.17	-0.09	-0.03	0.32	0.15	-0.08	0.28	-0.09	-0.16	0.05	0.01	-0.11	0.17	-0.08	-0.13	-0.09	-0.21	-0.24	-0.06	-0.01	-0.15	-0.06	0.03	-0.05
A_06_P3594	MYO1 || 8 || W || 151659 || 157445 || cytokinesis* || nucleotide binding* || || || || || YHR023W || YHR023W||ebi.ac.uk:Database:sgd;A_06_P3594||www.chem.agilent.com:Database:agp || || || || || || 1080936	-0.19	-0.18	-0.07	-0.07	0.04	-0.04	-0.43	-0.05	-0.09	0.12	0.16	-0.09	0.27	0.24	-0.03	-0.03	0.07	-0.2	0	0.08	0.18	0.04	0.02	0.07	-0.03	0.32	0.32	-0.15	0.5	0.29	0.02	0.27	0.31	-0.38	0.09	0.27	-0.01	-0.01	-0.06	-0.19	0.26	0.4	-0.02	0.03	0.12	0.14	0	0.03
A_06_P6675	RPL20B || 15 || C || 901191 || 900247 || translation* || structural constituent of ribosome || || || || || YOR312C || YOR312C||ebi.ac.uk:Database:sgd;A_06_P6675||www.chem.agilent.com:Database:agp || || || || || || 1080937	0.13	0.2	0.15	0.12	0.11	0.06	0.08	0.08	0.09	0.04	0.02	-0.07	0.13	0.09	0	0.1	0.18	0.24	0.2	-0.01	0.16	-0.06	0.01	-0.01	-0.04	0.06	0.02	-0.01	0.09	-0.01	0.02	0.06	0.11	0.03	0.06	0.16	0.04	0.3	0.49	0.18	0.02	0.21	0.09	0.18	0.01	0.08	0.06	0.09
A_06_P1178	|| 2 || W || 127302 || 127613 || || || || || || || YBL048W || YBL048W||ebi.ac.uk:Database:sgd;A_06_P1178||www.chem.agilent.com:Database:agp || || || || || || 1080938	-0.03	0.04	-0.08	-0.06	-0.05	0.01	0.12	-0.07	0.01	-0.06	-0.06	0.23	0	-0.05	0.16	-0.16	-0.34	-0.04	-0.35	-0.01	-0.01	0.07	-0.07	0.08	0.11	-0.14	-0.01	0.1	-0.06	-0.1	0.12	0.18	-0.01	0.22	-0.06	-0.05	0.06	-0.22	-0.19	-0.01	0.02	-0.06	-0.04	0.04	0.01	-0.02	-0.04	-0.12
A_06_P1135	LDB7 || 2 || C || 217132 || 216590 || transcription* || DNA-dependent ATPase activity || || || || || YBL006C || YBL006C||ebi.ac.uk:Database:sgd;A_06_P1135||www.chem.agilent.com:Database:agp || || || || || || 1080939	0.14	0.05	0.15	0.08	0.13	0.09	0.16	0.16	0.01	0	-0.03	0.06	0.11	0.04	0.1	0.47	0.27	-0.15	0.24	-0.05	-0.19	-0.02	-0.07	-0.03	0	-0.02	0.03	0.09	-0.2	-0.13	0.1	0.18	0.18	0.2	0.06	0.05	0.11	-0.32	-0.16	-0.02	0.11	0.04	0.11	0.15	-0.05	0	0.16	-0.06
A_06_P7100	SMK1 || 16 || W || 666277 || 667443 || protein amino acid phosphorylation* || nucleotide binding* || || || || || YPR054W || YPR054W||ebi.ac.uk:Database:sgd;A_06_P7100||www.chem.agilent.com:Database:agp || || || || || || 1080940	0.14	0.23	0.1	0.2	0.14	0.32	0.13	0.15	0.76	-0.05	-0.07	0	0.06	-0.01	0.07	0.16	-0.05	0.22	0.12	0.02	0.21	-0.01	0	-0.01	0.1	0.1	0.09	0.21	0.04	0.1	0.2	-0.04	0.03	0	0.07	0.03	0.09	0.49	0.35	0.49	0.05	0.12	0.18	0.23	0	-0.01	0.2	0.16
A_06_P1883	RPC53 || 4 || W || 183344 || 184612 || transcription* || transferase activity* || || || || || YDL150W || YDL150W||ebi.ac.uk:Database:sgd;A_06_P1883||www.chem.agilent.com:Database:agp || || || || || || 1080941	0.07	-0.09	0.02	0.07	0.14	0.09	-0.01	0.15	0.12	0.1	0.1	0.06	0.1	0.12	0.08	0.07	0.08	-0.07	0.01	0.02	-0.07	0.07	0.11	0.09	0.09	0.04	0.08	-0.09	0.08	-0.12	-0.04	-0.04	0.04	0.1	0.03	0.11	0.02	0.29	0.4	0.3	-0.02	-0.13	0.07	0.1	0.08	0.1	0.01	0.05
A_06_P3194	CSE1 || 7 || W || 49552 || 52434 || transport* || binding* || || || || || YGL238W || YGL238W||ebi.ac.uk:Database:sgd;A_06_P3194||www.chem.agilent.com:Database:agp || || || || || || 1080942	0.01	0.21	0.06	0.03	0.14	-0.01	0.11	0.18	0.19	-0.11	-0.08	-0.09	-0.15	-0.16	-0.2	-0.01	-0.09	-0.14	-0.32	-0.12	0.1	-0.1	-0.1	-0.12	-0.05	-0.13	-0.09	-0.13	-0.01	-0.17	-0.17	-0.08	-0.03	0.02	0.04	-0.17	-0.16	-0.24	-0.1	-0.22	-0.08	-0.16	0.1	0.1	-0.14	-0.1	0.08	0.1
A_06_P6807	CAM1 || 16 || W || 464398 || 465645 || translation* || calcium ion binding* || || || || || YPL048W || YPL048W||ebi.ac.uk:Database:sgd;A_06_P6807||www.chem.agilent.com:Database:agp || || || || || || 1080943	0.41	0.53	0.51	0.46	0.63	0.52	0.22	0.54	0.52	0.12	0.1	0.14	0.11	0.12	0.15	0.48	0.45	-0.03	0.43	0.07	0.13	0.1	0.1	0.13	0.13	0.11	0.06	0.11	0.02	-0.08	0.09	0.09	0.17	0	0.09	0.05	0.18	0.2	0.13	0.18	0.04	-0.1	0.49	0.49	0.15	0.16	0.61	0.46
A_06_P1009	AI5_BETA || 17 || W || 24156 || 25255 || biological_process* || molecular_function* || || || || || Q0075 || Q0075||ebi.ac.uk:Database:sgd;A_06_P1009||www.chem.agilent.com:Database:agp || || || || || || 1080944	1.03	0.4	0.46	0.87	0.72	0.35	-0.61	0.48	0.59	-0.06	-0.13	-0.27	-0.37	-0.02	-0.55	-0.58	-0.53	-1.97	-1.25	0.29	0.25	-0.24	-0.02	0.51	-0.3	-0.24	-0.09	-0.8	-0.29	-0.4	-0.8	-0.4	-0.32	-0.65	0.54	-0.03	-0.71	-0.06	0.12	-0.51	-0.13	-0.24	0.86	0.97	0.23	0.54	0.22	0.2
A_06_P2163	RSM24 || 4 || C || 814149 || 813190 || translation* || structural constituent of ribosome || || || || || YDR175C || YDR175C||ebi.ac.uk:Database:sgd;A_06_P2163||www.chem.agilent.com:Database:agp || || || || || || 1080945	0.07	0.04	-0.02	0.04	0.13	0.06	-0.08	-0.1	0.15	0.16	0.06	-0.1	0.2	0.2	-0.05	-0.12	-0.19	-0.14	-0.29	0.04	0.14	-0.1	0.13	0.03	-0.12	0.24	0.22	0.08	0.31	0.18	0.12	0.15	0.21	0.05	-0.03	0.16	-0.08	0.37	0.47	0.36	0.22	0.15	0.03	0.09	0.05	0.12	0.09	0.19
A_06_P5180	NMD4 || 12 || C || 853150 || 852494 || mRNA catabolic process, nonsense-mediated decay || molecular_function || || || || || YLR363C || YLR363C||ebi.ac.uk:Database:sgd;A_06_P5180||www.chem.agilent.com:Database:agp || || || || || || 1080946	0.26	0.27	0.23	0.26	0.33	0.33	0.01	0.28	0.33	0.09	0.04	0.06	0.11	0.05	0.47	0.21	0.09	-0.01	-0.09	0.05	0.11	0.05	0	0.02	0.09	0.03	-0.01	0.2	0.16	0.17	0.19	-0.09	-0.26	0.12	0.2	0.07	0.15	-0.05	-0.09	-0.17	0.09	-0.01	0.33	0.09	0.03	0.06	0.39	0.37
A_06_P2526	|| 4 || C || 1500545 || 1499388 || telomere maintenance || molecular_function || || || || || YDR532C || YDR532C||ebi.ac.uk:Database:sgd;A_06_P2526||www.chem.agilent.com:Database:agp || || || || || || 1080947	-0.11	-0.22	-0.26	-0.18	-0.19	-0.19	-0.21	-0.22	-0.29	-0.01	-0.01	-0.11	-0.12	-0.08	-0.08	-0.2	-0.08	-0.38	-0.07	-0.09	-0.03	-0.09	-0.07	-0.08	-0.08	-0.08	-0.1	-0.18	-0.04	-0.23	-0.16	-0.02	-0.08	-0.17	-0.04	-0.06	-0.05	0.26	0.41	0.2	-0.05	0.08	-0.16	-0.36	-0.04	-0.06	-0.06	-0.39
A_06_P4877	|| 12 || C || 266919 || 266374 || biological_process || molecular_function || || || || || YLR065C || YLR065C||ebi.ac.uk:Database:sgd;A_06_P4877||www.chem.agilent.com:Database:agp || || || || || || 1080948	-0.01	-0.08	0.03	-0.03	0.08	0.02	-0.07	-0.1	-0.07	-0.18	-0.17	-0.05	-0.17	-0.22	0.14	-0.05	-0.34	-0.23	-0.41	-0.21	-0.2	0.02	-0.15	-0.17	-0.03	-0.33	-0.27	-0.05	-0.17	-0.23	-0.03	-0.36	-0.28	-0.15	-0.06	-0.15	-0.12	-0.3	-0.35	-0.37	-0.24	-0.31	-0.02	0.07	-0.19	-0.13	0.06	0.05
A_06_P3185	SAP4 || 7 || C || 66959 || 64503 || cell cycle* || protein serine/threonine phosphatase activity || || || || || YGL229C || YGL229C||ebi.ac.uk:Database:sgd;A_06_P3185||www.chem.agilent.com:Database:agp || || || || || || 1080949	-0.13	-0.11	-0.01	0.05	-0.2	-0.04	-0.35	0	-0.04	-0.03	-0.05	-0.01	-0.07	-0.06	-0.05	-0.07	-0.14	-0.24	-0.5	-0.03	0	0.03	0.02	-0.03	0.09	-0.14	-0.19	0.03	-0.1	-0.3	-0.02	-0.19	-0.09	0.09	0.4	-0.03	-0.04	-0.15	-0.23	-0.22	-0.23	-0.17	0.09	-0.12	-0.04	0	-0.07	0.01
A_06_P6171	BIO3 || 14 || W || 734291 || 735733 || biotin biosynthetic process || transferase activity* || || || || || YNR058W || YNR058W||ebi.ac.uk:Database:sgd;A_06_P6171||www.chem.agilent.com:Database:agp || || || || || || 1080950	0.23	0.29	0.21	0.27	0.22	0.24	0.37	0.31	0.29	0	0.03	-0.13	0.05	0.11	-0.05	-0.83	-0.72	-0.61	-0.82	-0.1	-0.04	-0.1	-0.01	0	-0.11	0.07	0.07	0.04	0.03	0.32	0.08	0.16	0.14	-0.05	-0.05	0.01	-0.01	-0.07	0.12	-0.07	0.1	0.27	0.25	0.31	-0.06	0.01	-0.88	-0.68
A_06_P3614	NCP1 || 8 || W || 190536 || 192611 || electron transport* || oxidoreductase activity* || || || || || YHR042W || YHR042W||ebi.ac.uk:Database:sgd;A_06_P3614||www.chem.agilent.com:Database:agp || || || || || || 1080951	0.13	0.05	0.01	0.09	0.02	0.03	0.11	0.03	0.07	-0.05	-0.05	-0.08	-0.03	0.02	-0.05	0.13	0.12	-0.13	0.22	-0.04	-0.07	-0.1	0.02	-0.01	-0.09	0.03	0.05	-0.03	-0.15	-0.09	-0.06	0.03	0.18	0.08	-0.26	0.01	-0.14	-0.17	-0.27	-0.28	0.09	0.1	0.01	0.06	-0.05	-0.05	-0.04	0.01
A_06_P4275	CPR7 || 10 || W || 491074 || 492255 || protein folding* || binding* || || || || || YJR032W || YJR032W||ebi.ac.uk:Database:sgd;A_06_P4275||www.chem.agilent.com:Database:agp || || || || || || 1080952	0.17	0.22	0.19	0.23	0.12	0.19	0.31	0.19	0.24	-0.03	-0.05	0.01	-0.03	-0.01	-0.08	0.23	0.21	0.11	0.28	-0.07	0.16	0.04	0.01	-0.02	0.03	-0.15	-0.11	0.03	0.12	0.1	-0.01	-0.3	-0.2	-0.04	0.05	-0.08	-0.06	0.23	0.38	0.3	-0.21	-0.03	0.15	0.15	-0.07	0	0.21	0.26
A_06_P4322	|| 10 || W || 580198 || 581232 || biological_process || molecular_function || || || || || YJR079W || YJR079W||ebi.ac.uk:Database:sgd;A_06_P4322||www.chem.agilent.com:Database:agp || || || || || || 1080953	-0.2	-0.01	-0.06	-0.07	-0.01	-0.15	-0.21	-0.03	-0.04	0.14	0.17	0.13	0.21	0.19	0.04	0.01	0.23	-0.28	-0.02	0.09	0.2	0	0.14	0.1	-0.05	0.14	0.21	0	0.28	0.39	-0.01	0.25	0.25	-0.06	0.3	0.27	0.04	0.58	0.57	0.29	0.27	0.55	-0.05	-0.09	0.13	0.17	0.02	0.05
A_06_P1491	PRP5 || 2 || W || 691964 || 694513 || mRNA processing* || nucleotide binding* || || || || || YBR237W || YBR237W||ebi.ac.uk:Database:sgd;A_06_P1491||www.chem.agilent.com:Database:agp || || || || || || 1080954	-0.21	-0.38	-0.08	-0.09	-0.01	-0.23	-0.67	-0.09	-0.09	0	0.02	-0.1	0.04	0.01	-0.07	-0.26	-0.03	-0.2	-0.29	-0.05	0.08	0.04	0.01	-0.07	-0.01	0.01	-0.06	-0.14	-0.05	-0.04	-0.09	-0.01	0.03	-0.05	0.13	0.1	-0.03	-0.2	-0.1	-0.12	0.05	-0.02	-0.08	-0.11	0	0.03	-0.06	-0.05
A_06_P4049	|| 10 || W || 391306 || 391641 || biological_process || molecular_function || || || || || YJL028W || YJL028W||ebi.ac.uk:Database:sgd;A_06_P4049||www.chem.agilent.com:Database:agp || || || || || || 1080955	-0.16	-0.15	-0.14	-0.19	-0.2	-0.24	-0.09	-0.14	-0.19	-1.15	-0.32	0.06	-0.86	-0.95	-0.02	-0.1	-0.45	-0.24	-0.49	-1.17	-1.19	0.07	-0.82	-0.73	0.05	-1.07	-0.67	0.07	-0.02	-0.22	0.05	-0.8	-0.82	0.16	0.16	-0.91	-0.09	-0.38	-0.8	0.33	-1.02	-0.9	-0.15	-0.12	-0.21	-1.02	-0.15	-0.2
A_06_P6617	TRE2 || 15 || C || 810683 || 808254 || ubiquitin-dependent protein catabolic process || molecular_function* || || || || || YOR256C || YOR256C||ebi.ac.uk:Database:sgd;A_06_P6617||www.chem.agilent.com:Database:agp || || || || || || 1080956	0.44	0.4	0.36	0.34	0.47	0.53	0.35	0.43	0.53	0.12	0.07	-0.1	0.1	0.14	-0.11	0.3	0.14	0.34	0.17	0.1	0.14	-0.07	0.04	0.09	-0.03	0.13	0.12	-0.1	0.2	0.15	-0.09	-0.09	-0.04	0.05	-0.02	0.11	-0.13	-0.05	-0.14	-0.17	-0.02	-0.01	0.41	0.49	0.11	0.12	0.5	0.51
A_06_P2565	RIP1 || 5 || W || 107260 || 107907 || transport* || metal ion binding* || || || || || YEL024W || YEL024W||ebi.ac.uk:Database:sgd;A_06_P2565||www.chem.agilent.com:Database:agp || || || || || || 1080957	-0.22	-0.11	-0.06	-0.13	-0.07	-0.12	0.07	-0.2	-0.18	0.13	0.08	0.18	0.12	0.14	0.3	-0.01	-0.08	-0.09	-0.17	0.06	0	0.11	0.05	0.09	0.16	0.12	0.09	0.19	-0.06	0.01	0.22	-0.03	0.07	0.17	-0.12	0.16	0.26	-0.16	-0.12	0.08	-0.05	-0.03	0	-0.07	0.03	0	-0.14	-0.2
A_06_P3324	SRB5 || 7 || C || 698372 || 697449 || transcription* || RNA polymerase II transcription mediator activity || || || || || YGR104C || YGR104C||ebi.ac.uk:Database:sgd;A_06_P3324||www.chem.agilent.com:Database:agp || || || || || || 1080958	-0.41	-0.36	-0.24	-0.37	-0.25	-0.24	-0.71	-0.33	-0.33	-0.06	-0.1	0.19	-0.06	-0.06	0.19	-0.34	0.02	-0.47	-0.09	-0.02	-0.05	0.14	-0.05	-0.08	0.15	-0.03	-0.08	0.17	0.06	-0.03	0.15	-0.22	-0.19	0.01	0.05	-0.06	0.14	-0.17	-0.26	-0.07	-0.09	-0.16	-0.18	-0.32	-0.04	-0.06	-0.19	-0.24
A_06_P4482	STB6 || 11 || W || 299226 || 301526 || biological_process || molecular_function || || || || || YKL072W || YKL072W||ebi.ac.uk:Database:sgd;A_06_P4482||www.chem.agilent.com:Database:agp || || || || || || 1080959	-0.23	-0.21	-0.14	-0.19	-0.17	-0.2	-0.08	-0.14	-0.23	0.05	0.06	-0.03	0.08	0.09	0.09	-0.15	-0.07	-0.01	-0.12	0.07	-0.05	0.03	0.02	0.01	-0.01	0.1	0.07	-0.04	-0.08	-0.03	-0.01	-0.08	-0.09	-0.09	-0.1	0.02	0.08	-0.22	-0.06	0.07	-0.14	-0.16	-0.19	-0.17	0.05	-0.03	-0.2	-0.25
A_06_P5526	MTG1 || 13 || C || 460526 || 459423 || translation* || nucleotide binding* || || || || || YMR097C || YMR097C||ebi.ac.uk:Database:sgd;A_06_P5526||www.chem.agilent.com:Database:agp || || || || || || 1080960	0.14	0.16	0.14	0.09	0.26	0.21	-0.09	0.14	0.17	-0.04	-0.05	-0.12	-0.05	-0.03	-0.1	0.08	0.14	-0.15	-0.13	-0.02	-0.07	-0.01	-0.02	-0.03	-0.01	-0.08	-0.06	0.04	0.12	0.09	-0.03	-0.18	-0.1	0.23	0.2	-0.06	0.02	0.56	0.61	0.51	-0.13	-0.03	0.22	0.26	-0.08	-0.02	0.08	0.26
A_06_P3939	AXL2 || 9 || W || 85366 || 87837 || cellular bud site selection* || molecular_function* || || || || || YIL140W || YIL140W||ebi.ac.uk:Database:sgd;A_06_P3939||www.chem.agilent.com:Database:agp || || || || || || 1080961	0.41	0.37	0.42	0.41	0.37	0.37	0.36	0.27	0.54	0.11	0.09	-0.12	0.09	0.04	-0.14	0.36	0.22	0.57	0.26	0.11	0.04	-0.1	0.1	0.06	-0.07	0.14	0.07	-0.17	0.1	0.03	-0.16	0.07	0.17	0.12	-0.09	0.1	-0.19	0.14	0.01	-0.08	0.18	0.15	0.28	0.31	0.06	0.03	0.21	0.4
A_06_P4121	CHS6 || 10 || W || 239410 || 241650 || transport* || molecular_function* || || || || || YJL099W || YJL099W||ebi.ac.uk:Database:sgd;A_06_P4121||www.chem.agilent.com:Database:agp || || || || || || 1080962	0.03	0.12	-0.03	0.07	0.08	0.07	-0.02	0.07	0.06	-0.1	-0.09	0.1	-0.06	-0.03	0.1	-0.06	0.12	0.02	0.09	-0.04	0	0.12	-0.07	-0.05	0.19	0.06	0.04	0.21	0.06	0.09	0.19	0.06	-0.08	-0.05	0.29	-0.07	0.13	0.33	0.27	0.36	-0.01	0.06	0.1	0.06	-0.02	-0.1	0.1	0.07
A_06_P1046	LTE1 || 1 || C || 105873 || 101566 || cell cycle* || guanyl-nucleotide exchange factor activity || || || || || YAL024C || YAL024C||ebi.ac.uk:Database:sgd;A_06_P1046||www.chem.agilent.com:Database:agp || || || || || || 1080963	0.09	-0.14	0.07	0.09	0.15	0.12	0.46	0.2	0.17	0.12	0.14	0.05	0.15	0.14	0.04	0.6	-0.06	0.2	-0.26	-0.01	0.24	-0.01	0.13	0.12	0.06	0.08	0.17	0.12	0.01	0.01	0.04	0.2	0.16	-0.06	0.09	0.14	0.03	-0.04	0.12	-0.02	0.12	0.11	0.07	0.12	0.05	0.13	0.17	-0.15
A_06_P3558	ARN1 || 8 || C || 20968 || 19085 || transport* || iron ion binding* || || || || || YHL040C || YHL040C||ebi.ac.uk:Database:sgd;A_06_P3558||www.chem.agilent.com:Database:agp || || || || || || 1080964	-0.03	0.07	-0.09	0.01	-0.04	-0.06	0.27	-0.02	0	0.04	0.02	0.1	0.03	0	-0.03	-0.16	-0.1	0.05	0	-0.04	-0.04	-0.15	-0.06	-0.06	-0.09	-0.04	0.02	0.07	0.15	0.15	0.01	0.19	0.06	0	0.01	0.06	-0.05	0.02	-0.12	-0.17	0.19	0.13	-0.02	-0.06	-0.19	-0.09	-0.08	0.53
A_06_P2375	RPP2B || 4 || W || 1239484 || 1239816 || translation* || structural constituent of ribosome || || || || || YDR382W || YDR382W||ebi.ac.uk:Database:sgd;A_06_P2375||www.chem.agilent.com:Database:agp || || || || || || 1080965	0	0.14	0.05	0.1	0.08	0.01	-0.07	0.09	0.05	-0.03	-0.05	0.01	-0.01	-0.02	-0.01	-0.14	0.2	0.1	0.2	-0.12	0	-0.06	0.01	-0.09	-0.12	0.07	0.08	0.05	0.1	-0.24	0.04	-0.13	0.04	-0.18	1.1	0.08	-0.04	0.1	0.24	0.18	-0.09	-0.17	0.1	-0.04	-0.09	-0.01	0.11	-0.25
A_06_P3191	|| 7 || W || 55279 || 55815 || biological_process || molecular_function || || || || || YGL235W || YGL235W||ebi.ac.uk:Database:sgd;A_06_P3191||www.chem.agilent.com:Database:agp || || || || || || 1080966	-0.36	-0.35	-0.31	-0.44	-0.34	-0.48	0.08	-0.27	-0.48	-0.13	-0.14	0.14	-0.07	-0.12	0.18	-0.2	0.03	-0.47	-0.21	-0.1	-0.06	0	-0.13	-0.07	0.05	0.03	0.02	0.28	0.08	-0.17	0.23	0.23	0.1	0.01	-0.47	-0.12	0.19	-0.25	-0.26	-0.16	0.1	-0.03	-0.4	-0.41	-0.15	-0.15	-0.42	-0.49
A_06_P6131	ATP23 || 14 || C || 668224 || 667412 || protein complex assembly* || metalloendopeptidase activity || || || || || YNR020C || YNR020C||ebi.ac.uk:Database:sgd;A_06_P6131||www.chem.agilent.com:Database:agp || || || || || || 1080967	-0.16	-0.14	-0.18	-0.18	-0.08	-0.02	0.15	-0.1	-0.06	-0.02	-0.05	0.08	0	0.06	0.16	-1.02	-0.95	-1.05	-0.88	-0.05	-0.01	0.06	-0.05	-0.03	0.1	0.11	0.11	0.22	0.13	0.22	0.26	0.17	0.14	0.08	0.14	0.03	0.19	-0.28	-0.46	-0.15	0.15	0.21	-0.04	0	-0.01	-0.06	-0.91	-0.88
A_06_P2041	CDC34 || 4 || C || 562325 || 561438 || cell cycle* || ligase activity* || || || || || YDR054C || YDR054C||ebi.ac.uk:Database:sgd;A_06_P2041||www.chem.agilent.com:Database:agp || || || || || || 1080968	0.27	-0.02	0.31	0.23	0.32	0.3	0.07	0.29	0.25	0.14	0.12	0.01	0.18	0.16	0.2	0.31	0.19	0.21	-0.02	0.17	-0.09	0.15	0.11	0.14	0.16	0.21	0.2	0.07	0	0.05	0.06	0.14	0.11	0.42	0.16	0.14	0.16	0.11	0.29	0.33	0.03	0.07	0.28	0.35	0.21	0.1	0.31	0.3
A_06_P4346	URA8 || 10 || W || 620747 || 622441 || phospholipid biosynthetic process* || catalytic activity* || || || || || YJR103W || YJR103W||ebi.ac.uk:Database:sgd;A_06_P4346||www.chem.agilent.com:Database:agp || || || || || || 1080969	0.09	0.01	0.1	0.02	-0.09	0.05	0.12	0.07	0.07	-0.01	0.01	0.05	-0.02	-0.01	0.02	0.09	0.13	0.22	0.1	-0.18	-0.06	0.03	-0.01	-0.02	-0.01	0.02	0	-0.01	-0.14	-0.1	0.02	0.13	0.12	0.15	-0.13	-0.02	0.07	0.17	0.35	0.17	0.07	0.1	-0.02	0.11	0.07	-0.11	0.01	0.06
A_06_P6288	HMI1 || 15 || C || 141347 || 139227 || response to DNA damage stimulus* || nucleotide binding* || || || || || YOL095C || YOL095C||ebi.ac.uk:Database:sgd;A_06_P6288||www.chem.agilent.com:Database:agp || || || || || || 1080970	-0.25	-0.26	-0.24	-0.26	-0.38	-0.32	-0.12	-0.28	-0.39	0.1	0.08	-0.04	0.08	0.04	-0.04	-0.23	0.04	-0.03	0.14	0.04	0.11	0.06	0.02	0.06	-0.03	-0.03	0.01	-0.2	0.03	0.03	-0.15	-0.07	-0.22	0.01	-0.22	0.02	0	-0.08	-0.09	-0.12	-0.05	0.02	-0.36	-0.36	0.13	0.09	-0.43	-0.33
A_06_P3824	|| 9 || C || 309169 || 308600 || biological_process || molecular_function || || || || || YIL024C || YIL024C||ebi.ac.uk:Database:sgd;A_06_P3824||www.chem.agilent.com:Database:agp || || || || || || 1080971	0.1	0.01	0.14	0.09	0.17	0.09	0.24	0.17	0.15	0.01	0	0.07	0	0.01	0.09	0.18	0.19	0.34	0.08	0	0.11	0.1	0.01	0.01	0.09	0.06	0.05	0.12	0.01	0.04	0.12	0.12	0.1	0.05	-0.13	0.01	0.1	-0.15	-0.14	0.01	0.13	0.13	0.11	0.17	-0.01	-0.03	0.16	0.15
A_06_P3300	TWF1 || 7 || W || 642014 || 643012 || bipolar cellular bud site selection* || actin binding* || || || || || YGR080W || YGR080W||ebi.ac.uk:Database:sgd;A_06_P3300||www.chem.agilent.com:Database:agp || || || || || || 1080972	0.12	0.17	0.08	0.09	0.06	0.14	-0.01	0.06	0.05	-0.01	-0.05	0.12	-0.02	-0.02	0.03	-0.07	-0.08	-0.03	-0.04	0.01	0.06	0.1	-0.02	-0.04	0.15	-0.04	-0.04	0.16	0	-0.09	0.13	0.08	0.1	-0.01	0.07	-0.03	0.02	-0.24	-0.24	-0.22	0.02	0.09	0.05	0.15	-0.03	-0.02	0.1	0.08
A_06_P3786	BAT1 || 8 || W || 517532 || 518713 || metabolic process* || transferase activity* || || || || || YHR208W || YHR208W||ebi.ac.uk:Database:sgd;A_06_P3786||www.chem.agilent.com:Database:agp || || || || || || 1080973	-0.05	0.02	-0.14	-0.06	-0.06	-0.04	-0.03	-0.2	0.01	0.03	-0.02	-0.04	0.01	0	-0.28	-0.21	-0.3	-0.46	-0.27	-0.02	-0.08	-0.16	0.04	0.06	-0.2	-0.02	0.01	0.02	-0.07	-0.11	-0.04	-0.03	0.06	0.07	0.07	0	-0.17	-0.15	-0.2	-0.45	-0.01	-0.03	-0.02	-0.05	-0.04	0	0.03	-0.01
A_06_P1610	FYV5 || 3 || C || 23981 || 23523 || || || || || || || YCL058C || YCL058C||ebi.ac.uk:Database:sgd;A_06_P1610||www.chem.agilent.com:Database:agp || || || || || || 1080974	-0.29	-0.32	-0.22	-0.31	-0.22	-0.29	0.16	-0.25	-0.2	-0.05	-0.07	0.22	-0.02	-0.06	0.18	-0.21	-0.11	-0.4	0.35	-0.15	-0.03	0.14	-0.02	-0.1	0.01	-0.21	-0.15	-0.01	-0.05	-0.25	0.2	-0.12	-0.04	-0.04	0.15	-0.15	0.21	-0.24	-0.23	-0.05	-0.14	-0.2	-0.26	-0.28	-0.18	-0.14	-0.22	-0.25
A_06_P7120	TKL1 || 16 || C || 694835 || 692793 || pentose-phosphate shunt || transferase activity* || || || || || YPR074C || YPR074C||ebi.ac.uk:Database:sgd;A_06_P7120||www.chem.agilent.com:Database:agp || || || || || || 1080975	-0.07	0.05	-0.06	-0.07	-0.02	-0.02	-0.04	-0.01	0.05	-0.09	0.01	0.08	0.01	-0.03	0.08	-0.01	0.15	-0.16	0.18	-0.04	0.11	-0.07	-0.06	-0.08	-0.04	-0.09	-0.11	0.26	-0.07	-0.16	0.21	-0.1	0	-0.14	0.23	0.04	-0.01	0.42	0.29	0.4	0.04	-0.04	-0.06	-0.02	-0.06	0.02	0.08	0.05
A_06_P3918	RPI1 || 9 || C || 137874 || 136651 || thiamin biosynthetic process* || DNA binding* || || || || || YIL119C || YIL119C||ebi.ac.uk:Database:sgd;A_06_P3918||www.chem.agilent.com:Database:agp || || || || || || 1080976	-0.25	-0.14	-0.16	-0.17	-0.01	-0.19	-0.04	-0.07	-0.2	-0.22	-0.22	-0.1	-0.15	-0.22	-0.1	-0.1	-0.2	-0.6	-0.49	-0.2	-0.07	0.01	-0.11	-0.15	-0.08	-0.32	-0.22	-0.21	-0.06	-0.13	-0.19	-0.35	-0.22	-0.33	0.21	-0.19	-0.07	-0.39	-0.41	-0.19	-0.31	-0.14	0.02	-0.08	-0.23	-0.15	0.01	0.05
A_06_P5975	|| 14 || C || 260051 || 259440 || || || || || || || YNL203C || YNL203C||ebi.ac.uk:Database:sgd;A_06_P5975||www.chem.agilent.com:Database:agp || || || || || || 1080977	-0.02	0.11	-0.09	-0.07	0.01	0.05	0.12	-0.03	0.03	-0.02	-0.03	-0.12	0	0.01	-0.13	-0.05	-0.15	0.39	0.53	-0.03	0.17	-0.12	0	0.01	-0.09	-0.14	-0.09	-0.12	0.19	0.19	-0.09	0	0.06	0.02	-0.07	-0.05	-0.15	-0.2	-0.3	-0.35	-0.01	0.16	-0.05	0.06	0	-0.01	0.06	0.17
A_06_P6576	|| 15 || C || 746304 || 745594 || biological_process || molecular_function* || || || || || YOR214C || YOR214C||ebi.ac.uk:Database:sgd;A_06_P6576||www.chem.agilent.com:Database:agp || || || || || || 1080978	0.02	0.01	-0.01	0.01	0.04	0.05	-0.04	-0.02	0.02	-0.02	-0.01	-0.01	-0.1	-0.09	-0.01	-0.1	-0.11	0.11	-0.08	0	-0.13	0.03	-0.01	-0.04	0.03	-0.08	-0.13	-0.02	-0.06	-0.14	-0.01	-0.17	-0.18	-0.13	-0.03	-0.16	-0.01	-0.33	-0.29	-0.33	-0.25	-0.11	-0.05	0.05	0.04	-0.01	-0.04	0.04
A_06_P1495	|| 2 || C || 704050 || 702584 || transport* || transporter activity* || || || || || YBR241C || YBR241C||ebi.ac.uk:Database:sgd;A_06_P1495||www.chem.agilent.com:Database:agp || || || || || || 1080979	0.19	-0.07	0.1	0.18	0.15	0.07	0.27	-0.03	0.09	-0.14	-0.13	0.16	-0.1	-0.15	0.1	-0.01	0.22	0.19	0.04	-0.13	-0.2	0.01	-0.06	-0.12	0.05	-0.17	-0.13	0.16	-0.14	-0.1	0.15	-0.03	0.05	0.25	1.53	-0.05	0.04	-0.19	-0.05	0	0.03	-0.03	0.11	0.16	-0.11	-0.04	-0.01	-0.06
A_06_P4645	RSC4 || 11 || W || 451844 || 453721 || transcription* || DNA-dependent ATPase activity || || || || || YKR008W || YKR008W||ebi.ac.uk:Database:sgd;A_06_P4645||www.chem.agilent.com:Database:agp || || || || || || 1080980	0.15	0.28	0.2	0.25	0.1	0.18	0.29	0.21	0.18	0.06	0.04	0.4	0	0.04	0.27	0.37	0.08	0.22	0.06	0.11	0.08	0.22	0.03	0.02	0.22	-0.04	0	0.27	-0.07	0.1	0.27	0.21	-0.06	0.52	0.12	-0.11	0.19	0.09	0.04	0.26	-0.04	-0.02	0.24	0.2	0.06	0.05	0.25	0.25
A_06_P1498	GPX2 || 2 || W || 707523 || 708011 || response to oxidative stress || oxidoreductase activity* || || || || || YBR244W || YBR244W||ebi.ac.uk:Database:sgd;A_06_P1498||www.chem.agilent.com:Database:agp || || || || || || 1080981	-0.06	-0.22	-0.16	-0.05	-0.07	-0.08	0.15	-0.21	-0.21	0.01	0.02	-0.22	0.03	0.08	-0.17	-0.25	-0.01	-0.07	-0.01	0.02	-0.08	-0.14	0.04	0.01	-0.14	0.13	0.12	-0.13	-0.07	-0.04	-0.11	0.09	0.12	-0.16	-0.06	0.04	-0.17	-0.05	-0.16	-0.15	0.09	0.07	-0.1	-0.09	-0.03	0	-0.14	-0.12
A_06_P2832	CDC4 || 6 || W || 116139 || 118478 || cell cycle* || ubiquitin-protein ligase activity || || || || || YFL009W || YFL009W||ebi.ac.uk:Database:sgd;A_06_P2832||www.chem.agilent.com:Database:agp || || || || || || 1080982	-0.07	-0.12	-0.05	-0.04	-0.32	-0.11	0.19	-0.14	-0.12	0.03	0.06	0.09	0	0.02	0.01	-0.25	0.13	-0.12	0.08	0.02	0.01	0.08	0.08	0.06	0.11	-0.09	-0.05	0.07	0.02	-0.02	-0.01	-0.09	-0.15	-0.03	-0.34	0.01	0.07	0.41	0.31	0.34	-0.01	-0.05	-0.16	-0.04	0.05	0.08	-0.12	-0.12
A_06_P5412	NGL3 || 13 || W || 32334 || 33851 || biological_process || hydrolase activity* || || || || || YML118W || YML118W||ebi.ac.uk:Database:sgd;A_06_P5412||www.chem.agilent.com:Database:agp || || || || || || 1080983	-0.54	-0.55	-0.55	-0.57	-0.66	-0.66	-0.41	-0.61	-0.7	0.09	0.07	0.02	0.11	0.13	0.11	-0.61	-0.37	-0.89	-0.26	0.02	0.02	0	-0.02	0	0.1	0.26	0.19	0.41	0.2	0.24	0.11	0.23	0.24	0.57	-0.4	0.15	0.15	0.94	0.71	0.62	0.39	0.25	-0.62	-0.72	-0.04	-0.02	-0.87	-0.59
A_06_P2829	|| 6 || W || 129140 || 129904 || || || || || || || YFL006W || YFL006W||ebi.ac.uk:Database:sgd;A_06_P2829||www.chem.agilent.com:Database:agp || || || || || || 1080984	0.21	0.27	0.31	0.3	0.29	0.23	0.3	0.28	0.3	0.08	0.13	-0.03	0.12	0.1	-0.01	0.24	0.2	0.11	0.14	0.09	0.22	0.04	0.1	0.15	0.01	0.09	0.12	0	0.37	0.33	0.04	0.01	-0.15	-0.26	0.23	0.13	-0.03	0.49	0.51	0.44	0.26	0.17	0.25	0.25	0.02	0.11	0.34	0.35
A_06_P5106	|| 12 || C || 717980 || 717147 || biological_process || molecular_function || || || || || YLR290C || YLR290C||ebi.ac.uk:Database:sgd;A_06_P5106||www.chem.agilent.com:Database:agp || || || || || || 1080985	0.02	0.1	0.04	-0.01	0.02	0.03	-0.19	0.04	0	-0.08	-0.09	0.04	-0.09	-0.12	0.32	0.03	-0.01	0.14	-0.01	-0.05	0.01	0.18	0.05	-0.03	0.11	-0.14	-0.11	-0.06	-0.16	-0.14	-0.03	-0.17	-0.31	-0.23	-0.02	-0.18	0.08	-0.27	-0.54	-0.25	-0.1	-0.12	-0.04	-0.23	-0.07	-0.09	0	0.04
A_06_P5899	TEP1 || 14 || W || 382361 || 383665 || spore wall assembly (sensu Fungi)* || hydrolase activity* || || || || || YNL128W || YNL128W||ebi.ac.uk:Database:sgd;A_06_P5899||www.chem.agilent.com:Database:agp || || || || || || 1080986	-0.36	-0.29	-0.31	-0.35	-0.33	-0.32	-0.3	-0.34	-0.39	-0.07	-0.08	0.14	-0.06	-0.03	0.13	-0.37	-0.17	0.2	0.47	-0.02	0.02	0.07	-0.07	0.02	0.14	-0.08	-0.06	0.15	-0.01	0.03	0.07	-0.24	-0.21	0.04	0.3	-0.08	0.12	-0.21	-0.16	-0.06	-0.12	-0.14	-0.37	-0.34	-0.05	0	-0.36	-0.17
A_06_P7110	|| 16 || W || 678948 || 679367 || || || || || || || YPR064W || YPR064W||ebi.ac.uk:Database:sgd;A_06_P7110||www.chem.agilent.com:Database:agp || || || || || || 1080987	-0.02	0.07	0.05	0.05	-0.12	0.05	0.03	-0.03	0.3	-0.08	-0.02	0.11	0.03	-0.05	0.15	-0.15	0.08	0.24	0.15	-0.26	0	0.04	-0.06	-0.03	0.05	-0.12	-0.01	0.06	0.21	0.31	0.04	-0.01	0.01	-0.11	-1.47	0.01	0.05	0.22	-0.04	0.45	0.01	-0.12	-0.02	0.12	-0.07	-0.09	-0.01	0.06
A_06_P1889	|| 4 || W || 174919 || 176487 || biological_process || molecular_function || || || || || YDL156W || YDL156W||ebi.ac.uk:Database:sgd;A_06_P1889||www.chem.agilent.com:Database:agp || || || || || || 1080988	0	-0.11	-0.09	-0.11	-0.11	-0.04	-0.15	-0.03	-0.13	-0.04	-0.05	0.02	0	0	0	-0.25	-0.24	-0.02	-0.18	-0.1	-0.08	-0.07	0.01	0.01	0	-0.05	-0.01	0.06	-0.09	-0.23	0.03	-0.14	-0.12	0.14	-0.14	0.02	-0.08	0.21	0.17	0.22	-0.08	-0.22	-0.12	-0.09	-0.07	0.01	-0.09	-0.05
A_06_P2107	|| 4 || W || 688224 || 690530 || biological_process* || molecular_function* || || || || || YDR119W || YDR119W||ebi.ac.uk:Database:sgd;A_06_P2107||www.chem.agilent.com:Database:agp || || || || || || 1080989	-0.07	-0.1	-0.2	-0.12	0	-0.07	-0.14	-0.09	-0.09	-0.03	-0.03	0.06	-0.06	-0.06	0.07	-0.14	-0.24	-0.11	-0.23	-0.07	0.04	-0.01	-0.03	-0.09	0.02	-0.08	-0.04	0.06	0	-0.01	0.04	-0.1	-0.09	-0.09	0.05	-0.07	0.01	0.34	0.54	0.44	-0.11	0.03	-0.08	-0.02	-0.03	0	-0.05	-0.24
A_06_P3639	SSF1 || 8 || W || 229337 || 230698 || ribosomal large subunit assembly and maintenance* || rRNA binding || || || || || YHR066W || YHR066W||ebi.ac.uk:Database:sgd;A_06_P3639||www.chem.agilent.com:Database:agp || || || || || || 1080990	0.17	0	0.17	0.15	0.15	0.18	0.06	0.21	0.13	0.14	0.11	0	0.07	0.11	0.07	0.13	0.3	0.17	0.09	0.04	0.08	-0.02	0.09	0.12	0.01	0.2	0.15	0.07	0.02	0.1	0.05	0.15	0.11	0.03	0.04	-0.03	0.03	-0.03	0.03	-0.28	0.17	0.14	0.22	0.14	0.14	0.04	0.21	0.12
A_06_P4389	RPS4A || 10 || C || 703062 || 702021 || translation* || RNA binding* || || || || || YJR145C || YJR145C||ebi.ac.uk:Database:sgd;A_06_P4389||www.chem.agilent.com:Database:agp || || || || || || 1080991	0.25	0.35	0.26	0.29	0.27	0.27	0.4	0.3	0.3	-0.02	-0.02	0.2	0.03	0.03	0.14	0.26	0.26	0.01	0.22	-0.07	-0.03	0.04	-0.03	-0.1	0.1	-0.05	-0.01	0.27	0.1	0.07	0.21	0.09	0.11	-0.09	0.23	-0.01	0.17	0.24	0.07	0.24	0.32	0.17	0.26	0.26	-0.13	-0.04	0.37	0.3
A_06_P4055	KAR2 || 10 || W || 381322 || 383370 || ER-associated protein catabolic process* || nucleotide binding* || || || || || YJL034W || YJL034W||ebi.ac.uk:Database:sgd;A_06_P4055||www.chem.agilent.com:Database:agp || || || || || || 1080992	0.03	0.09	0.09	0.05	0.04	0.03	-0.17	0.07	0.05	0.09	0.1	0.04	0.06	0.03	0.02	0.04	0.07	0.16	0.16	0.09	0.13	0.02	0.08	0.09	0.06	-0.01	0.01	0.07	0.16	0.11	0.06	-0.02	0.04	0.02	0.12	0.02	0.01	0.47	0.27	0.27	-0.06	0.05	0.06	-0.13	0.11	0.15	0.09	0.07
A_06_P6017	CWC25 || 14 || C || 186886 || 186347 || mRNA processing* || molecular_function || || || || || YNL245C || YNL245C||ebi.ac.uk:Database:sgd;A_06_P6017||www.chem.agilent.com:Database:agp || || || || || || 1080993	0.04	0.03	-0.09	-0.1	0.03	0.05	0.03	-0.03	0.01	-0.12	-0.08	-0.14	-0.12	-0.11	-0.12	-0.15	-0.18	0.49	0.42	-0.15	-0.01	-0.07	-0.07	-0.13	-0.06	0	0.01	-0.19	0.09	0.18	-0.16	0.08	0.11	-0.41	-0.18	-0.12	-0.05	-0.29	-0.28	-0.39	0.04	0.23	-0.06	-0.02	-0.08	-0.07	-0.01	0.03
A_06_P4586	SNU114 || 11 || W || 122522 || 125548 || mRNA processing* || nucleotide binding* || || || || || YKL173W || YKL173W||ebi.ac.uk:Database:sgd;A_06_P4586||www.chem.agilent.com:Database:agp || || || || || || 1080994	0.77	0.65	0.93	0.82	1.05	0.95	0.3	0.95	0.64	-0.05	-0.02	0.04	-0.1	-0.1	0.05	0.44	0.17	0.76	0.15	-0.03	0.04	0.02	-0.01	0.01	0.03	-0.03	-0.02	-0.03	-0.03	-0.06	-0.03	-0.06	-0.12	0.15	0.51	-0.13	0.02	-0.2	-0.25	-0.04	-0.08	-0.05	0.66	0.86	-0.02	-0.03	0.29	1.44
A_06_P4604	DPH2 || 11 || W || 81040 || 82644 || ribosome biogenesis and assembly* || molecular_function || || || || || YKL191W || YKL191W||ebi.ac.uk:Database:sgd;A_06_P4604||www.chem.agilent.com:Database:agp || || || || || || 1080995	0.11	0.14	0.09	0.08	0.1	0.08	0.25	0.16	0.14	0.15	0.15	0.21	0.27	0.28	0.36	0.12	0.17	0.04	0.19	0.12	0.16	0.07	0.07	0.08	0.09	0.49	0.47	0.44	0.52	0.57	0.5	0.47	0.43	0.07	0.18	0.27	0.33	-0.04	-0.04	0.19	0.58	0.49	0.14	-0.16	0.1	0.15	0.22	0.22
A_06_P1092	|| 1 || W || 10092 || 10400 || || || || || || || YAL066W || YAL066W||ebi.ac.uk:Database:sgd;A_06_P1092||www.chem.agilent.com:Database:agp || || || || || || 1080996	-0.06	-0.12	-0.11	-0.05	0.18	-0.05	0.09	-0.09	0.01											-0.23	-0.31	-0.09	-0.25	-0.4	-0.03	-0.33	-0.37	-0.2	-0.37	-0.31	-0.28					0	-0.85						0	-0.03	-0.42	-0.38	-0.01	0.04
A_06_P3227	MUQ1 || 7 || W || 506973 || 507944 || biosynthetic process* || transferase activity* || || || || || YGR007W || YGR007W||ebi.ac.uk:Database:sgd;A_06_P3227||www.chem.agilent.com:Database:agp || || || || || || 1080997	-0.07	0.02	-0.01	-0.03	-0.08	-0.05	-0.25	-0.04	-0.13	0.1	0.06	0.12	0.04	0.05	0.18	-0.03	-0.04	-0.02	0	0.04	0.26	0.13	0.07	0.02	0.14	0.1	0.06	0.11	0.17	0.29	0.18	0.12	0.14	0.09	-0.18	-0.01	0.16	-0.2	-0.07	-0.09	0.07	0.29	-0.06	-0.04	0.05	0.04	-0.02	0
A_06_P1869	RPL35B || 4 || W || 217600 || 218367 || translation || structural constituent of ribosome || || || || || YDL136W || YDL136W||ebi.ac.uk:Database:sgd;A_06_P1869||www.chem.agilent.com:Database:agp || || || || || || 1080998	0.11	-0.16	0.04	0.03	0.16	0.07	-0.27	0.03	0.11	-0.06	-0.07	-0.28	0.01	-0.04	-0.26	0.03	0.1	-0.19	-0.19	-0.08	-0.22	-0.03	0	-0.04	-0.09	-0.19	-0.17	-0.3	0.05	-0.05	-0.21	-0.23	-0.1	-0.51	0.2	0.07	-0.18	0.11	0.31	0.09	-0.21	-0.09	0.09	0.15	-0.12	0.06	0.2	0.16
A_06_P2502	|| 4 || W || 1468218 || 1468565 || || || || || || || YDR509W || YDR509W||ebi.ac.uk:Database:sgd;A_06_P2502||www.chem.agilent.com:Database:agp || || || || || || 1081000	-0.44	-0.53	-0.49	-0.51	-0.56	-0.52	-0.37	-0.45	-0.51	-0.04	-0.07	-0.01	-0.04	-0.09	-0.18	-0.54	-0.5	-0.49	-0.54	0	0.01	0.01	0.01	0	-0.03	-0.18	-0.09	-0.08	-0.05	-0.03	-0.1	0.02	-0.07	-0.15	0.01	-0.05	-0.16	0.25	0.35	0.21	-0.05	0.09	-0.46	-0.42	-0.06	0	-0.4	-0.61
A_06_P3044	MF(ALPHA)2 || 7 || C || 345156 || 344794 || pheromone-dependent signal transduction during conjugation with cellular fusion* || mating pheromone activity* || || || || || YGL089C || YGL089C||ebi.ac.uk:Database:sgd;A_06_P3044||www.chem.agilent.com:Database:agp || || || || || || 1081001	0.01	-0.05	-0.01	0.04	-0.08	-0.04	-0.09	-0.05	0.02	-0.06	-0.09	0.17	-0.06	-0.07	0.14	-0.11	0.04	0.18	0.18	0.02	-0.05	0.19	-0.12	-0.1	0.15	0	-0.05	0.23	0.05	-0.11	0.2	-0.14	-0.18	-0.06	-0.04	-0.22	0.2	-0.32	-0.17	-0.07	-0.17	-0.28	-0.07	0.05	-0.06	-0.02	-0.17	-0.22
A_06_P5760	|| 13 || C || 907627 || 907319 || || || || || || || YMR316C-B || YMR316C-B||ebi.ac.uk:Database:sgd;A_06_P5760||www.chem.agilent.com:Database:agp || || || || || || 1081002	0.01	-0.08	-0.02	-0.03	-0.11	-0.07	0.21	0.03	-0.06	0.01	0.01	-0.04	0	-0.02	-0.03	0	0.08	0.4	0.09	-0.04	-0.09	-0.14	-0.02	-0.01	-0.12	-0.05	-0.09	-0.17	-0.09	-0.06	-0.19	0.12	0.11	0.26	-0.66	0	0	0.74	0.79	0.62	0.07	0.04	-0.04	-0.02	-0.11	-0.14	-0.14	-0.06
A_06_P6488	IAH1 || 15 || C || 560678 || 559962 || lipid metabolic process* || hydrolase activity* || || || || || YOR126C || YOR126C||ebi.ac.uk:Database:sgd;A_06_P6488||www.chem.agilent.com:Database:agp || || || || || || 1081003	-0.13	0.04	-0.06	-0.09	0.08	-0.03	-0.35	-0.01	-0.02	0.07	0.02	-0.13	0.07	0.06	-0.08	-0.15	0.01	-0.26	-0.17	0.06	0.09	-0.09	0.04	0.06	-0.02	-0.03	-0.06	0	0	0.09	-0.12	-0.11	0.01	-0.02	0.36	0.05	-0.06	-0.15	-0.12	-0.29	-0.08	-0.03	0.04	0.03	0	0.08	0.13	0.15
A_06_P4419	PRP40 || 11 || W || 417953 || 419704 || mRNA processing* || RNA binding || || || || || YKL012W || YKL012W||ebi.ac.uk:Database:sgd;A_06_P4419||www.chem.agilent.com:Database:agp || || || || || || 1081004	0.23	0.24	0.24	0.22	0.09	0.26	0.18	0.24	0.08	0.04	0.09	0.16	0.11	0.07	0.18	0.26	0.04	-0.12	0.2	0.07	-0.07	0.07	0.06	0.09	0.16	0.08	0.12	0.21	-0.1	-0.04	0.2	-0.11	0	0.31	-0.2	0.06	0.18	-0.26	-0.38	-0.02	-0.17	-0.15	0.19	0.24	0.03	0.09	0.34	0.38
A_06_P6324	|| 15 || W || 73031 || 73357 || biological_process || molecular_function || || || || || YOL131W || YOL131W||ebi.ac.uk:Database:sgd;A_06_P6324||www.chem.agilent.com:Database:agp || || || || || || 1081005	-0.02	0	-0.1	-0.04	-0.14	-0.06	0.02	-0.05	-0.01	0.01	0.01	-0.1	-0.04	-0.01	-0.11	0.02	-0.17	-0.15	-0.13	0.01	0.14	-0.06	-0.03	0	-0.05	-0.01	-0.04	-0.11	-0.17	0.04	-0.12	0.04	-0.05	-0.03	-0.07	0	-0.07	-0.17	-0.32	-0.13	0	0.13	-0.11	-0.09	-0.03	0.03	-0.04	-0.07
A_06_P5003	ATG26 || 12 || C || 534395 || 530799 || transport* || transferase activity* || || || || || YLR189C || YLR189C||ebi.ac.uk:Database:sgd;A_06_P5003||www.chem.agilent.com:Database:agp || || || || || || 1081006	-0.36	-0.41	-0.41	-0.41	-0.4	-0.37	-0.67	-0.39	-0.45	0.02	0.01	0.01	0	-0.01	0.23	-0.32	-0.28	-0.75	-0.34	-0.06	-0.01	-0.04	-0.03	-0.03	-0.01	-0.07	-0.03	-0.15	0.04	0.01	-0.1	-0.1	-0.11	-0.06	-0.26	-0.05	-0.08	-0.28	-0.22	-0.33	0.08	-0.06	-0.4	-0.5	-0.01	-0.02	-0.43	-0.34
A_06_P4632	FRE2 || 11 || C || 11227 || 9092 || transport* || oxidoreductase activity* || || || || || YKL220C || YKL220C||ebi.ac.uk:Database:sgd;A_06_P4632||www.chem.agilent.com:Database:agp || || || || || || 1081007	0.08	0.08	0.05	0.1	0.17	0.03	0	0.1	0.13	0.05	0	-0.17	-0.04	-0.01	-0.18	-0.07	0.1	-0.09	0.06	-0.14	0.02	-0.19	-0.08	-0.06	-0.23	0.11	0.18	-0.09	0.23	0.28	-0.05	0.04	0.05	-0.06	0.11	0.01	-0.1	0.02	-0.11	-0.18	0.27	0.17	0.14	0.13	-0.19	-0.14	0.1	0.15
A_06_P6172	MNT4 || 14 || W || 736803 || 738545 || protein amino acid O-linked glycosylation || transferase activity* || || || || || YNR059W || YNR059W||ebi.ac.uk:Database:sgd;A_06_P6172||www.chem.agilent.com:Database:agp || || || || || || 1081008	-0.19	-0.14	-0.21	-0.08	-0.13	-0.17	-0.01	-0.12	-0.14	0	-0.08	-0.19	-0.11	-0.09	-0.13	-1.08	-1.04	-0.91	-1.05	0.01	-0.05	-0.07	-0.08	-0.07	-0.18	-0.01	-0.13	-0.15	-0.13	0.03	-0.22	-0.03	-0.1	-0.27	-0.18	-0.09	0.02	-0.14	-0.06	-0.2	-0.01	-0.01	-0.09	-0.09	-0.06	-0.12	-1.14	-1.09
A_06_P3411	|| 7 || C || 880666 || 880301 || || || || || || || YGR190C || YGR190C||ebi.ac.uk:Database:sgd;A_06_P3411||www.chem.agilent.com:Database:agp || || || || || || 1081009	-0.1	-0.13	-0.02	-0.07	-0.09	-0.17	-0.07	-0.11	-0.2	0.01	0.03	0.14	0.04	0.02	0.14	-0.05	-0.02	0.04	-0.06	0.08	0.05	0.13	0.07	-0.03	0.11	-0.03	0.02	0.23	0.03	0.09	0.24	0.06	0.06	-0.18	0.01	0	0.09	-0.15	-0.08	0.09	0.1	0.03	-0.07	-0.23	-0.01	0.08	-0.14	-0.21
A_06_P2870	OTU1 || 6 || C || 45560 || 44655 || ubiquitin cycle* || hydrolase activity* || || || || || YFL044C || YFL044C||ebi.ac.uk:Database:sgd;A_06_P2870||www.chem.agilent.com:Database:agp || || || || || || 1081010	0.28	0.26	0.21	0.39	0.46	0.36	0.36	0.48	0.39	0.07	0.01	0.24	0.05	0.06	0.19	0.23	0.47	0.47	0.44	0.05	0.1	-0.01	0.02	-0.01	0.08	0.05	0.04	0.3	0.15	0.08	0.17	0.18	0.15	0.2	0.49	0.09	0.15	0.59	0.79	0.66	0.14	0.12	0.42	0.28	-0.02	0.03	0.36	0.27
A_06_P1897	|| 4 || W || 166957 || 167259 || || || || || || || YDL163W || YDL163W||ebi.ac.uk:Database:sgd;A_06_P1897||www.chem.agilent.com:Database:agp || || || || || || 1081011	-0.18	-0.34	-0.23	-0.18	0.01	-0.06	-0.06	0	-0.07	-0.05	-0.09	0.12	-0.04	0	0.05	-0.02	0.07	-0.22	-0.11	-0.03	-0.11	0.04	-0.07	-0.03	0.04	-0.08	-0.06	0.3	0.11	-0.05	0.22	-0.18	-0.09	0.22	0.21	-0.03	0.08	0.36	0.36	0.39	-0.12	-0.16	0	-0.17	-0.09	0	0.04	-0.02
A_06_P7167	CLB5 || 16 || C || 775180 || 773873 || cell cycle* || cyclin-dependent protein kinase regulator activity || || || || || YPR120C || YPR120C||ebi.ac.uk:Database:sgd;A_06_P7167||www.chem.agilent.com:Database:agp || || || || || || 1081012	-0.05	0.1	-0.07	-0.01	-0.09	-0.07	0.05	-0.01	-0.07	-0.23	-0.2	0.02	-0.12	-0.19	-0.11	0.02	0.13	-0.12	0.3	-0.09	-0.13	0.05	-0.11	-0.07	-0.01	-0.32	-0.34	-0.05	-0.34	-0.33	-0.06	-0.39	-0.39	0.11	0.05	-0.27	-0.04	0.23	0.31	0.35	-0.42	-0.36	-0.1	-0.06	-0.14	-0.07	-0.05	-0.01
A_06_P7199	SUE1 || 16 || C || 831671 || 831051 || protein catabolic process || molecular_function || || || || || YPR151C || YPR151C||ebi.ac.uk:Database:sgd;A_06_P7199||www.chem.agilent.com:Database:agp || || || || || || 1081013	0.04	0.09	0.08	0.01	-0.03	0.06	0.19	0.02	-0.03	-0.47	0.03	-0.13	-0.2	-0.29	-0.24	0.04	0.24	0.28	0.44	-0.61	-0.39	-0.08	-0.21	-0.11	-0.1	-0.61	-0.26	-0.25	-0.14	-0.2	-0.24	-0.38	-0.26	0.09	-0.24	-0.22	-0.2	0.05	-0.24	0.16	-0.55	-0.49	0.03	-0.01	0.05	-0.36	-0.05	-0.01
A_06_P3807	EST3 || 9 || C || 336209 || 335663 || telomere maintenance* || telomerase activity || || || || || YIL009C-A || YIL009C-A||ebi.ac.uk:Database:sgd;A_06_P3807||www.chem.agilent.com:Database:agp || || || || || || 1081014	-0.16	-0.05	-0.1	-0.14	-0.16	-0.2	0.12	-0.09	-0.17	-0.03	-0.04	-0.06	-0.06	-0.09	-0.14	-0.06	-0.01	-0.04	-0.03	-0.01	0.1	-0.03	-0.02	-0.04	-0.05	-0.1	-0.11	0	0.14	0.2	0.01	-0.02	-0.03	-0.02	0.02	-0.03	-0.07	-0.11	-0.24	-0.18	-0.08	0.08	-0.12	-0.28	-0.06	-0.01	-0.08	-0.09
A_06_P1716	HMRA2 || 3 || C || 293535 || 293176 || biological_process* || molecular_function* || || || || || YCR096C || YCR096C||ebi.ac.uk:Database:sgd;A_06_P1716||www.chem.agilent.com:Database:agp || || || || || || 1081015	-0.03	-0.2	-0.11	-0.05	0.02	0.02	0.15	0.03	0.01	0.01	0.01	0.1	0.04	0	-0.03	-0.02	-0.1	-0.36	0.35	0.01	-0.07	0.05	0.05	0.06	-0.02	-0.07	0	0.01	-0.05	-0.22	0.07	-0.12	-0.08	-0.23	0.01	-0.01	0.02	-0.3	-0.18	-0.24	-0.14	-0.27	-0.06	0.04	-0.08	0.03	0.06	-0.14
A_06_P2710	|| 5 || W || 318916 || 319548 || biological_process || molecular_function || || || || || YER079W || YER079W||ebi.ac.uk:Database:sgd;A_06_P2710||www.chem.agilent.com:Database:agp || || || || || || 1081016	-0.19	-0.05	-0.09	-0.1	-0.05	-0.07	-0.12	-0.17	-0.18	0.08	0.09	-0.01	0.02	0.05	-0.03	0.51	0.51	-0.05	-0.21	0.1	0.21	0.07	0.09	0.12	0.04	0.07	0.1	-0.09	0.07	-0.09	-0.06	0.15	0.07	-0.04	0.38	-0.02	-0.02	-0.18	0.01	-0.1	0.04	0.01	-0.1	-0.3	0.06	0.07	-0.17	-0.32
A_06_P5481	STV1 || 13 || W || 383302 || 385974 || transport* || hydrolase activity* || || || || || YMR054W || YMR054W||ebi.ac.uk:Database:sgd;A_06_P5481||www.chem.agilent.com:Database:agp || || || || || || 1081017	0.09	0.09	0.07	0.07	-0.05	0.04	0.18	0.03	-0.03	-0.01	-0.01	0.12	0	0	0.15	-0.1	-0.06	-0.09	0.08	-0.05	-0.03	0.07	0	0.02	0.04	0.01	0.02	0.23	-0.03	0.02	0.2	0.15	0.08	0.27	-0.23	-0.1	0.1	0.69	0.52	0.63	0.12	0.06	-0.01	-0.01	0.06	0.02	0	0.05
A_06_P3876	SEC28 || 9 || W || 216655 || 217545 || transport* || molecular_function || || || || || YIL076W || YIL076W||ebi.ac.uk:Database:sgd;A_06_P3876||www.chem.agilent.com:Database:agp || || || || || || 1081018	0.1	0.16	0.2	0.2	0.17	0.08	-0.08	0.15	0.17	-0.1	-0.07	0.08	0.03	-0.05	0.04	0.19	0.24	-0.24	0.1	-0.05	0.08	0.12	-0.01	-0.04	0.05	-0.19	-0.11	0.1	0.17	0.12	0.11	-0.16	-0.14	-0.22	0.19	0.03	0.04	-0.17	-0.43	0.01	0.06	-0.02	0.18	0.12	-0.09	0	0.27	0.26
A_06_P2381	RVS167 || 4 || W || 1250178 || 1251626 || endocytosis* || actin binding* || || || || || YDR388W || YDR388W||ebi.ac.uk:Database:sgd;A_06_P2381||www.chem.agilent.com:Database:agp || || || || || || 1081019	0.35	0.14	0.33	0.31	0.16	0.16	0.23	0.27	0.23	-1.38	-0.05	0.02	-0.72	-1.11	-0.01	0.1	0.2	0.27	0.11	-1.68	-1.61	-0.06	-1.27	-0.91	-0.11	-1.21	-0.66	0.09	0.72	-0.05	0.08	-1.15	-0.86	0	-0.31	-1.1	-0.01	-0.81	-0.64	0.2	-1.23	-1.2	0.28	0.25	-0.08	-1.18	0.23	-0.06
A_06_P2382	SAC7 || 4 || W || 1252529 || 1254493 || signal transduction* || GTPase activator activity* || || || || || YDR389W || YDR389W||ebi.ac.uk:Database:sgd;A_06_P2382||www.chem.agilent.com:Database:agp || || || || || || 1081020	-0.22	-0.12	-0.37	-0.32	-0.34	-0.23	-0.35	-0.15	0.02	-0.01	-0.04	-0.12	-0.12	-0.07	-0.16	-0.12	0.13	-0.77	0.12	-0.01	-0.09	-0.04	0.02	-0.05	-0.1	-0.06	-0.01	-0.2	0.05	-0.12	-0.19	-0.05	0.01	0.14	0.07	-0.01	-0.19	0.53	0.3	0.21	-0.01	-0.01	-0.2	-0.3	0.06	0.02	0	-0.36
A_06_P6560	BFR1 || 15 || C || 720066 || 718654 || meiosis* || RNA binding || || || || || YOR198C || YOR198C||ebi.ac.uk:Database:sgd;A_06_P6560||www.chem.agilent.com:Database:agp || || || || || || 1081021	0	0.01	-0.11	-0.08	-0.04	-0.02	-0.31	-0.01	0.01	-0.08	-0.07	-0.2	-0.01	-0.08	-0.3	-0.14	-0.02	-0.17	-0.03	0	0.03	-0.1	0	0.01	-0.08	-0.17	-0.15	-0.17	0.07	-0.15	-0.17	-0.1	0.01	-0.26	0.02	0	-0.25	-0.17	-0.22	-0.43	0	0	-0.06	-0.07	-0.03	0.08	-0.13	-0.11
A_06_P5234	|| 12 || C || 954886 || 954488 || || || || || || || YLR416C || YLR416C||ebi.ac.uk:Database:sgd;A_06_P5234||www.chem.agilent.com:Database:agp || || || || || || 1081022	-0.36	-0.23	-0.34	-0.38	-1.19	-0.48	-0.04	-0.45	-0.51	-0.49	0.11	-0.28	-0.12	-0.3	-0.07	-1.11	-0.37	-0.45	-0.18	-1.42	-0.39	-0.29	-0.25	-0.05	-0.4	-1.05	-0.22	-0.37	0.86	0.75	-0.3	-0.98	-0.28	-0.15	-1.15	-0.3	-0.37	-0.36	-0.53	-0.58	-0.51	-0.81	-0.43	-0.29	0.01	-0.31	-0.29	-0.22
A_06_P2275	|| 4 || C || 1035571 || 1035227 || biological_process* || molecular_function || || || || || YDR286C || YDR286C||ebi.ac.uk:Database:sgd;A_06_P2275||www.chem.agilent.com:Database:agp || || || || || || 1081023	0.04	-0.01	0.01	0.04	-0.31	0.03	-0.25	0.02	-0.06	0	-0.04	-0.11	-0.03	-0.01	-0.09	-0.02	0.1	0.04	0.18	-0.02	0.14	-0.02	-0.04	-0.07	-0.11	-0.06	-0.06	-0.25	0.08	-0.03	-0.15	-0.15	-0.1	-0.19	-0.09	-0.01	-0.06	0.23	0.42	0.26	0.05	-0.01	0.05	0.06	-0.05	-0.01	0.01	0.03
A_06_P4732	RPL40B || 11 || C || 618392 || 617638 || translation* || structural constituent of ribosome* || || || || || YKR094C || YKR094C||ebi.ac.uk:Database:sgd;A_06_P4732||www.chem.agilent.com:Database:agp || || || || || || 1081024	0.12	0.21	0.23	0.15	0.38	0.29	-0.07	0.34	0.31	-0.02	0	-0.03	0.05	0.01	0.17	0.37	0.27	-0.15	0.09	-0.06	-0.13	-0.02	-0.04	-0.06	-0.06	-0.08	-0.04	0.09	-0.02	-0.21	0.08	-0.19	-0.02	-0.17	0.18	0.09	0.03	-0.36	-0.16	-0.17	-0.15	-0.27	0.21	0.26	-0.07	-0.01	0.38	0.35
A_06_P5549	|| 13 || W || 506995 || 507369 || || || || || || || YMR119W-A || YMR119W-A||ebi.ac.uk:Database:sgd;A_06_P5549||www.chem.agilent.com:Database:agp || || || || || || 1081025	0.21	0.27	0.18	0.15	0.25	0.26	0.05	0.26	0.24	0.01	0.01	0.17	0.09	0.06	0.19	0.19	0.09	-0.08	-0.04	0.13	0.24	0.01	0.02	0.35	0.1	0.02	0.12	0.3	-0.04	0.32	0.24	0.32	0.02	0.36	0.21	-0.01	0.12	0.75	0.67	0.67	-0.07	0.23	0.34	0.22	-0.01	0.05	0.21	0.38
A_06_P5924	GIM3 || 14 || C || 346060 || 345671 || protein folding* || unfolded protein binding* || || || || || YNL153C || YNL153C||ebi.ac.uk:Database:sgd;A_06_P5924||www.chem.agilent.com:Database:agp || || || || || || 1081026	0.16	0.21	0.17	0.2	0.28	0.23	0.1	0.19	0.24	0.07	0.04	-0.21	0.1	0.11	-0.09	0.2	0.19	0.64	0.76	0.03	0.02	-0.11	0.04	0.03	-0.14	0.09	0.07	-0.24	0.08	0.12	-0.17	0.04	0.15	-0.02	0.04	0.1	-0.08	0	-0.4	-0.27	0.14	0.13	0.16	0.13	0.07	0.09	0.16	0.27
A_06_P3619	AAP1 || 8 || C || 201303 || 198733 || proteolysis* || hydrolase activity* || || || || || YHR047C || YHR047C||ebi.ac.uk:Database:sgd;A_06_P3619||www.chem.agilent.com:Database:agp || || || || || || 1081027	-0.32	-0.16	-0.32	-0.3	-0.19	-0.3	-0.21	-0.35	-0.25	-0.08	-0.1	-0.16	-0.1	-0.07	-0.07	-0.27	-0.05	-0.68	-0.1	-0.06	-0.07	-0.13	-0.1	-0.1	-0.23	-0.16	-0.12	-0.17	-0.14	-0.15	-0.09	-0.19	-0.07	-0.3	0.07	0.05	-0.16	-0.11	-0.26	-0.23	-0.14	-0.16	-0.43	-0.19	-0.1	-0.04	-0.12	-0.05
A_06_P5296	MRPL39 || 13 || C || 251516 || 251304 || translation || structural constituent of ribosome || || || || || YML009C || YML009C||ebi.ac.uk:Database:sgd;A_06_P5296||www.chem.agilent.com:Database:agp || || || || || || 1081028	-0.15	-0.1	-0.06	-0.17	-2.6	-0.9	-0.14	-0.69	-0.47	-0.61	-0.08	0.14	-0.44	-0.39	0	-2.26	0.07	-0.06	0.17	-0.78	-0.75	0.12	-0.33	-0.32	0.17	-0.62	-0.34	0.31	-0.05	-0.22	0.15	-0.3	-0.29	0.39	-2.63	-0.4	0.05	0.29	0.02	0.65	-0.57	-0.34	-0.18	-0.13	-0.08	-0.62	-0.38	-0.32
A_06_P1612	MRC1 || 3 || C || 22106 || 18816 || telomere maintenance* || molecular_function || || || || || YCL061C || YCL061C||ebi.ac.uk:Database:sgd;A_06_P1612||www.chem.agilent.com:Database:agp || || || || || || 1081029	0.03	-0.2	-0.04	0	0.06	0.09	0.31	0.05	0	0.15	0.14	-0.08	0.2	0.18	0.04	0.01	-0.13	0.02	0.41	0.03	0.01	-0.15	0.04	0.05	-0.22	0.21	0.2	-0.34	0.17	0.12	-0.05	0.19	0.19	0.13	-0.03	0.24	0.02	-0.16	-0.13	-0.17	0.09	0.04	-0.01	0	0	0.01	0.04	0.07
A_06_P2032	RPC11 || 4 || C || 548308 || 547976 || transcription* || transferase activity* || || || || || YDR045C || YDR045C||ebi.ac.uk:Database:sgd;A_06_P2032||www.chem.agilent.com:Database:agp || || || || || || 1081030	-0.13	-0.33	-0.1	-0.12	-0.08	-0.16	-0.3	-0.17	-0.16	0.09	0.14	0.15	0.17	0.2	0.18	-0.06	0.06	-0.04	-0.03	0.02	0.13	0.13	-0.01	0.03	0.21	0.1	0.13	0.23	0.17	0.16	0.25	0.21	0.22	0.1	0.08	0.17	0.22	0.33	0.48	0.47	0.12	0.09	-0.14	-0.12	0.06	0.06	-0.12	-0.22
A_06_P2034	HEM12 || 4 || W || 551858 || 552946 || porphyrin biosynthetic process* || lyase activity* || || || || || YDR047W || YDR047W||ebi.ac.uk:Database:sgd;A_06_P2034||www.chem.agilent.com:Database:agp || || || || || || 1081031	0.1	-0.03	0.09	0.08	0.09	0.07	-0.16	0.06	0.04	0.11	0.09	-0.07	0.1	0.1	0.03	0.11	-0.01	0.36	-0.03	0.06	0.05	0.01	0	0.02	-0.03	0.22	0.15	-0.01	0.18	0.2	0.06	0.18	0.15	-0.2	0.03	0.09	0.04	0.23	0.43	0.31	0.1	0.09	0.05	0.16	0.11	0.03	-0.04	0.03
A_06_P1641	MAK32 || 3 || W || 152835 || 153926 || interspecies interaction between organisms || molecular_function || || || || || YCR019W || YCR019W||ebi.ac.uk:Database:sgd;A_06_P1641||www.chem.agilent.com:Database:agp || || || || || || 1081032	-0.07	-0.29	-0.04	-0.1	-0.01	-0.09	0.04	0	-0.04	-0.04	-0.08	0.23	-0.02	-0.03	0.36	-0.06	-0.28	-0.17	0.22	-0.07	-0.13	0.19	-0.29	-0.18	0.21	-0.03	-0.16	0.4	0.11	-0.05	0.39	-0.1	-0.13	0.08	-0.39	-0.03	0.34	-0.24	-0.17	-0.04	-0.14	-0.27	-0.11	-0.04	-0.09	-0.08	0.09	0
A_06_P3193	HAP2 || 7 || C || 53528 || 52731 || transcription* || DNA binding* || || || || || YGL237C || YGL237C||ebi.ac.uk:Database:sgd;A_06_P3193||www.chem.agilent.com:Database:agp || || || || || || 1081034	0.14	0.15	0.11	0.14	0.06	0.08	0.11	0.19	0.15	0	-0.03	-0.16	-0.04	0.02	-0.16	-0.02	-0.11	0.04	-0.26	-0.07	-0.1	-0.1	-0.01	-0.07	-0.15	0.07	-0.02	-0.24	-0.19	-0.21	-0.19	0.09	0.08	-0.45	0.14	0.01	-0.12	-0.32	-0.18	-0.34	0	-0.12	0.13	0.2	-0.04	-0.08	0.12	0
A_06_P6550	MSB1 || 15 || W || 685768 || 689181 || establishment of cell polarity || molecular_function || || || || || YOR188W || YOR188W||ebi.ac.uk:Database:sgd;A_06_P6550||www.chem.agilent.com:Database:agp || || || || || || 1081035	0.04	0.13	-0.04	0.03	-0.01	0.08	-0.01	0.09	0.15	-0.16	-0.17	-0.12	-0.09	-0.11	-0.16	-0.04	-0.02	-0.23	0.04	-0.18	-0.19	-0.09	-0.07	-0.11	-0.11	-0.21	-0.13	-0.04	-0.29	-0.24	-0.03	-0.2	-0.12	-0.11	0.24	-0.04	-0.12	-0.14	-0.2	-0.07	-0.21	-0.22	0.07	0.12	-0.18	-0.13	0.23	0.12
A_06_P5421	RSC9 || 13 || W || 17065 || 18810 || transcription* || DNA-dependent ATPase activity* || || || || || YML127W || YML127W||ebi.ac.uk:Database:sgd;A_06_P5421||www.chem.agilent.com:Database:agp || || || || || || 1081036	-0.08	0.01	-0.08	-0.08	-0.03	-0.09	-0.01	-0.07	-0.04	-0.08	-0.08	0.12	-0.09	-0.07	0.06	-0.11	0.01	-0.24	-0.04	-0.1	-0.03	-0.01	0	-0.06	0.21	-0.13	-0.09	0.45	-0.11	-0.19	0.13	0.07	0.02	-0.02	0.21	-0.05	0.02	0.71	0.55	0.59	0.16	0.03	0	-0.12	-0.14	-0.13	0.02	-0.04
A_06_P3694	SET1 || 8 || W || 346046 || 349288 || telomere maintenance* || transferase activity* || || || || || YHR119W || YHR119W||ebi.ac.uk:Database:sgd;A_06_P3694||www.chem.agilent.com:Database:agp || || || || || || 1081037	-0.03	0.07	0.01	0.05	0.15	0.15	0.26	0.07	0.07	0.14	0.1	0.19	0.12	0.15	0.27	0.1	0.17	0.19	0.06	0.08	-0.08	0.07	0.02	0.03	0.13	0.25	0.21	0.31	0.02	-0.04	0.33	0.15	0.06	0.27	-0.05	0.11	0.23	-0.23	-0.14	-0.11	0.02	-0.06	0.16	0.07	0.14	0.04	0.04	0.14
A_06_P4132	GZF3 || 10 || C || 211573 || 209918 || transcription* || metal ion binding* || || || || || YJL110C || YJL110C||ebi.ac.uk:Database:sgd;A_06_P4132||www.chem.agilent.com:Database:agp || || || || || || 1081038	-0.18	-0.12	-0.16	-0.19	-0.14	-0.14	-0.16	-0.12	0.03	-0.02	-0.04	0.05	0.04	0.03	-0.23	-0.17	-0.08	-0.2	0.03	-0.01	0.09	0.02	0.08	0.07	0.03	-0.23	-0.12	-0.15	0.17	0.01	-0.12	-0.29	-0.27	0.14	0.1	0.07	-0.15	0.51	0.4	0.21	0.02	-0.07	-0.12	-0.24	0.04	0.08	-0.01	-0.06
A_06_P3735	REC104 || 8 || W || 412910 || 413458 || transcription* || molecular_function || || || || || YHR157W || YHR157W||ebi.ac.uk:Database:sgd;A_06_P3735||www.chem.agilent.com:Database:agp || || || || || || 1081039	0.09	0.05	0.09	0.09	0.15	0.16	0.18	0.17	0.06	0.14	0.08	0.21	0.04	0.11	0.36	0.13	-0.06	-0.02	-0.18	0.04	0.04	0.11	-0.01	0.01	0.17	0.21	0.15	0.34	-0.01	0.14	0.29	0.12	0.02	0.53	-0.05	0.01	0.37	-0.09	0.02	0.1	0.13	0	0.02	-0.05	0.07	-0.02	0.12	0.19
A_06_P2499	|| 4 || C || 1461546 || 1459720 || biological_process* || molecular_function* || || || || || YDR506C || YDR506C||ebi.ac.uk:Database:sgd;A_06_P2499||www.chem.agilent.com:Database:agp || || || || || || 1081040	0.08	0.16	0.13	0.1	-0.07	0.06	-0.15	0.05	0.06	0.05	-0.07	-0.09	-0.07	-0.07	-0.16	-0.03	0.07	0.09	-0.04	-0.04	0.02	-0.07	-0.03	-0.06	-0.13	-0.04	-0.08	-0.12	-0.18	-0.14	-0.11	-0.03	-0.13	-0.13	0.13	-0.08	-0.14	0.22	0.31	0.16	-0.18	-0.14	0.13	0.12	-0.06	-0.08	0.11	-0.03
A_06_P6652	|| 15 || W || 861174 || 865592 || biological_process* || molecular_function* || || || || || YOR291W || YOR291W||ebi.ac.uk:Database:sgd;A_06_P6652||www.chem.agilent.com:Database:agp || || || || || || 1081041	0.16	0.26	0.19	0.21	0.29	0.21	0.06	0.21	0.28	-0.02	-0.02	0.17	0	0.01	0.02	0.26	0.26	0.12	0.25	0.07	-0.07	0.09	0.04	0.05	0.15	-0.14	-0.13	0.18	0.15	0.09	0.13	-0.16	-0.05	0.22	0.14	-0.02	0.03	-0.19	-0.26	-0.17	-0.18	-0.14	0.25	0.23	0.03	0.09	0.2	0.31
A_06_P7042	ERR2 || 16 || C || 10870 || 9557 || biological_process* || metal ion binding* || || || || || YPL281C || YPL281C||ebi.ac.uk:Database:sgd;A_06_P7042||www.chem.agilent.com:Database:agp || || || || || || 1081042	-0.55	-0.6	-0.69	-0.66	-0.55	-0.64	-0.11	-0.57	-0.54	0.01	0.03	-0.03	0.02	0	-0.08	-0.63	-0.39	-0.55	-0.31	-0.07	-0.06	-0.17	0.01	-0.03	-0.1	0.02	0.04	-0.02	-0.23	-0.18	-0.03	0.05	0.09	0.04	0.13	0.06	-0.08	0.28	0.21	0.27	0.01	0.07	-0.55	-0.49	-0.09	-0.08	-0.61	-0.62
A_06_P3719	CHS7 || 8 || W || 383541 || 384491 || transport* || molecular_function || || || || || YHR142W || YHR142W||ebi.ac.uk:Database:sgd;A_06_P3719||www.chem.agilent.com:Database:agp || || || || || || 1081043	-0.07	0.03	-0.06	0.02	-0.14	-0.09	-0.2	-0.08	-0.04	0.07	0.05	0.09	0.17	0.18	0.19	-0.28	-0.01	-0.09	-0.02	0.06	0.1	-0.03	0.03	0.01	0	0.18	0.18	0.25	0.35	0.37	0.24	0.04	0.13	0.07	-0.69	0.18	0.14	-0.09	-0.16	-0.1	0.29	0.17	0.02	-0.16	0.03	0.02	0.06	0
A_06_P3930	FKH1 || 9 || C || 102235 || 100781 || regulation of transcription, DNA-dependent* || DNA binding* || || || || || YIL131C || YIL131C||ebi.ac.uk:Database:sgd;A_06_P3930||www.chem.agilent.com:Database:agp || || || || || || 1081044	-0.26	-0.31	-0.17	-0.29	-0.36	-0.19	0.05	-0.25	-0.27	0.03	0.04	0.01	0.13	0.1	0.11	0.06	0.21	-0.38	-0.09	0.03	-0.08	-0.05	-0.01	0.04	-0.05	0.13	0.12	0.04	0.16	0.05	0.06	0.14	0.05	0.08	0.08	0.11	0.09	-0.2	-0.11	0.01	0.09	0.06	-0.23	-0.25	0.02	0	-0.12	-0.11
A_06_P4924	|| 12 || W || 370392 || 370724 || || || || || || || YLR111W || YLR111W||ebi.ac.uk:Database:sgd;A_06_P4924||www.chem.agilent.com:Database:agp || || || || || || 1081045	-0.38	-0.41	-0.33	-0.34	-0.59	-0.47	-0.42	-0.42	-0.44	-0.2	-0.14	0.15	-0.18	-0.19	0.36	-0.44	-0.24	-0.57	0.04	-0.2	-0.01	0	-0.1	-0.09	0.04	-0.06	-0.04	0.1	0.07	0.21	0.1	-0.01	-0.01	-0.14	-0.82	-0.17	0.04	-0.2	-0.27	-0.17	0.22	0.07	-0.44	-0.5	-0.18	-0.19	-0.35	-0.28
A_06_P2730	|| 5 || W || 355136 || 355465 || || || || || || || YER097W || YER097W||ebi.ac.uk:Database:sgd;A_06_P2730||www.chem.agilent.com:Database:agp || || || || || || 1081046	0.16	0.25	0.16	0.08	0.16	0.01	0.13	0.15	0.13	-0.02	-0.02	0.1	0.01	0.03	0.13	0.63	0.75	0.15	0.13	-0.02	-0.05	0.01	0.01	0	-0.01	-0.03	-0.03	0.05	-0.14	-0.13	0.05	-0.03	-0.01	-0.12	0.1	0.01	0.09	-0.17	-0.19	0.08	-0.02	-0.06	0.14	0.03	-0.05	-0.03	0.13	0.14
A_06_P6031	ATX1 || 14 || C || 157866 || 157645 || transport* || metal ion binding* || || || || || YNL259C || YNL259C||ebi.ac.uk:Database:sgd;A_06_P6031||www.chem.agilent.com:Database:agp || || || || || || 1081047	0.09	0.15	0.09	0.1	0.26	0.17	0.27	0.21	0.22	0.1	0.04	0.14	0.15	0.15	0.2	0.12	-0.1	0.09	0.48	-0.02	0.01	0.11	0.02	0.01	0.19	0.06	0.09	0.38	-0.1	-0.02	0.42	-0.09	-0.01	0.09	0.39	0.07	0.11	-0.18	-0.29	-0.14	-0.06	-0.21	0.21	0.21	0.01	0.04	0.32	0.3
A_06_P3850	PCL7 || 9 || W || 258912 || 259769 || cell cycle* || cyclin-dependent protein kinase regulator activity || || || || || YIL050W || YIL050W||ebi.ac.uk:Database:sgd;A_06_P3850||www.chem.agilent.com:Database:agp || || || || || || 1081048	-0.01	-0.08	-0.05	-0.09	-0.01	-0.11	0.17	0.02	-0.11	0.02	-0.01	0.09	-0.02	-0.12	-0.02	-0.02	-0.12	0.18	-0.24	-0.05	-0.09	-0.07	0.02	0.06	-0.12	-0.15	-0.11	0.04	-0.1	-0.08	-0.05	0	0.04	0.15	0.17	-0.04	-0.01	-0.16	0.06	-0.12	-0.04	-0.1	-0.06	0.01	-0.01	-0.05	-0.11	0.03
A_06_P1461	DUR1,2 || 2 || C || 642205 || 636698 || metabolic process* || nucleotide binding* || || || || || YBR208C || YBR208C||ebi.ac.uk:Database:sgd;A_06_P1461||www.chem.agilent.com:Database:agp || || || || || || 1081049	-0.03	-0.19	-0.05	-0.06	0.04	-0.03	-0.08	0.01	-0.09	0.04	0.04	0.06	0.14	0.12	0.09	0.06	-0.04	-0.15	-0.25	-0.01	0.02	0.02	0.07	0.04	0.12	0.04	0.08	0.25	0.15	0	0.2	0.06	0.15	0.1	0.36	0.11	0.1	-0.22	0.01	0.01	0.01	-0.02	-0.04	0	0	0.06	0.03	-0.09
A_06_P6387	HST3 || 15 || W || 378219 || 379562 || transcription* || hydrolase activity* || || || || || YOR025W || YOR025W||ebi.ac.uk:Database:sgd;A_06_P6387||www.chem.agilent.com:Database:agp || || || || || || 1081050	0.07	0.05	0.04	0.11	0.22	0.21	0.07	0.08	0.11	0.13	0.16	-0.1	0.17	0.21	0.08	0.31	0.01	0.21	0.14	0.2	0.15	-0.06	0.08	0.12	0	0.38	0.26	0	0.07	0.22	-0.03	0.35	0.33	-0.12	0.07	0.22	0.11	0.07	0.17	-0.17	0.26	0.32	0.06	0.13	0.21	0.14	0.13	0.3
A_06_P1842	TRM3 || 4 || W || 258915 || 263225 || tRNA processing* || transferase activity* || || || || || YDL112W || YDL112W||ebi.ac.uk:Database:sgd;A_06_P1842||www.chem.agilent.com:Database:agp || || || || || || 1081051	-0.05	-0.2	-0.08	-0.02	0.04	-0.02	-0.02	-0.19	-0.12	0.08	0.08	-0.12	0.06	0.05	0.01	-0.17	-0.23	0.1	-0.36	0.12	0.06	-0.16	0	0.08	-0.14	0.14	0.1	-0.09	-0.04	0.3	-0.09	0.1	0.06	0.14	-0.03	0.07	-0.08	0.36	0.51	0.24	0.05	0.25	-0.08	0.03	0.03	0.1	0	-0.23
A_06_P7165	|| 16 || W || 767750 || 768985 || amino acid biosynthetic process* || isomerase activity* || || || || || YPR118W || YPR118W||ebi.ac.uk:Database:sgd;A_06_P7165||www.chem.agilent.com:Database:agp || || || || || || 1081052	-0.01	0.02	-0.06	-0.01	-0.13	-0.05	-0.1	-0.04	-0.05	0.11	0.11	0.02	0.17	0.13	0.11	0.05	-0.12	-0.08	-0.05	0.04	0.04	0.03	0.12	0.05	0.04	0.12	0	0.21	0.1	0.08	0.2	-0.08	0.01	-0.02	0.2	0.14	0.1	0.49	0.57	0.45	-0.05	-0.1	-0.11	0.03	0.03	0.12	-0.01	-0.09
A_06_P6642	PLP2 || 15 || C || 847128 || 846268 || response to pheromone* || heterotrimeric G-protein binding || || || || || YOR281C || YOR281C||ebi.ac.uk:Database:sgd;A_06_P6642||www.chem.agilent.com:Database:agp || || || || || || 1081053	-0.07	-0.06	-0.09	-0.11	0.01	0.02	-0.2	-0.07	0	-0.15	-0.1	-0.09	-0.08	-0.14	-0.09	-0.05	-0.09	-0.77	-0.08	-0.14	-0.04	0.03	-0.08	-0.05	-0.04	-0.23	-0.16	-0.04	-0.07	0.01	-0.01	-0.35	-0.23	-0.23	-0.08	-0.1	-0.04	-0.46	-0.63	-0.32	-0.34	-0.25	-0.02	0.08	-0.13	-0.03	0.03	0.12
A_06_P6735	GPB1 || 15 || C || 1034180 || 1031487 || signal transduction* || signal transducer activity* || || || || || YOR371C || YOR371C||ebi.ac.uk:Database:sgd;A_06_P6735||www.chem.agilent.com:Database:agp || || || || || || 1081054	-0.02	0.03	0	0.05	0.05	0.04	-0.07	-0.04	-0.03	0.08	0.08	0.14	0.1	0.1	0.11	-0.03	0.01	0.23	0.07	0.08	-0.15	-0.01	0.03	0.07	0.08	0.14	0.08	0.15	0.14	-0.12	0.13	0.11	0.15	0.41	0.13	0.16	0.13	-0.2	-0.4	-0.18	0.02	-0.12	0.01	0.1	0.04	0.05	0.01	-0.02
A_06_P7040	|| 16 || C || 14355 || 13228 || biological_process || molecular_function || || || || || YPL279C || YPL279C||ebi.ac.uk:Database:sgd;A_06_P7040||www.chem.agilent.com:Database:agp || || || || || || 1081055	0.14	0.21	0.1	0.1	0.19	0.15	0.4	0.18	0.28	0.01	-0.01	-0.04	-0.02	-0.08	-0.09	0.14	0.04	0.2	-0.02	-0.07	-0.08	-0.15	0.03	0.02	-0.12	-0.2	-0.13	-0.03	-0.23	-0.16	-0.1	-0.02	-0.12	0.18	0.2	0.04	-0.07	-0.02	0	0.08	-0.06	-0.14	0.17	0.18	-0.21	-0.11	0.24	0.04
A_06_P3274	|| 7 || W || 596697 || 598625 || translation* || translation initiation factor activity || || || || || YGR054W || YGR054W||ebi.ac.uk:Database:sgd;A_06_P3274||www.chem.agilent.com:Database:agp || || || || || || 1081056	-0.21	-0.18	-0.18	-0.23	-0.04	-0.12	0.06	-0.13	-0.27	-0.07	-0.03	-0.22	-0.07	-0.05	-0.36	-0.15	-0.13	-0.03	-0.05	-0.01	0.07	-0.1	-0.03	-0.03	-0.33	-0.03	-0.05	-0.37	-0.14	-0.3	-0.33	-0.04	0.03	-0.01	-0.01	-0.02	-0.3	-0.3	-0.2	-0.54	-0.04	-0.1	-0.14	-0.18	0.01	0.04	-0.13	-0.08
A_06_P3347	|| 7 || W || 745840 || 746532 || biological_process || molecular_function || || || || || YGR126W || YGR126W||ebi.ac.uk:Database:sgd;A_06_P3347||www.chem.agilent.com:Database:agp || || || || || || 1081057	-0.05	-0.1	-0.05	-0.11	0.04	0.03	-0.13	0.05	-0.05	-0.09	-0.16	0.11	-0.01	0	0.08	0.02	-0.12	-0.05	-0.22	-0.03	0.05	0.17	-0.01	-0.02	0.19	0.01	0	0.2	-0.14	-0.27	0.18	-0.21	-0.1	-0.19	0.12	0.04	0.09	-0.33	-0.23	-0.21	-0.19	-0.26	-0.02	-0.01	-0.04	0.02	0.09	0.03
A_06_P6926	REV3 || 16 || C || 237106 || 232592 || response to DNA damage stimulus* || nucleotide binding* || || || || || YPL167C || YPL167C||ebi.ac.uk:Database:sgd;A_06_P6926||www.chem.agilent.com:Database:agp || || || || || || 1081058	0.15	0.25	0.14	0.22	0.19	0.22	-0.09	0.17	0.21	-0.09	-0.09	0.07	-0.07	-0.05	0.03	0.07	0.06	0.14	-0.06	-0.06	0.06	0.06	-0.02	-0.03	0.11	-0.03	-0.06	0.27	-0.15	-0.12	0.26	-0.17	-0.08	-0.13	0.29	-0.06	0.04	0.29	0.27	0.39	-0.13	-0.09	0.24	0.26	-0.1	-0.03	0.25	0.26
A_06_P2088	TVP15 || 4 || W || 655010 || 655441 || vesicle-mediated transport || molecular_function || || || || || YDR100W || YDR100W||ebi.ac.uk:Database:sgd;A_06_P2088||www.chem.agilent.com:Database:agp || || || || || || 1081059	-0.15	-0.09	-0.21	-0.18	-0.06	-0.11	-0.26	-0.21	-0.17	0.05	0.03	-0.02	0.01	0.02	0.12	-0.27	-0.07	-0.11	-0.09	0.1	0.09	0.06	0.02	0.17	0.06	0.03	0.06	0.04	0.22	0.19	0.05	0.05	-0.07	-0.04	0.11	0.03	0.08	0.39	0.45	0.39	-0.09	0.02	-0.08	-0.06	0.04	0.08	-0.02	-0.1
A_06_P7145	|| 16 || C || 729526 || 728945 || biological_process || molecular_function || || || || || YPR098C || YPR098C||ebi.ac.uk:Database:sgd;A_06_P7145||www.chem.agilent.com:Database:agp || || || || || || 1081060	-0.02	0.05	0.07	-0.01	0.14	0.06	-0.19	0.07	0.13	0.02	0.01	-0.06	-0.01	-0.01	-0.1	0.02	0.04	-0.04	-0.05	0.01	-0.08	-0.05	0.01	0.01	-0.02	0.02	-0.02	-0.19	-0.12	-0.08	-0.16	-0.07	-0.04	-0.02	-0.09	0	-0.04	0.32	0.34	0.44	-0.05	-0.12	0.01	0.04	-0.01	0.01	0	0.1
A_06_P2164	NGG1 || 4 || W || 814449 || 816557 || transcription* || transcription cofactor activity || || || || || YDR176W || YDR176W||ebi.ac.uk:Database:sgd;A_06_P2164||www.chem.agilent.com:Database:agp || || || || || || 1081061	0.18	0.19	0.17	0.22	0.29	0.22	0.07	0.24	0.24	0.11	0.05	-0.08	0.03	0.06	0.03	0.13	0.08	0.39	0.09	0.15	0.18	-0.03	-0.04	-0.01	0	0.15	0.05	-0.29	-0.12	0.02	-0.23	0.1	-0.01	0.09	-0.11	-0.01	-0.07	0.44	0.51	0.31	0	-0.01	0.21	0.26	0.16	0.06	0.19	-0.18
A_06_P2307	MCM21 || 4 || W || 1103755 || 1104944 || cell cycle* || protein binding || || || || || YDR318W || YDR318W||ebi.ac.uk:Database:sgd;A_06_P2307||www.chem.agilent.com:Database:agp || || || || || || 1081062	-0.03	-0.04	-0.03	0	0	-0.03	0.04	0.1	0	0.06	0.02	0.19	-0.04	-0.04	0.03	-0.03	-0.17	-0.07	-0.36	0.08	0.11	0.07	-0.03	-0.01	0.08	-0.04	-0.06	0.14	0.02	-0.1	0.06	-0.1	-0.17	0.3	0.21	-0.02	0.04	0.38	0.56	0.33	-0.42	-0.2	0.04	0	0.03	0.08	0.12	0
A_06_P2660	ARB1 || 5 || C || 225198 || 223366 || transport* || nucleotide binding* || || || || || YER036C || YER036C||ebi.ac.uk:Database:sgd;A_06_P2660||www.chem.agilent.com:Database:agp || || || || || || 1081063	-0.05	-0.08	-0.01	-0.08	-0.06	-0.08	-0.06	-0.06	-0.1	0.08	0.08	0.04	0.11	0.07	0.04	0.43	0.21	0.05	-0.36	0.04	0.07	-0.02	0.08	0.08	0	0.06	0.05	0.18	-0.03	0.09	0.1	0.11	0.15	0.03	-0.03	0.08	-0.02	-0.28	-0.11	-0.08	0.08	0.13	-0.07	-0.11	0.03	0.06	-0.03	-0.12
A_06_P4714	ECM4 || 11 || W || 581925 || 583037 || cell wall organization and biogenesis* || transferase activity* || || || || || YKR076W || YKR076W||ebi.ac.uk:Database:sgd;A_06_P4714||www.chem.agilent.com:Database:agp || || || || || || 1081064	0.02	0.04	0	-0.04	0.01	0.05	-0.1	-0.01	-0.04	0.04	0	0.02	-0.03	-0.05	0.04	-0.14	-0.22	0.14	-0.16	0.08	0.05	0.03	-0.02	-0.03	0.02	0.08	0.04	0	0	0.1	-0.01	0.1	-0.05	-0.2	-0.08	-0.11	0.02	0	-0.08	-0.2	0.16	0.1	-0.03	-0.05	-0.02	-0.08	-0.04	0.01
A_06_P5423	COX14 || 13 || C || 14754 || 14542 || aerobic respiration* || molecular_function || || || || || YML129C || YML129C||ebi.ac.uk:Database:sgd;A_06_P5423||www.chem.agilent.com:Database:agp || || || || || || 1081065	-0.03	-0.06	-0.01	0	-0.03	-0.03	-0.04	-0.1	0.04	0.02	-0.05	-0.03	-0.03	-0.03	-0.08	-0.08	0.07	-0.03	-0.03	-0.01	0	-0.12	-0.04	-0.02	0.03	0.11	0.05	0.27	0.05	-0.01	-0.06	0.18	0.05	0.58	-0.15	-0.01	-0.06	0.79	0.66	0.57	0.19	0.13	-0.05	-0.07	-0.08	-0.19	-0.14	-0.12
A_06_P6247	THI20 || 15 || C || 226074 || 224419 || thiamin biosynthetic process* || transferase activity* || || || || || YOL055C || YOL055C||ebi.ac.uk:Database:sgd;A_06_P6247||www.chem.agilent.com:Database:agp || || || || || || 1081066	-0.04	0.02	-0.06	-0.01	0.04	0	0.01	-0.03	-0.09	0.03	0.04	-0.02	0.04	0.03	0.02	0.15	0.01	-0.22	-0.34	0.06	-0.04	0.04	0.08	0.02	0.07	-0.05	-0.02	0.17	0.03	-0.04	0.09	0.05	0.11	0.13	0.13	0.06	0.1	-0.06	0.01	-0.14	-0.03	-0.07	-0.16	-0.08	0	-0.05	-0.15	0.12
A_06_P5784	|| 14 || C || 609511 || 609134 || || || || || || || YNL013C || YNL013C||ebi.ac.uk:Database:sgd;A_06_P5784||www.chem.agilent.com:Database:agp || || || || || || 1081067	0.02	0.16	0.29	0.23	0.22	0.1	-0.62	0.11	0.16	-0.02	0.01	-0.02	-0.01	-0.06	0.03	-0.72	-0.69	-0.14	0.04	-0.07	-0.06	0.01	-0.01	0.05	0	-0.03	-0.08	0.06	-0.03	0.01	0.05	-0.05	-0.05	0	0.41	-0.06	0.13	-0.11	0.16	-0.1	-0.01	0.11	0.2	0.31	-0.04	0.03	-0.92	0.32
A_06_P4339	|| 10 || W || 611191 || 612039 || arabinose catabolic process* || oxidoreductase activity* || || || || || YJR096W || YJR096W||ebi.ac.uk:Database:sgd;A_06_P4339||www.chem.agilent.com:Database:agp || || || || || || 1081068	0.34	0.39	0.46	0.35	0.31	0.31	0.56	0.44	0.34	0.26	0.21	0.21	0.45	0.4	0.29	0.45	0.39	0.42	0.46	0.11	0.19	0.15	0.16	0.19	0.22	0.43	0.45	0.44	0.36	0.32	0.43	0.31	0.38	0.1	0.07	0.39	0.26	0.48	0.51	0.51	0.28	0.32	0.32	0.37	0.13	0.03	0.39	0.46
A_06_P5492	KAR5 || 13 || W || 399701 || 401215 || karyogamy during conjugation with cellular fusion || molecular_function || || || || || YMR065W || YMR065W||ebi.ac.uk:Database:sgd;A_06_P5492||www.chem.agilent.com:Database:agp || || || || || || 1081069	-0.05	-0.02	-0.09	-0.07	-0.03	0.01	-0.11	-0.04	-0.07	0.12	0.12	-0.01	-0.01	0.02	-0.06	-0.05	-0.02	-0.06	0.04	0.11	0.1	-0.02	0.09	0.09	-0.01	0.11	0.08	0.08	-0.03	0.01	0.08	0.07	0.05	-0.05	-0.14	-0.08	-0.01	0.83	0.57	0.49	0.04	-0.04	-0.03	-0.11	0.1	0.06	0.06	0.02
A_06_P5605	ALD2 || 13 || C || 603081 || 601561 || metabolic process* || oxidoreductase activity* || || || || || YMR170C || YMR170C||ebi.ac.uk:Database:sgd;A_06_P5605||www.chem.agilent.com:Database:agp || || || || || || 1081070	-0.26	-0.13	-0.24	-0.29	-0.26	-0.24	-0.3	-0.19	-0.22	-0.03	-0.06	-0.01	-0.08	-0.08	0.03	-0.21	-0.19	-0.27	-0.22	0.04	0.03	0.06	-0.01	-0.03	0.03	-0.08	-0.13	0.06	-0.05	-0.12	-0.01	-0.03	-0.1	-0.05	-0.11	-0.1	0.04	0.6	0.75	0.6	-0.14	-0.08	-0.24	-0.24	0	-0.01	-0.32	-0.23
A_06_P2113	ECM18 || 4 || C || 702755 || 701394 || cell wall organization and biogenesis* || molecular_function* || || || || || YDR125C || YDR125C||ebi.ac.uk:Database:sgd;A_06_P2113||www.chem.agilent.com:Database:agp || || || || || || 1081071	0.17	0.16	0.06	0.08	0.13	0.13	0.06	0.09	0.16	0.08	0.02	0.01	0.15	0.08	0.19	-0.11	-0.09	0.08	0.02	0.06	0.17	0.04	-0.01	0.01	0.06	0.08	0.09	0.17	0.38	0.12	0.15	0.19	0.2	-0.03	-0.09	0.15	0.16	0.36	0.58	0.44	0.12	0.34	0.06	0.08	0.02	0.09	0.07	0.09
A_06_P1539	|| 2 || W || 773918 || 774352 || biological_process || molecular_function || || || || || YBR285W || YBR285W||ebi.ac.uk:Database:sgd;A_06_P1539||www.chem.agilent.com:Database:agp || || || || || || 1081072	-0.14	-0.31	-0.2	-0.19	-0.15	-0.2	-0.17	-0.14	-0.17	0.05	0.01	-0.17	-0.05	-0.03	-0.14	-0.34	-0.33	-0.08	-0.59	0.03	-0.04	-0.1	0	0.04	-0.17	-0.02	-0.05	-0.29	-0.08	-0.14	-0.29	0.03	-0.02	-0.06	-0.12	-0.01	-0.13	-0.25	-0.06	-0.19	-0.03	-0.1	-0.21	-0.21	0	-0.07	-0.2	-0.17
A_06_P2547	|| 5 || W || 140512 || 140892 || || || || || || || YEL008W || YEL008W||ebi.ac.uk:Database:sgd;A_06_P2547||www.chem.agilent.com:Database:agp || || || || || || 1081073	0.05	0.12	0.09	0.04	0.11	-0.01	0.04	0.04	0	-0.1	-0.06	0.15	-0.08	-0.03	0.11	0.71	0.98	0.08	0.38	-0.1	0.02	0.1	-0.05	-0.06	0.11	-0.09	-0.08	0.16	-0.02	-0.22	0.1	-0.24	-0.16	0.01	-0.06	-0.14	0.13	-0.44	-0.27	-0.06	-0.24	-0.36	0.11	0.07	-0.07	-0.07	0.12	-0.14
A_06_P5891	|| 14 || C || 401520 || 401035 || || || || || || || YNL120C || YNL120C||ebi.ac.uk:Database:sgd;A_06_P5891||www.chem.agilent.com:Database:agp || || || || || || 1081074	-0.32	-0.39	-0.31	-0.35	-0.21	-0.28	-0.23	-0.24	-0.21	0.12	0.08	0.02	0.1	0.14	0.09	-0.36	-0.36	0.15	0.02	0.1	0.08	0	0.01	-0.03	0	0.08	0.04	0	0.11	0.17	-0.01	0.06	0.06	-0.26	0.07	0.1	0.07	-0.07	-0.09	-0.02	0.09	0.14	-0.18	-0.2	0.07	0.02	-0.14	-0.27
A_06_P2238	|| 4 || C || 959798 || 958677 || biological_process || molecular_function || || || || || YDR249C || YDR249C||ebi.ac.uk:Database:sgd;A_06_P2238||www.chem.agilent.com:Database:agp || || || || || || 1081075	-0.23	-0.15	-0.19	-0.19	-0.25	-0.19	-0.68	-0.41	-0.2	-0.07	0	0.05	-0.09	-0.02	0.02	-0.18	-0.09	-0.37	-0.38	-0.07	-0.07	0.11	0.03	0.04	0.14	-0.11	-0.04	0.02	-0.08	-0.05	0.01	-0.31	-0.14	-0.18	0.11	-0.09	0.06	0.46	0.28	0.37	-0.13	-0.18	-0.13	-0.09	-0.03	-0.01	-0.15	-0.1
A_06_P1268	FUR4 || 2 || W || 281443 || 283344 || transport* || nucleobase transmembrane transporter activity* || || || || || YBR021W || YBR021W||ebi.ac.uk:Database:sgd;A_06_P1268||www.chem.agilent.com:Database:agp || || || || || || 1081076	-0.27	-0.3	-0.41	-0.32	-0.44	-0.43	-0.11	-0.36	-0.38	-0.02	-0.02	0.29	-0.06	-0.03	0.27	-0.25	-0.24	-0.3	-0.35	-0.01	-0.13	0.18	-0.01	-0.02	0.23	-0.03	-0.06	0.3	-0.12	-0.23	0.28	0.05	-0.05	0.1	0.15	-0.04	0.2	-0.35	-0.48	0.15	-0.19	-0.24	-0.42	-0.33	-0.03	-0.09	-0.46	-0.52
A_06_P4708	|| 11 || W || 573216 || 574274 || biological_process* || molecular_function* || || || || || YKR070W || YKR070W||ebi.ac.uk:Database:sgd;A_06_P4708||www.chem.agilent.com:Database:agp || || || || || || 1081077	0.02	0.03	0	-0.02	0.09	0.01	-0.22	0	0.04	0	-0.07	-0.07	-0.07	-0.06	-0.06	-0.04	0.1	0.07	0.03	0.06	-0.01	-0.14	-0.04	-0.01	-0.05	0.03	-0.03	-0.05	-0.19	-0.12	-0.06	0.04	-0.05	-0.04	0.05	-0.06	-0.07	-0.17	-0.22	-0.2	0.1	0.01	0.03	0.01	0	-0.06	0.07	0.04
A_06_P5638	CLN1 || 13 || W || 662643 || 664283 || cell cycle* || cyclin-dependent protein kinase regulator activity || || || || || YMR199W || YMR199W||ebi.ac.uk:Database:sgd;A_06_P5638||www.chem.agilent.com:Database:agp || || || || || || 1081078	0.09	0.1	0.09	0.03	0.04	0.09	-0.03	0.02	0.07	-0.01	0.02	-0.07	0	0.05	-0.17	-0.06	-0.13	-0.01	-0.14	0.05	0.16	0.01	-0.01	-0.01	-0.03	0.06	0.04	-0.22	0.11	0.19	-0.16	0.12	-0.01	0.06	0.05	0	-0.03	0.65	0.53	0.45	0.29	0.23	0.03	0.04	-0.01	-0.01	0.02	0.08
A_06_P3863	YRB2 || 9 || C || 243741 || 242758 || transport* || molecular_function* || || || || || YIL063C || YIL063C||ebi.ac.uk:Database:sgd;A_06_P3863||www.chem.agilent.com:Database:agp || || || || || || 1081079	0.09	0.12	0.1	0.1	0.15	0.13	0.14	0.11	0.09	0.05	0.05	0.07	0.1	0.11	0.09	0.13	0.03	0.03	0.03	0.03	-0.04	0	-0.01	-0.04	0.08	0.11	0.13	0.21	0	0.03	0.23	0.38	0.27	-0.01	0.04	0.09	0.05	-0.2	-0.18	-0.09	0.23	0.26	0.11	0.07	0.03	-0.01	0.1	0
A_06_P2566	|| 5 || C || 106147 || 102581 || biological_process || molecular_function || || || || || YEL025C || YEL025C||ebi.ac.uk:Database:sgd;A_06_P2566||www.chem.agilent.com:Database:agp || || || || || || 1081080	0.04	-0.03	0.1	0.07	0.09	-0.03	0.1	0.05	0.04	-0.04	-0.04	0.06	-0.02	-0.01	0.04	0.13	-0.05	-0.14	-0.01	-0.04	-0.01	0.09	-0.02	-0.06	0.05	-0.11	-0.17	0.03	-0.23	-0.19	0.05	-0.21	-0.15	-0.22	0.11	-0.02	0.08	-0.27	-0.23	0.01	-0.15	-0.25	0.1	0.12	-0.07	-0.04	0.03	-0.12
A_06_P4699	KTR2 || 11 || W || 557319 || 558596 || protein amino acid N-linked glycosylation* || transferase activity* || || || || || YKR061W || YKR061W||ebi.ac.uk:Database:sgd;A_06_P4699||www.chem.agilent.com:Database:agp || || || || || || 1081081	0.02	0.21	0.08	0.07	0.15	0.1	-0.17	0.14	0.08	-0.07	-0.11	0.02	-0.06	-0.05	0	0.05	0.08	-0.12	-0.07	-0.03	0	0.03	-0.09	-0.06	0.02	0.01	-0.06	0.08	-0.04	0.02	0.05	-0.09	-0.14	-0.01	0.15	-0.02	0.05	-0.15	-0.08	-0.08	-0.04	-0.06	0.18	0.12	-0.08	-0.13	0.13	0.18
A_06_P5095	|| 12 || C || 704835 || 704485 || || || || || || || YLR280C || YLR280C||ebi.ac.uk:Database:sgd;A_06_P5095||www.chem.agilent.com:Database:agp || || || || || || 1081082	-0.05	-0.06	-0.05	-0.07	-0.1	-2.3	-0.21	-0.08	-0.14	-2.27	-0.14	-0.1	-1.93	-2	-0.94	0.03	0.39	0.01	0.37	-2.39	-2.29	-0.69	-1.81	-1.89	-0.49	-1.96	-1.67	-0.14	-0.47	-0.52	-0.71	-2.15	-2.21	-0.37	-0.55	-2.11	-1.08	-2.28	-2.92	-0.43	-1.91	-1.99	-0.17	-0.19	0.24	-1.8	-0.05	0
A_06_P4861	|| 12 || C || 245173 || 243887 || biological_process || molecular_function || || || || || YLR049C || YLR049C||ebi.ac.uk:Database:sgd;A_06_P4861||www.chem.agilent.com:Database:agp || || || || || || 1081083	0.11	0.1	0.12	0.14	0.21	0.11	0.06	0.17	-0.03	0.03	0.08	0.11	0.06	0.05	0.25	0.23	0.25	-0.1	0.32	0.03	0.11	0.1	0.11	0.12	0.09	-0.04	0.02	0.14	0.13	0.16	0.15	-0.04	-0.04	0.21	0.06	0.04	0	0	-0.05	-0.19	0.1	0.04	0.22	-0.01	0.05	0.09	0.14	0.09
A_06_P2415	SIP1 || 4 || C || 1317765 || 1315318 || protein amino acid phosphorylation* || AMP-activated protein kinase activity || || || || || YDR422C || YDR422C||ebi.ac.uk:Database:sgd;A_06_P2415||www.chem.agilent.com:Database:agp || || || || || || 1081084	-0.22	-0.2	-0.25	-0.26	-0.37	-0.16	-0.26	-0.24	-0.22	0.02	-0.07	-0.03	-0.07	-0.02	0.05	-0.3	-0.2	-0.32	-0.21	-0.02	0.03	-0.01	-0.04	-0.06	0	0.03	-0.08	0.03	-0.02	0.15	0.09	-0.03	-0.01	-0.14	0	-0.11	0.03	0.3	0.35	0.25	-0.12	0.09	-0.17	-0.08	-0.07	-0.09	-0.18	-0.15
A_06_P5159	FKS1 || 12 || W || 809997 || 815627 || endocytosis* || transferase activity* || || || || || YLR342W || YLR342W||ebi.ac.uk:Database:sgd;A_06_P5159||www.chem.agilent.com:Database:agp || || || || || || 1081085	0.45	0.55	0.43	0.52	0.19	0.39	0.2	0.47	0.56	-0.05	-0.06	0.26	0.12	0.08	0.8	0.39	0.21	0.23	0.39	-0.1	0.07	-0.01	-0.25	-0.1	0.07	0.14	0.11	0.65	0.43	0.41	0.67	0.1	0.1	0.33	0.12	0.04	0.41	0.01	-0.26	0.47	0.26	0.28	0.43	0.3	-0.18	-0.12	0.49	0.52
A_06_P2372	RGA2 || 4 || W || 1230159 || 1233188 || signal transduction* || metal ion binding* || || || || || YDR379W || YDR379W||ebi.ac.uk:Database:sgd;A_06_P2372||www.chem.agilent.com:Database:agp || || || || || || 1081086	0.02	0.08	-0.07	-0.01	-0.05	-0.01	-0.06	-0.02	-0.04	-0.03	-0.07	-0.02	-0.02	-0.12	-0.11	-0.07	0.17	-0.29	0.08	-0.03	0.05	0.05	-0.04	-0.08	0.02	-0.17	-0.14	-0.07	0.13	-0.18	-0.09	-0.24	-0.19	-0.12	0.16	-0.06	-0.07	0.26	0.37	0.25	-0.14	-0.02	0.06	0.04	-0.13	0.01	0.17	-0.09
A_06_P4711	|| 11 || C || 578149 || 577829 || || || || || || || YKR073C || YKR073C||ebi.ac.uk:Database:sgd;A_06_P4711||www.chem.agilent.com:Database:agp || || || || || || 1081087	-0.39	-0.31	-0.35	-0.39	-0.27	-0.34	-0.39	-0.3	-0.3	-0.03	-0.02	0.15	0.03	0.02	0.15	-0.28	-0.32	-0.74	-0.18	-0.07	0.02	0.15	-0.05	-0.07	0.19	0.01	0.03	0.3	0.26	0.13	0.3	-0.01	0.01	0.03	-0.48	-0.06	0.24	-0.1	-0.08	-0.07	0.12	0.1	-0.31	-0.25	-0.03	0.01	-0.15	-0.24
A_06_P1431	|| 2 || W || 586066 || 586440 || || || || || || || YBR178W || YBR178W||ebi.ac.uk:Database:sgd;A_06_P1431||www.chem.agilent.com:Database:agp || || || || || || 1081088	-0.08	-0.04	-0.14	-0.14	-0.06	-0.09	0	-0.3	-0.19	0.05	0.03	0.23	0.09	0.1	0.23	-0.04	-0.13	-0.59	-0.43	-0.02	-0.08	0.12	0.06	0	0.24	-0.04	0.04	0.55	0.07	-0.05	0.49	-0.11	-0.02	0.03	0.39	0.02	0.21	-0.2	-0.13	0.07	-0.08	-0.15	-0.07	-0.01	-0.02	0.04	0.01	0.02
A_06_P3995	MUC1 || 9 || C || 393672 || 389569 || pseudohyphal growth* || molecular_function* || || || || || YIR019C || YIR019C||ebi.ac.uk:Database:sgd;A_06_P3995||www.chem.agilent.com:Database:agp || || || || || || 1081089	-0.11	-0.07	-0.08	-0.13	-0.1	-0.1	0.22	-0.09	-0.18	-0.06	-0.06	0.03	-0.07	-0.05	-0.07	-0.04	-0.12	0.07	-0.05	-0.03	0.05	-0.11	0	-0.05	-0.1	-0.04	-0.04	-0.13	-0.14	-0.06	-0.1	0.25	0.04	0.13	-0.13	-0.06	-0.03	-0.23	-0.16	-0.13	0.21	0.16	-0.06	-0.05	-0.08	-0.1	-0.22	-0.21
A_06_P4343	|| 10 || C || 617327 || 616344 || biological_process || molecular_function || || || || || YJR100C || YJR100C||ebi.ac.uk:Database:sgd;A_06_P4343||www.chem.agilent.com:Database:agp || || || || || || 1081090	0.13	0.23	0.18	0.17	0.07	0.15	0.18	0.11	0.12	0.04	0	0.17	0.02	0.07	0.14	0.2	0.19	0.3	0.19	0.12	0.04	0.1	0.12	0.08	0.09	0.09	0.15	0.13	-0.1	0.06	0.13	0.09	0.06	0.15	0.08	0.01	0.14	0.37	0.3	0.34	0.03	0.18	0.14	0.14	0.08	-0.02	0.07	0.16
A_06_P5071	|| 12 || W || 658828 || 659793 || biological_process || molecular_function || || || || || YLR257W || YLR257W||ebi.ac.uk:Database:sgd;A_06_P5071||www.chem.agilent.com:Database:agp || || || || || || 1081091	-0.04	0.01	-0.04	-0.06	-0.06	-0.19	-0.26	-0.12	-0.11	0.1	0.09	0.02	0.16	0.14	0.36	0	0.02	-0.15	0.15	0.1	0.1	0.03	0.07	0.13	0.08	0.09	0.09	0.08	-0.08	-0.01	0.09	0.15	0.16	0.19	0.29	0.03	0.01	-0.21	-0.13	-0.25	0.08	0.14	-0.1	-0.07	0.11	0.12	-0.12	-0.11
A_06_P4580	MRP49 || 11 || C || 134139 || 133726 || translation || structural constituent of ribosome || || || || || YKL167C || YKL167C||ebi.ac.uk:Database:sgd;A_06_P4580||www.chem.agilent.com:Database:agp || || || || || || 1081092	0.04	0.05	0	0.03	-0.01	0.02	0.08	0.05	0.07	-0.05	-0.12	-0.14	-0.16	-0.11	-0.15	-0.01	-0.12	0.3	0.02	0.03	-0.08	-0.04	-0.05	-0.02	-0.03	0.03	-0.07	-0.19	-0.09	-0.12	-0.15	-0.02	-0.12	0.05	-0.1	-0.12	-0.08	-0.23	-0.11	-0.23	-0.14	-0.08	-0.04	-0.02	-0.08	-0.04	0.04	0.07
A_06_P5488	RNA14 || 13 || W || 392754 || 394787 || mRNA processing* || RNA binding* || || || || || YMR061W || YMR061W||ebi.ac.uk:Database:sgd;A_06_P5488||www.chem.agilent.com:Database:agp || || || || || || 1081093	-0.02	0.07	-0.02	-0.1	-0.07	-0.02	0.1	0.03	-0.2	0	0.03	0.04	0	-0.01	-0.18	0	0	-0.46	-0.17	0.07	0.16	0.03	0.03	0.06	0.04	-0.06	0.08	-0.01	0.17	0.04	-0.05	-0.04	0.04	0.45	0.62	0.03	-0.14	0.85	0.63	0.52	0.09	0.02	-0.02	-0.13	0.07	0.09	0.11	0.02
A_06_P4625	DOA1 || 11 || C || 34108 || 31961 || ubiquitin cycle* || ubiquitin binding || || || || || YKL213C || YKL213C||ebi.ac.uk:Database:sgd;A_06_P4625||www.chem.agilent.com:Database:agp || || || || || || 1081094	0.05	0.16	0.07	0.17	0.08	0.06	0.26	0.12	0.12	-0.14	-0.15	-0.04	-0.13	-0.2	-0.16	0.04	0.05	0.27	0.21	-0.09	0.02	-0.1	-0.17	-0.08	-0.1	-0.28	-0.26	-0.11	0.04	0.06	-0.13	-0.15	-0.11	0.02	-0.05	-0.14	-0.13	-0.09	-0.13	-0.13	0.12	0.02	0.12	-0.12	-0.22	-0.18	-0.04	0.14
A_06_P5741	ADE4 || 13 || C || 867090 || 865558 || metabolic process* || transferase activity* || || || || || YMR300C || YMR300C||ebi.ac.uk:Database:sgd;A_06_P5741||www.chem.agilent.com:Database:agp || || || || || || 1081095	0.06	-0.11	0.03	0.05	0.03	0	0.11	0.13	0.01	0.09	0.02	-0.05	0.06	0.06	-0.04	0.08	-0.04	-0.18	-0.17	0.03	0.05	-0.08	0.01	0.01	-0.06	0.03	-0.03	0.02	-0.04	0.04	-0.1	0.11	0.12	0.22	0.06	0.08	-0.02	0.8	0.82	0.59	0.22	0.21	0.04	0.05	0.05	0.05	0.01	-0.04
A_06_P1935	MGT1 || 4 || C || 101068 || 100502 || response to DNA damage stimulus* || transferase activity* || || || || || YDL200C || YDL200C||ebi.ac.uk:Database:sgd;A_06_P1935||www.chem.agilent.com:Database:agp || || || || || || 1081096	-0.08	-0.06	-0.22	-0.24	-0.08	-0.31	0.02	-0.13	-0.18	-0.02	-0.03	-0.12	-0.02	-0.01	-0.05	-0.02	-0.24	-0.44	-0.24	0.1	0.11	-0.07	0.03	0.13	-0.06	-0.03	-0.02	-0.09	0.06	0.05	-0.1	0.12	0.01	0.17	0.42	-0.05	-0.02	0.48	0.65	0.37	-0.04	0.12	-0.17	-0.21	-0.06	-0.09	0.02	-0.01
A_06_P1534	SAF1 || 2 || C || 764693 || 762780 || SCF-dependent proteasomal ubiquitin-dependent protein catabolic process || ubiquitin-protein ligase activity || || || || || YBR280C || YBR280C||ebi.ac.uk:Database:sgd;A_06_P1534||www.chem.agilent.com:Database:agp || || || || || || 1081097	-0.12	-0.26	-0.17	-0.19	-0.06	-0.07	0.05	-0.07	-0.12	0	-0.01	-0.04	-0.1	-0.1	-0.04	-0.29	-0.21	0.12	-0.45	-0.05	-0.02	-0.03	-0.06	-0.05	-0.05	-0.02	-0.1	-0.16	-0.19	-0.18	-0.15	-0.1	-0.12	0.14	-0.07	-0.05	-0.01	-0.25	-0.07	-0.18	-0.15	-0.21	-0.09	-0.04	-0.07	-0.17	-0.07	-0.08
A_06_P6524	YRR1 || 15 || C || 641993 || 639561 || transcription* || metal ion binding* || || || || || YOR162C || YOR162C||ebi.ac.uk:Database:sgd;A_06_P6524||www.chem.agilent.com:Database:agp || || || || || || 1081098	-0.87	-0.87	-0.92	-0.92	-0.73	-0.84	-1.06	-0.86	-0.87	-0.02	-0.03	-0.03	-0.06	-0.04	-0.02	-0.9	-0.58	-1.01	-0.64	0.02	-0.03	-0.1	-0.03	-0.02	-0.06	0.03	-0.04	-0.05	0.04	-0.06	-0.06	0.07	0.03	-0.08	0.15	-0.04	-0.07	-0.09	0.03	-0.19	0.06	0.05	-0.83	-0.76	-0.03	-0.01	-0.8	-0.75
A_06_P1651	NPP1 || 3 || C || 166335 || 164107 || metabolic process* || hydrolase activity* || || || || || YCR026C || YCR026C||ebi.ac.uk:Database:sgd;A_06_P1651||www.chem.agilent.com:Database:agp || || || || || || 1081099	0.06	-0.13	0.11	0.13	0.26	0.22	0.1	-0.11	0.12	-0.02	0.01	-0.05	-0.04	-0.08	-0.09	0.19	0.07	-0.17	0.21	-0.02	-0.09	0	0.05	0	0.02	-0.14	-0.08	-0.14	-0.21	-0.14	-0.1	-0.19	-0.09	0.08	0.19	-0.13	-0.04	0.01	-0.07	-0.2	-0.17	-0.26	0.13	0.21	-0.07	-0.01	0.22	0.15
A_06_P4823	LOT6 || 12 || W || 169102 || 169677 || response to oxidative stress || oxidoreductase activity* || || || || || YLR011W || YLR011W||ebi.ac.uk:Database:sgd;A_06_P4823||www.chem.agilent.com:Database:agp || || || || || || 1081100	0.1	0.09	0.04	0.1	-0.13	0.04	0.16	0.05	0.07	0	-0.02	0.14	0.03	0.04	0.43	0.17	0.25	0.06	0.34	0.06	-0.12	0.05	0.08	-0.03	0.16	0	-0.05	0.13	-0.17	-0.14	0.11	-0.09	-0.09	0.02	-0.08	-0.03	0.06	-0.3	-0.36	-0.14	-0.13	-0.21	0.06	0.08	-0.04	0	0.15	0.08
A_06_P2059	IPT1 || 4 || C || 591342 || 589759 || sphingolipid biosynthetic process* || transferase activity* || || || || || YDR072C || YDR072C||ebi.ac.uk:Database:sgd;A_06_P2059||www.chem.agilent.com:Database:agp || || || || || || 1081101	-0.27	-0.13	-0.11	-0.19	-0.12	-0.18	-0.25	-0.11	-0.16	-0.01	0.01	0.26	0	-0.03	0.25	-0.12	0.13	-0.11	-0.09	0.02	0.06	0.3	0.05	0.07	0.32	-0.02	0.01	0.34	0.19	-0.16	0.3	-0.12	-0.03	-0.13	0.04	-0.03	0.22	0.36	0.53	0.49	-0.05	-0.1	-0.12	-0.14	0.06	0.04	-0.1	-0.14
A_06_P6920	BEM4 || 16 || C || 246219 || 244318 || telomere maintenance* || molecular_function* || || || || || YPL161C || YPL161C||ebi.ac.uk:Database:sgd;A_06_P6920||www.chem.agilent.com:Database:agp || || || || || || 1081102	0.01	0.07	-0.08	-0.05	-0.01	0.02	0.13	0.01	0.01	0.12	0.08	0.03	0.14	0.16	0.05	0	0.11	-0.24	0.1	0.06	0.07	0	0.09	0.13	0.02	0.1	0.11	0.14	-0.05	-0.01	0.14	-0.06	0.04	0.11	-0.03	0.07	0.07	0.36	0.26	0.34	-0.08	0.1	-0.01	0.07	0.13	0.11	0.13	0.14
A_06_P6551	IES4 || 15 || W || 689625 || 689975 || response to DNA damage stimulus || molecular_function || || || || || YOR189W || YOR189W||ebi.ac.uk:Database:sgd;A_06_P6551||www.chem.agilent.com:Database:agp || || || || || || 1081103	0.1	0.08	0.03	0.1	0.15	0.22	0.05	0.12	0.15	0.1	0.08	-0.07	0.06	0.14	0.15	0	-0.02	0.05	0.07	0.08	0.18	-0.01	0.03	0.01	0.05	0.13	0.07	-0.13	-0.08	0.1	-0.1	0.08	0.1	0.2	-0.12	0.04	0.08	-0.1	-0.32	-0.06	0.01	0.04	0.11	0.08	0.12	0.03	0.15	0.14
A_06_P1824	|| 4 || C || 290081 || 289572 || || || || || || || YDL094C || YDL094C||ebi.ac.uk:Database:sgd;A_06_P1824||www.chem.agilent.com:Database:agp || || || || || || 1081104	-0.19	-0.31	-0.18	-0.16	-0.09	-0.17	-0.49	-0.3	-0.11	-0.02	-0.07	-0.2	-0.12	-0.14	-0.29	-0.28	-0.03	-0.44	-0.17	-0.01	-0.01	-0.12	-0.01	-0.06	-0.32	-0.13	-0.16	-0.24	-0.24	-0.12	-0.21	-0.11	-0.11	-0.32	-0.01	-0.11	-0.2	0.36	0.28	-0.12	-0.07	-0.1	-0.2	-0.11	-0.06	0	-0.17	-0.19
A_06_P2126	HPR1 || 4 || W || 730575 || 732833 || transcription* || nucleic acid binding || || || || || YDR138W || YDR138W||ebi.ac.uk:Database:sgd;A_06_P2126||www.chem.agilent.com:Database:agp || || || || || || 1081105	0.06	-0.01	-0.01	0.02	0.01	0.07	0.07	0.05	-0.05	0.02	-0.01	-0.14	-0.05	-0.06	-0.09	-0.06	-0.16	0.26	-0.09	0.07	-0.11	-0.03	-0.05	-0.05	-0.09	-0.02	-0.05	-0.18	-0.09	-0.14	-0.16	-0.16	-0.14	-0.36	-0.1	-0.12	-0.11	0.24	0.25	0.16	-0.21	-0.19	-0.03	-0.01	-0.02	0.02	0.07	0.07
A_06_P4456	|| 11 || W || 349107 || 350657 || biological_process || molecular_function || || || || || YKL047W || YKL047W||ebi.ac.uk:Database:sgd;A_06_P4456||www.chem.agilent.com:Database:agp || || || || || || 1081106	-0.2	-0.13	-0.25	-0.28	-0.26	-0.23	-0.2	-0.17	-0.24	-0.05	-0.07	0.03	-0.03	0	-0.07	-0.19	-0.15	-0.22	0	0.03	0.08	0.08	0.01	0.02	0.09	-0.1	-0.03	0.2	0.22	0.15	0.15	-0.08	-0.03	0	-0.13	-0.03	0.03	-0.1	-0.23	-0.1	0.15	0.09	-0.25	-0.28	-0.05	0.01	-0.24	-0.17
A_06_P6763	LSP1 || 16 || C || 551654 || 550629 || endocytosis* || protein kinase inhibitor activity || || || || || YPL004C || YPL004C||ebi.ac.uk:Database:sgd;A_06_P6763||www.chem.agilent.com:Database:agp || || || || || || 1081107	-0.04	-0.11	0.15	0.05	0.21	0.09	-0.57	0.09	0.07	0.09	0.08	0.18	0.12	0.11	0.21	0.13	0.17	-0.31	-0.17	0.07	-0.04	0.13	0.07	0.08	0.18	0.12	0.03	0.21	-0.21	-0.15	0.16	0.03	0.08	-0.01	0.38	0.08	0.16	0.26	0.42	0.41	-0.05	-0.08	0.19	0.19	0.08	0.04	0.19	0.2
A_06_P7228	AOS1 || 16 || W || 895957 || 897000 || response to DNA damage stimulus* || catalytic activity* || || || || || YPR180W || YPR180W||ebi.ac.uk:Database:sgd;A_06_P7228||www.chem.agilent.com:Database:agp || || || || || || 1081108	0.09	0.1	0.05	0.09	0.17	0.11	0.13	0.13	0.15	-0.01	-0.03	-0.16	-0.07	-0.02	-0.31	0.03	0.07	-0.11	0	-0.03	0.07	-0.13	0.07	-0.07	-0.13	-0.12	-0.1	-0.26	-0.35	-0.23	-0.25	0.04	0.1	-0.06	0.14	-0.07	-0.25	0.24	0.08	0.03	-0.01	-0.07	0.16	0.16	-0.02	-0.07	0.19	0.13
A_06_P4374	MNS1 || 10 || W || 667638 || 669287 || metabolic process* || hydrolase activity* || || || || || YJR131W || YJR131W||ebi.ac.uk:Database:sgd;A_06_P4374||www.chem.agilent.com:Database:agp || || || || || || 1081109	0.01	0.05	0.05	-0.02	-0.11	-0.05	0.2	0.08	-0.08	0.09	0.08	0.03	0.01	0	-0.05	0	-0.07	0.03	0.09	0.07	0.12	-0.03	0.03	-0.01	-0.02	-0.08	-0.05	-0.05	0.13	0.05	-0.03	-0.03	-0.06	0.11	-0.25	0.01	-0.02	0.49	0.48	0.3	0.03	-0.01	-0.01	-0.11	0.07	0.08	-0.01	-0.08
A_06_P1406	RPB5 || 2 || C || 549003 || 548356 || transcription* || transferase activity* || || || || || YBR154C || YBR154C||ebi.ac.uk:Database:sgd;A_06_P1406||www.chem.agilent.com:Database:agp || || || || || || 1081110	0.15	-0.13	0	0.12	0.23	0.19	0.19	0.23	0.14	0.12	0.05	-0.02	0.15	0.1	0.13	0.07	0.04	0.29	-0.13	0.05	0.2	-0.05	0.06	0.07	-0.04	0.21	0.14	0.2	0.16	0.13	0.18	0.01	0.04	-0.27	-0.07	0.12	0.04	-0.09	0.04	0.08	-0.01	-0.03	0.19	0.2	0.03	-0.01	0.23	0.21
A_06_P2539	YRF1-1 || 4 || W || 1526306 || 1531696 || telomere maintenance via recombination || nucleotide binding* || || || || || YDR545W || YDR545W||ebi.ac.uk:Database:sgd;A_06_P2539||www.chem.agilent.com:Database:agp || || || || || || 1081111	0.15	-0.04	-0.01	0.02	-0.87	-0.61	0.22	-0.25	-0.07	-0.46	-0.09	-0.16	-0.42	-0.45	-0.09	-0.68	0.17	0.07	0.08	-0.79	-0.38	-0.25	-0.46	-0.33	-0.3	-0.42	-0.24	-0.28	0.09	-0.25	-0.18	-0.57	-0.46	-0.38	-1.31	-0.61	-0.23	-0.45	-0.45	-0.11	-0.6	-0.46	-0.04	-0.04	-0.01	-0.54	-0.15	-0.18
A_06_P3465	LSC2 || 7 || C || 979324 || 978041 || metabolic process* || ATP binding* || || || || || YGR244C || YGR244C||ebi.ac.uk:Database:sgd;A_06_P3465||www.chem.agilent.com:Database:agp || || || || || || 1081112	0.28	0.41	0.33	0.43	0.34	0.39	0.36	0.34	0.31	0.04	0.04	-0.05	0.03	-0.01	-0.1	0.28	0.39	0.35	0.43	0.06	0.15	-0.07	0.1	0.06	0.02	-0.07	0.05	0.01	0.16	0.18	0.03	0.08	0.08	0.08	0.04	0.08	-0.08	-0.28	-0.11	-0.26	0.05	0.2	0.35	0.4	0.06	0.06	0.13	0.4
A_06_P1032	MDM10 || 1 || C || 135667 || 134186 || telomere maintenance* || molecular_function || || || || || YAL010C || YAL010C||ebi.ac.uk:Database:sgd;A_06_P1032||www.chem.agilent.com:Database:agp || || || || || || 1081113	-0.11	-0.24	-0.07	-0.04	0.06	-0.08	0.35	0.02	-0.07	-0.01	-0.02	-0.03	0.09	0.12	-0.24	0.62	0.03	-0.32	-0.16	-0.05	-0.1	-0.02	0.04	0.1	0.01	-0.02	0.1	-0.16	-0.04	-0.04	-0.11	0.09	0.16	0.12	0.15	0.09	-0.13	-0.08	0.01	-0.31	0.11	0.11	-0.02	-0.02	-0.03	0.03	0.12	-0.14
A_06_P2418	SNX41 || 4 || W || 1320056 || 1321933 || transport* || phosphoinositide binding* || || || || || YDR425W || YDR425W||ebi.ac.uk:Database:sgd;A_06_P2418||www.chem.agilent.com:Database:agp || || || || || || 1081114	0.12	0.14	0.05	0.07	0.03	0.04	0.05	0.12	0.04	-0.12	-0.05	-0.19	-0.16	-0.17	-0.25	0.05	0.22	0.19	0.34	-0.05	0.09	0.02	-0.13	-0.08	0	-0.17	-0.2	-0.29	0.07	0.14	-0.28	-0.14	-0.19	0.04	0.08	-0.14	-0.19	0.6	0.48	0.19	-0.08	0.09	0.12	0.13	-0.08	-0.03	0.29	-0.11
A_06_P5067	|| 12 || W || 642629 || 644338 || biological_process || molecular_function || || || || || YLR253W || YLR253W||ebi.ac.uk:Database:sgd;A_06_P5067||www.chem.agilent.com:Database:agp || || || || || || 1081115	-0.05	-0.1	-0.04	-0.14	-0.19	-0.06	0.05	-0.14	0.05	0.02	0.01	0.11	-0.03	-0.02	0.29	-0.17	-0.15	0.11	0.02	0.04	-0.06	-0.01	0.04	0.08	-0.01	0.04	0	-0.02	-0.22	-0.07	-0.02	-0.01	-0.05	0.08	-0.04	-0.05	-0.02	-0.23	-0.28	-0.23	-0.01	0.05	-0.11	-0.13	0.08	0.04	0.01	-0.04
A_06_P4876	|| 12 || W || 265457 || 266278 || biological_process || molecular_function || || || || || YLR064W || YLR064W||ebi.ac.uk:Database:sgd;A_06_P4876||www.chem.agilent.com:Database:agp || || || || || || 1081116	-0.73	-0.73	-0.59	-0.66	-0.66	-0.61	-0.58	-0.63	-0.74	-0.1	-0.11	0.13	-0.09	-0.11	0.47	-0.56	-0.23	-0.22	-0.1	-0.01	-0.05	0.04	-0.06	-0.12	0.03	-0.05	-0.1	0.03	-0.09	-0.06	0.04	-0.2	-0.16	0.03	-0.49	-0.06	0.14	-0.22	-0.19	-0.14	-0.1	-0.13	-0.67	-0.59	-0.11	-0.19	-0.61	-0.58
A_06_P6833	YTA6 || 16 || W || 415760 || 418024 || biological_process || nucleotide binding* || || || || || YPL074W || YPL074W||ebi.ac.uk:Database:sgd;A_06_P6833||www.chem.agilent.com:Database:agp || || || || || || 1081117	0	-0.01	0	-0.01	-0.01	0.06	0	0	-0.01	-0.04	-0.01	-0.11	0.04	0.01	-0.06	0.01	-0.1	0.07	-0.08	0.05	-0.1	-0.03	-0.01	0.05	-0.1	0.07	0.05	-0.15	-0.15	-0.16	-0.07	0.03	0.01	-0.32	-0.24	-0.05	0.01	0.14	0.26	0.2	-0.08	0.11	0.02	0.09	0.02	0.01	0.02	0.01
A_06_P6036	PDR17 || 14 || C || 146616 || 145564 || transport* || phosphatidylinositol transporter activity || || || || || YNL264C || YNL264C||ebi.ac.uk:Database:sgd;A_06_P6036||www.chem.agilent.com:Database:agp || || || || || || 1081118	-0.18	-0.38	-0.5	-0.16	-0.16	-0.24	-0.44	-0.3	-0.02	0.12	0.04	-0.03	-0.03	-0.03	-0.13	-0.39	-0.26	0.63	0.33	0.15	0.03	-0.03	0.13	0.34	-0.15	0.04	-0.02	-0.03	-0.26	-0.01	-0.09	0.22	0.18	-0.33	-0.1	0.12	-0.03	-0.04	0.38	-0.3	0.23	0.54	-0.1	-0.22	0.01	0.05	-0.21	-0.23
A_06_P1087	FLO9 || 1 || C || 27969 || 24001 || flocculation via cell wall protein-carbohydrate interaction* || mannose binding || || || || || YAL063C || YAL063C||ebi.ac.uk:Database:sgd;A_06_P1087||www.chem.agilent.com:Database:agp || || || || || || 1081119	0.09	0.1	0.16	0.2	0.35	0.25	0.04	0.15	0.21	0.04	-0.01	-0.19	0.02	0	-0.26	0.5	0.12	-0.05	-0.1	0.15	0.01	-0.09	0.01	0.06	-0.17	0.11	-0.11	-0.26	-0.03	0	-0.21	0.14	0.1	-0.23	0.25	0.06	-0.19	-0.32	-0.14	-0.33	0.06	0.03	0.2	0.24	0.02	0.05	0.18	0.03
A_06_P2469	|| 4 || C || 1411119 || 1410445 || biological_process || molecular_function || || || || || YDR476C || YDR476C||ebi.ac.uk:Database:sgd;A_06_P2469||www.chem.agilent.com:Database:agp || || || || || || 1081120	0.25	0.21	0.21	0.19	0.17	0.13	0.19	0.23	0.11	-0.07	-0.06	0.09	-0.03	-0.05	-0.04	0	0.28	0.31	0.38	-0.07	-0.16	-0.01	0.02	-0.01	-0.02	-0.14	-0.08	0.07	-0.07	-0.22	0.02	0.01	0.06	0.05	1.57	-0.05	-0.04	0.12	0.29	0.16	-0.01	-0.07	0.17	0.25	-0.06	0	0.23	-0.07
A_06_P4217	|| 10 || C || 69941 || 69240 || || || || || || || YJL195C || YJL195C||ebi.ac.uk:Database:sgd;A_06_P4217||www.chem.agilent.com:Database:agp || || || || || || 1081121	-0.07	0	-0.07	-0.13	-0.09	-0.17	0.06	0.06	-0.18	-0.09	-0.07	0	-0.06	-0.07	-0.03	0.22	-0.25	-0.37	-0.37	-0.07	-0.03	-0.03	-0.04	-0.07	-0.03	-0.12	-0.15	0	-0.01	0.03	-0.03	-0.14	-0.11	-0.07	0.62	-0.04	-0.03	0.38	0.39	0.37	-0.04	-0.12	0.01	-0.19	-0.11	-0.04	0.17	-0.01
A_06_P1691	CPR4 || 3 || W || 239051 || 240007 || biological_process* || isomerase activity* || || || || || YCR069W || YCR069W||ebi.ac.uk:Database:sgd;A_06_P1691||www.chem.agilent.com:Database:agp || || || || || || 1081122	-0.05	-0.36	-0.08	-0.05	-0.06	-0.1	0.23	-0.06	-0.06	-0.02	-0.02	-0.04	-0.08	-0.05	-0.03	-0.08	0	0.17	0.48	-0.05	-0.05	-0.1	-0.03	-0.06	-0.09	-0.05	-0.06	-0.12	-0.02	-0.24	-0.15	0.17	0.14	-0.07	-0.04	-0.03	-0.05	-0.4	-0.24	-0.35	0.01	-0.1	-0.08	0.04	-0.06	-0.05	-0.02	-0.14
A_06_P3839	|| 9 || W || 278425 || 279846 || response to drug || molecular_function* || || || || || YIL039W || YIL039W||ebi.ac.uk:Database:sgd;A_06_P3839||www.chem.agilent.com:Database:agp || || || || || || 1081123	-0.23	-0.15	-0.23	-0.18	-0.08	-0.13	-0.19	-0.16	-0.15	0.05	0.07	-0.06	-0.02	0	-0.12	-0.16	-0.15	-0.12	-0.32	0.1	0.06	0	0.02	0.04	-0.06	0	-0.02	-0.1	-0.07	-0.16	-0.09	0.07	0.1	-0.04	-0.07	0.03	-0.08	-0.16	-0.18	-0.11	0.06	0.13	-0.11	-0.1	0.08	0.11	-0.1	-0.04
A_06_P4496	SRX1 || 11 || W || 277925 || 278308 || response to oxidative stress || DNA binding* || || || || || YKL086W || YKL086W||ebi.ac.uk:Database:sgd;A_06_P4496||www.chem.agilent.com:Database:agp || || || || || || 1081124	0.25	0.23	1.91	2.02	0.26	0.46	2.99	0.12	0.18	-1.19	-0.32	-1.19	-1.14	-1.25	-1.65	-3.18	-0.02	0.36	0.16	-0.91	-0.82	-0.69	-0.53	-0.62	-0.44	-1.09	-0.98	-1.09	-0.84	-0.91	-1.14	-1.47	-1.23	0.46	-1.35	-1.26	-1.12	-1.31	-1.24	-0.99	-1.49	-1.25	1.8	1.89	-0.44	-0.61	0.5	1.83
A_06_P3478	MTM1 || 7 || C || 1007311 || 1006211 || transport* || transporter activity* || || || || || YGR257C || YGR257C||ebi.ac.uk:Database:sgd;A_06_P3478||www.chem.agilent.com:Database:agp || || || || || || 1081125	0.13	0.08	0.06	0.02	0	0.01	0.12	0.04	-0.01	-0.07	-0.12	0.14	-0.06	-0.07	0.08	-0.07	0.06	0.12	0.14	-0.11	-0.02	0.07	-0.09	-0.13	0.02	-0.05	-0.09	0.19	-0.03	-0.03	0.17	-0.04	0	-0.05	-0.22	-0.03	0.12	-0.25	-0.21	-0.2	0.09	0	-0.02	-0.08	-0.08	-0.07	-0.04	-0.1
A_06_P4415	LAC1 || 11 || C || 428194 || 426938 || replicative cell aging* || sphingosine N-acyltransferase activity || || || || || YKL008C || YKL008C||ebi.ac.uk:Database:sgd;A_06_P4415||www.chem.agilent.com:Database:agp || || || || || || 1081126	0.02	0.08	0.04	0	-0.13	-0.02	0	0.04	-0.11	0.08	0.03	0.17	0.1	0.12	0.12	0.16	-0.02	-0.01	-0.05	0.07	0.13	0.15	-0.04	-0.08	0.15	0.23	0.22	0.07	-0.04	0.14	0.15	0.1	0.02	-0.12	0.02	-0.03	0.13	-0.02	0	0.15	0.04	0.05	0.14	0.07	0.08	-0.02	0.18	0.05
A_06_P1800	|| 4 || C || 331041 || 330667 || || || || || || || YDL071C || YDL071C||ebi.ac.uk:Database:sgd;A_06_P1800||www.chem.agilent.com:Database:agp || || || || || || 1081127	0.38	0.16	0.45	0.36	0.31	0.36	0.07	0.46	0.28	-0.26	-0.23	0.1	-0.21	-0.2	0	0.34	0.03	-0.35	-0.35	-0.17	-0.27	0.07	-0.07	-0.1	0.02	-0.29	-0.2	0.04	-0.11	-0.39	0.03	-0.36	-0.28	0.1	-0.34	-0.23	-0.03	-0.04	0.1	0.27	-0.29	-0.43	0.43	0.45	-0.11	-0.1	0.38	0.46
A_06_P2882	AAD6 || 6 || C || 15431 || 14793 || response to toxin* || oxidoreductase activity* || || || || || YFL056C || YFL056C||ebi.ac.uk:Database:sgd;A_06_P2882||www.chem.agilent.com:Database:agp || || || || || || 1081128	0	-0.15	-0.01	0.04	0.08	0.05	0.18	0.08	0.02	0.01	-0.04	0.12	-0.02	-0.05	0.08	-0.06	0.03	0.15	0.12	-0.07	-0.17	-0.04	-0.06	-0.07	0	0.06	0.03	0.13	-0.23	-0.12	0.12	0.16	0.07	-0.3	-0.26	-0.02	0.1	0.19	0.23	0.27	-0.01	-0.05	0.04	0.01	-0.12	-0.13	0.14	-0.07
A_06_P4549	|| 11 || W || 185962 || 186297 || biological_process || molecular_function || || || || || YKL137W || YKL137W||ebi.ac.uk:Database:sgd;A_06_P4549||www.chem.agilent.com:Database:agp || || || || || || 1081129	0.1	0.09	0.09	0.12	0.2	0.11	-0.01	0.13	0.1	-0.08	-0.07	-0.02	-0.03	-0.08	-0.16	0.09	0.33	-0.02	0.17	-0.02	0.09	-0.09	0.07	0.01	-0.08	-0.17	-0.06	-0.06	0.13	0.06	-0.02	-0.38	-0.25	-0.28	0.15	-0.05	-0.14	-0.19	-0.31	-0.17	-0.14	-0.23	0.11	0.02	-0.06	0.09	0	0.2
A_06_P5124	CDA2 || 12 || W || 747939 || 748877 || carbohydrate metabolic process* || hydrolase activity* || || || || || YLR308W || YLR308W||ebi.ac.uk:Database:sgd;A_06_P5124||www.chem.agilent.com:Database:agp || || || || || || 1081130	0.11	0.1	0.13	0.11	0.17	0.11	-0.1	0.13	0.13	0.07	0.06	0.04	0.09	0.07	0.38	0.19	0.13	-0.19	-0.14	0.06	0.13	0.13	0.09	0.1	0.16	0	0.07	0.21	0.07	0.02	0.09	-0.12	-0.09	0.23	0.2	0.03	0.14	-0.04	0.01	-0.28	0	-0.11	0.13	0.13	0.05	0.02	-0.02	0.24
A_06_P4817	SSL1 || 12 || W || 160048 || 161433 || transcription* || metal ion binding* || || || || || YLR005W || YLR005W||ebi.ac.uk:Database:sgd;A_06_P4817||www.chem.agilent.com:Database:agp || || || || || || 1081131	0.05	0.08	0.01	-0.03	0.07	-0.04	-0.11	-0.01	-0.03	-0.07	-0.05	0.03	-0.09	-0.13	0.31	0.13	0.09	0.16	0.07	-0.05	-0.11	0.12	-0.03	-0.04	0.09	-0.12	-0.1	-0.01	-0.07	-0.17	-0.06	-0.09	-0.09	-0.15	-0.1	-0.08	0.08	-0.16	-0.05	-0.09	-0.15	-0.14	-0.08	-0.01	-0.05	-0.05	-0.03	-0.05
A_06_P1322	|| 2 || W || 386281 || 389211 || biological_process* || molecular_function* || || || || || YBR074W || YBR074W||ebi.ac.uk:Database:sgd;A_06_P1322||www.chem.agilent.com:Database:agp || || || || || || 1081132	-0.36	-0.47	-0.33	-0.34	-0.47	-0.42	-0.21	-0.43	-0.54	-0.1	-0.15	0.13	-0.2	-0.12	0.18	-0.45	-0.27	0.17	-0.17	-0.01	-0.06	0.18	-0.08	-0.09	0.17	-0.07	-0.1	0.06	-0.25	-0.13	0.05	-0.09	-0.2	0.18	-0.32	-0.17	0.18	-0.27	-0.21	0.12	-0.16	-0.17	-0.42	-0.35	-0.07	-0.08	-0.47	-0.49
A_06_P1386	|| 2 || W || 504237 || 504638 || || || || || || || YBR134W || YBR134W||ebi.ac.uk:Database:sgd;A_06_P1386||www.chem.agilent.com:Database:agp || || || || || || 1081133	-0.26	-0.46	-0.3	-0.27	-0.21	-0.27	-0.42	-0.2	-0.29	-0.11	-0.05	0.07	-0.09	-0.08	0.11	-0.17	-0.44	-0.48	-0.62	-0.12	-0.24	0.1	-0.12	-0.09	0.1	-0.1	-0.15	0.06	-0.28	-0.28	0.09	-0.16	-0.06	-0.26	0	-0.02	0.08	-0.39	-0.19	-0.05	-0.18	-0.28	-0.22	-0.15	-0.04	-0.07	-0.11	-0.2
A_06_P4670	|| 11 || C || 506946 || 506521 || || || || || || || YKR033C || YKR033C||ebi.ac.uk:Database:sgd;A_06_P4670||www.chem.agilent.com:Database:agp || || || || || || 1081134	-0.32	-0.26	-0.24	-0.3	-0.36	-0.31	-0.59	-0.33	-0.3	-0.01	0	0.08	-0.06	-0.1	-0.02	-0.38	-0.4	-0.23	-0.5	0.03	0.06	0.09	0.02	0.09	0.05	0.03	-0.01	0.02	-0.04	0	0.07	0.21	0.06	-0.14	0.08	-0.12	0.05	-0.36	-0.19	-0.14	-0.04	0.13	-0.3	-0.22	0.01	-0.04	-0.33	-0.36
A_06_P5490	RIM9 || 13 || W || 397076 || 397795 || sporulation (sensu Fungi) || molecular_function || || || || || YMR063W || YMR063W||ebi.ac.uk:Database:sgd;A_06_P5490||www.chem.agilent.com:Database:agp || || || || || || 1081135	0	-0.03	0.01	-0.02	-0.08	-0.03	0.08	-0.03	-0.12	-0.05	-0.08	-0.1	-0.07	-0.06	-0.19	-0.07	0.05	0.09	0.27	-0.02	-0.04	0.02	-0.07	-0.08	-0.06	0.06	-0.04	-0.13	0.01	0.03	-0.14	0.06	0.03	0.13	-0.36	-0.09	0.01	0.72	0.59	0.44	0.13	0.06	-0.11	-0.15	-0.02	-0.11	-0.17	-0.01
A_06_P5452	MRPL3 || 13 || W || 321874 || 323046 || translation* || RNA binding* || || || || || YMR024W || YMR024W||ebi.ac.uk:Database:sgd;A_06_P5452||www.chem.agilent.com:Database:agp || || || || || || 1081136	-0.05	-0.01	-0.11	-0.04	-0.16	-0.06	0.1	-0.09	-0.1	-0.05	-0.08	0.03	-0.05	-0.06	0.02	-0.03	-0.04	-0.04	0.15	-0.01	-0.16	0.05	-0.04	-0.07	0.02	-0.09	-0.07	0.12	-0.12	-0.11	0.1	-0.16	-0.11	0.12	-0.09	-0.08	0.07	0.36	0.59	0.56	-0.23	-0.18	-0.06	-0.01	-0.12	-0.03	-0.13	-0.14
A_06_P2014	|| 4 || W || 501097 || 501411 || || || || || || || YDR029W || YDR029W||ebi.ac.uk:Database:sgd;A_06_P2014||www.chem.agilent.com:Database:agp || || || || || || 1081137	-0.32	-0.22	-0.36	-0.38	-0.24	-0.26	-0.34	-0.35	-0.33	-0.06	-0.03	0.07	-0.06	-0.07	0.12	-0.22	-0.32	-0.3	-0.36	0.03	0.1	0.14	-0.02	-0.15	0.23	-0.16	-0.13	0.13	0	-0.02	0.15	-0.18	-0.19	0.21	-0.02	-0.16	0.14	0.3	0.45	0.43	-0.2	-0.14	-0.27	-0.28	0	0.03	-0.18	-0.18
A_06_P2263	|| 4 || C || 1011956 || 1011585 || || || || || || || YDR274C || YDR274C||ebi.ac.uk:Database:sgd;A_06_P2263||www.chem.agilent.com:Database:agp || || || || || || 1081138	-0.3	-0.28	-0.27	-0.38	-0.36	-0.44	-0.37	-0.38	-0.46	0.01	0.01	0.02	0.06	0.08	0.04	-0.34	0.12	-0.81	0.2	0.01	0.18	-0.03	0.06	0.07	-0.06	0.01	0.08	-0.01	0.2	0.24	0.02	-0.01	0.05	0.02	0.08	0.07	-0.03	0.2	0.39	0.26	0.21	0.24	-0.32	-0.3	0.05	0.09	-0.34	-0.28
A_06_P3090	RPL1B || 7 || W || 254646 || 255299 || translation* || structural constituent of ribosome || || || || || YGL135W || YGL135W||ebi.ac.uk:Database:sgd;A_06_P3090||www.chem.agilent.com:Database:agp || || || || || || 1081139	0.22	0.22	0.17	0.21	0.16	0.13	0.06	0.3	0.26	-0.03	-0.06	-0.05	0.03	-0.04	-0.02	0.2	0.16	-0.01	0.26	-0.09	-0.1	0.04	-0.05	-0.12	0	-0.04	-0.03	-0.04	-0.02	-0.07	-0.06	-0.19	-0.01	0.07	-0.01	0.08	0.04	0.03	0.13	0.09	0.03	-0.06	0.18	0.17	-0.1	0.07	0.27	0.17
A_06_P2873	RGD2 || 6 || W || 40421 || 42565 || signal transduction* || GTPase activator activity* || || || || || YFL047W || YFL047W||ebi.ac.uk:Database:sgd;A_06_P2873||www.chem.agilent.com:Database:agp || || || || || || 1081140	-0.07	0.12	0.01	0.01	0.15	-0.03	0.24	0.14	0.08	0.04	0.01	0.21	-0.07	-0.02	0.02	-0.07	0.07	-0.18	-0.06	-0.05	0.12	0.01	0.02	-0.07	0	-0.18	-0.17	-0.01	0.04	-0.23	-0.01	-0.11	-0.07	-0.11	0.18	-0.02	0.02	0.26	0.4	0.41	-0.05	-0.17	0.09	-0.09	-0.09	-0.01	0.14	0.11
A_06_P3430	TRX2 || 7 || C || 913232 || 912918 || transport* || electron carrier activity* || || || || || YGR209C || YGR209C||ebi.ac.uk:Database:sgd;A_06_P3430||www.chem.agilent.com:Database:agp || || || || || || 1081141	0.01	0.15	0.17	0.06	-0.02	0.03	-0.1	0.09	0.09	-0.07	-0.07	0.07	-0.05	-0.04	-0.1	0.11	0.13	0.16	-0.04	-0.05	-0.09	0.04	-0.02	-0.05	0.04	-0.01	-0.03	0.07	-0.13	-0.23	0.04	0.07	0.09	0.07	0.31	-0.04	0	-0.36	-0.27	-0.28	-0.07	-0.05	0.08	0.13	-0.06	-0.03	0.07	0.09
A_06_P5337	|| 13 || W || 173139 || 174074 || biological_process || molecular_function || || || || || YML050W || YML050W||ebi.ac.uk:Database:sgd;A_06_P5337||www.chem.agilent.com:Database:agp || || || || || || 1081142	0.05	0.14	0.09	0.11	0.09	0.15	0.21	0.1	0.24	-0.07	-0.19	0.25	0	-0.02	0.28	0.14	-0.09	0.28	-0.06	0	0.03	0.12	-0.04	-0.02	0.33	0.01	0.01	0.63	0.15	0.06	0.32	-0.07	-0.12	0.43	-0.07	-0.05	0.26	0.71	0.54	0.81	0.06	0.07	0.11	0.06	-0.07	-0.11	0.07	0.14
A_06_P5561	|| 13 || W || 532118 || 533026 || biological_process* || molecular_function* || || || || || YMR130W || YMR130W||ebi.ac.uk:Database:sgd;A_06_P5561||www.chem.agilent.com:Database:agp || || || || || || 1081143	-0.34	-0.39	-0.39	-0.35	-0.55	-0.49	-0.3	-0.42	-0.41	0.08	0.05	0.03	0.06	0.03	0.07	-0.28	-0.27	-0.63	-0.16	0.13	0.1	0.04	-0.01	0.04	0.02	0.17	0.14	0.09	0.18	0.25	0.03	0.1	-0.01	0.44	-0.44	-0.1	0.05	0.77	0.71	0.62	0.06	0.04	-0.52	-0.49	0.07	0.07	-0.35	-0.5
A_06_P1004	AI1 || 17 || W || 13818 || 16322 || mRNA processing* || RNA binding* || || || || || Q0050 || Q0050||ebi.ac.uk:Database:sgd;A_06_P1004||www.chem.agilent.com:Database:agp || || || || || || 1081144	0.81	0.12	-0.28	0.05	0.13	-0.09	-0.27	0.07	0.17	-0.03	-0.11	-0.29	-0.35	0.01	-0.61	-0.76	-0.96	-1.6	-1.39	0.51	0.24	-0.36	0.03	0.59	-0.31	-0.08	0.1	-0.66	-0.23	-0.32	-0.58	-0.12	-0.23	-0.42	0.13	0.02	-0.84	-0.06	0.01	-0.79	-0.04	-0.14	0.14	0.25	0.22	0.45	-0.37	-0.35
A_06_P5767	SNO4 || 13 || C || 919077 || 918364 || protein folding* || hydrolase activity* || || || || || YMR322C || YMR322C||ebi.ac.uk:Database:sgd;A_06_P5767||www.chem.agilent.com:Database:agp || || || || || || 1081145	0.02	0.05	-0.05	-0.09	0.01	-0.1	0.17	-0.01	-0.02	0.03	0.01	0.07	0.1	0.06	-0.01	-0.05	-0.26	-0.48	-0.25	-0.02	-0.06	-0.06	0.06	0.05	-0.04	-0.01	0.02	0.17	0	0	0.14	0	0.12	-0.1	0.48	0.1	0.03	0.33	0.23	0.38	0.04	-0.02	0.01	-0.03	-0.1	0	0.03	0.03
A_06_P4857	STU2 || 12 || C || 237704 || 235038 || microtubule nucleation* || structural constituent of cytoskeleton* || || || || || YLR045C || YLR045C||ebi.ac.uk:Database:sgd;A_06_P4857||www.chem.agilent.com:Database:agp || || || || || || 1081146	0.33	0.47	0.44	0.44	0.42	0.15	-0.06	0.36	0.39	0.07	0.03	0.1	0.15	0.11	0.41	0.43	0.52	0.11	0.42	0.05	0.06	0.06	0.04	0.04	0.14	0.15	0.14	0.33	0.26	0.25	0.3	0.14	0.17	-0.04	0.32	0.15	0.09	-0.08	-0.24	-0.17	0.23	0.2	0.39	0.24	-0.02	0.06	0.46	0.48
A_06_P2430	GPI19 || 4 || W || 1337344 || 1337766 || GPI anchor biosynthetic process || transferase activity* || || || || || YDR437W || YDR437W||ebi.ac.uk:Database:sgd;A_06_P2430||www.chem.agilent.com:Database:agp || || || || || || 1081147	0	0	-0.09	-0.06	-0.06	-0.05	-0.27	-0.14	-0.21	0.06	0.02	0	0	0.07	0	-0.22	-0.26	0.12	-0.24	0.06	-0.03	0	0.08	0.07	0	0.22	0.2	-0.01	-0.1	-0.02	0.01	0.13	0.14	0.07	-0.88	0.03	-0.01	0.31	0.4	0.28	0.19	0.08	-0.11	0	0.07	0.05	-0.14	-0.16
A_06_P6970	SRP72 || 16 || C || 156211 || 154289 || protein targeting to ER* || signal sequence binding || || || || || YPL210C || YPL210C||ebi.ac.uk:Database:sgd;A_06_P6970||www.chem.agilent.com:Database:agp || || || || || || 1081148	-0.09	-0.28	-0.18	-0.18	-0.14	-0.06	-0.07	-0.12	-0.09	0.03	0.01	-0.14	-0.04	-0.06	-0.2	-0.19	-0.23	-0.23	-0.37	-0.01	0.1	-0.14	0.03	0.02	-0.05	-0.11	-0.11	-0.17	-0.19	-0.27	-0.2	-0.22	-0.2	-0.12	-0.05	-0.04	-0.21	0.22	0.25	0.03	-0.21	-0.32	-0.13	-0.05	0.01	0.06	0.01	-0.19
A_06_P1837	MSS2 || 4 || W || 268921 || 269976 || protein complex assembly* || protein transporter activity || || || || || YDL107W || YDL107W||ebi.ac.uk:Database:sgd;A_06_P1837||www.chem.agilent.com:Database:agp || || || || || || 1081149	0.13	-0.11	0.03	0.17	0.2	0.17	0.21	0	0.08	0	0.04	-0.05	0.01	0.07	0.01	0.07	-0.01	-0.01	-0.29	0.1	0.08	-0.04	-0.04	0.01	-0.09	0.07	0.16	-0.04	0.02	0.36	-0.01	0.05	-0.03	-0.19	-0.04	0.01	-0.03	0.4	0.48	0.35	0.05	0.23	0.1	0.15	0.01	0.02	0.18	-0.01
A_06_P5906	FPR1 || 14 || C || 372228 || 371884 || protein folding* || isomerase activity* || || || || || YNL135C || YNL135C||ebi.ac.uk:Database:sgd;A_06_P5906||www.chem.agilent.com:Database:agp || || || || || || 1081150	0.25	0.34	0.14	0.23	0.31	0.26	0.12	0.25	0.39	0.01	0.06	0.08	0.05	0.04	0.05	0.36	0.25	0.46	0.88	0.11	0.33	-0.06	0.02	0.1	-0.01	0.12	0.17	0.17	0.29	0.29	0.13	0.06	0.03	0.24	0.31	0.13	0	0.04	-0.08	-0.12	0.2	0.3	0.29	0.29	0.02	0.13	0.31	0.45
A_06_P4468	TOA2 || 11 || W || 329810 || 330178 || transcription* || general RNA polymerase II transcription factor activity* || || || || || YKL058W || YKL058W||ebi.ac.uk:Database:sgd;A_06_P4468||www.chem.agilent.com:Database:agp || || || || || || 1081151	0.04	0.07	0.09	0.1	0.17	-0.02	-0.11	0.05	0.17	-0.09	0.01	-0.12	-0.07	-0.22	-0.35	0.04	0.01	0.28	-0.04	0	-0.16	-0.18	-0.02	-0.01	-0.35	-0.18	-0.07	-0.22	-0.08	-0.05	-0.12	-0.08	-0.14	-0.15	-0.12	-0.08	-0.11	-0.38	-0.21	-0.35	-0.11	-0.17	0.02	0.04	0.12	0.03	0.02	0.11
A_06_P4394	DAN1 || 10 || C || 709701 || 708805 || response to stress* || molecular_function* || || || || || YJR150C || YJR150C||ebi.ac.uk:Database:sgd;A_06_P4394||www.chem.agilent.com:Database:agp || || || || || || 1081152	0.1	0.19	0.13	0.15	0.26	0.17	0.34	0.15	0.15	-0.16	-0.12	-0.02	-0.17	-0.17	-0.1	0.17	-0.08	0.09	-0.04	-0.16	-0.1	-0.12	-0.12	-0.18	-0.16	-0.26	-0.23	-0.16	-0.13	-0.07	-0.15	-0.02	-0.05	0.04	0.05	-0.11	-0.1	0.28	0.35	0.15	0.06	-0.01	0.12	0.23	-0.24	-0.19	0.03	0.25
A_06_P5585	|| 13 || C || 565908 || 565573 || || || || || || || YMR153C-A || YMR153C-A||ebi.ac.uk:Database:sgd;A_06_P5585||www.chem.agilent.com:Database:agp || || || || || || 1081153	-0.3	-0.25	-0.39	-0.43	-0.33	-0.37	-0.4	-0.31	-0.37	0.14	0.14	0.14	0.42	0.43	0.27	-0.22	-0.32	-0.49	-0.3	0.17	0.2	0.06	0.12	0.19	0.06	0.66	0.65	0.44	0.74	0.73	0.47	0.56	0.47	0.33	0.25	0.49	0.24	1.06	0.82	0.83	0.54	0.44	-0.27	-0.38	0.06	0.14	-0.29	-0.26
A_06_P4360	STE24 || 10 || W || 642001 || 643362 || proteolysis* || hydrolase activity* || || || || || YJR117W || YJR117W||ebi.ac.uk:Database:sgd;A_06_P4360||www.chem.agilent.com:Database:agp || || || || || || 1081154	0.04	0.1	0.04	-0.02	0.01	0.02	0.12	0.04	0.07	-0.13	-0.05	-0.01	-0.06	-0.06	-0.06	0.09	0.04	-0.06	0.02	-0.14	-0.05	0.02	-0.05	-0.03	0.07	-0.12	-0.04	0.03	0.12	0.09	0.03	0.02	0.09	0.15	0	-0.01	0	0.35	-0.04	0.32	0.17	0.18	0.03	-0.16	-0.13	-0.06	0.12	0.09
A_06_P4215	|| 10 || W || 71365 || 72573 || biological_process* || molecular_function* || || || || || YJL193W || YJL193W||ebi.ac.uk:Database:sgd;A_06_P4215||www.chem.agilent.com:Database:agp || || || || || || 1081155	-0.47	-0.41	-0.5	-0.57	-0.56	-0.46	-0.25	-0.41	-0.6	-0.07	-0.14	0.26	-0.09	-0.12	0.01	-0.41	-0.3	-0.87	-0.23	-0.12	-0.07	0.1	0	-0.05	0.13	-0.21	-0.13	0.09	-0.08	-0.08	0.03	-0.11	-0.23	0.18	-0.07	-0.14	0.01	0.32	0.24	0.25	-0.14	-0.12	-0.51	-0.66	-0.06	-0.05	-0.37	-0.46
A_06_P6053	HCH1 || 14 || W || 108467 || 108928 || telomere maintenance* || chaperone binding* || || || || || YNL281W || YNL281W||ebi.ac.uk:Database:sgd;A_06_P6053||www.chem.agilent.com:Database:agp || || || || || || 1081156	0.11	0.1	0.04	0.11	0.1	0.1	0.18	0.11	0.12	0	-0.01	-0.1	-0.06	-0.07	-0.01	0.07	-0.29	0.66	0.16	-0.01	0.09	-0.05	-0.1	-0.07	-0.11	0.11	-0.02	-0.16	-0.04	0.04	-0.25	0.18	0.09	-0.1	-0.28	-0.01	-0.01	-0.06	-0.1	-0.19	0.22	0.2	0.01	0.13	-0.04	-0.18	0.03	0.14
A_06_P3024	|| 7 || C || 375517 || 375053 || || || || || || || YGL069C || YGL069C||ebi.ac.uk:Database:sgd;A_06_P3024||www.chem.agilent.com:Database:agp || || || || || || 1081157	-0.52	-0.48	-0.38	-0.36	-0.6	-0.64	-0.54	-0.48	-0.45	-0.12	-0.08	-0.02	-0.07	-0.11	-0.05	-0.55	-0.3	-0.07	-0.01	-0.09	-0.05	-0.03	-0.04	-0.04	-0.01	-0.31	-0.21	-0.1	0.13	-0.1	-0.11	-0.2	-0.07	-0.04	-0.91	-0.05	-0.06	-0.14	-0.18	-0.15	-0.16	0	-0.6	-0.85	-0.1	0.05	-0.62	-0.6
A_06_P5065	SYM1 || 12 || W || 641466 || 642059 || ethanol metabolic process || molecular_function || || || || || YLR251W || YLR251W||ebi.ac.uk:Database:sgd;A_06_P5065||www.chem.agilent.com:Database:agp || || || || || || 1081158	0.08	0.12	0	-0.1	0.04	0.04	-0.03	0.07	0.1	-0.04	0.02	0.09	0.01	-0.03	0.35	0.09	0.09	0.2	0.28	-0.02	-0.03	0.08	0.05	-0.07	0.19	-0.12	-0.1	0.21	-0.03	0.01	0.09	-0.1	-0.08	0.11	0.05	0.05	0.05	-0.1	-0.21	0.03	-0.07	-0.04	-0.02	-0.17	0.01	0.08	0.2	0.12
A_06_P6295	TPT1 || 15 || C || 126689 || 125997 || tRNA processing* || transferase activity* || || || || || YOL102C || YOL102C||ebi.ac.uk:Database:sgd;A_06_P6295||www.chem.agilent.com:Database:agp || || || || || || 1081159	0.01	-0.01	0.01	-0.01	0.06	0.06	0.1	0.01	0.01	-0.01	-0.05	0	-0.08	-0.06	0	0.11	0.08	-0.04	0.06	0.05	0.08	0.06	-0.07	-0.07	0.07	0	-0.16	-0.17	-0.01	0.1	-0.1	-0.01	-0.14	-0.17	0.01	-0.04	0.04	-0.2	-0.2	-0.2	-0.12	-0.01	-0.01	0.08	-0.07	-0.02	0.04	0.11
A_06_P3633	VMA22 || 8 || W || 220727 || 221272 || protein complex assembly* || unfolded protein binding || || || || || YHR060W || YHR060W||ebi.ac.uk:Database:sgd;A_06_P3633||www.chem.agilent.com:Database:agp || || || || || || 1081160	-0.02	0.05	-0.04	0.03	-0.08	0.05	-0.12	0.05	-0.01	-0.02	-0.04	-0.21	-0.04	-0.07	-0.19	-0.05	-0.14	-0.23	-0.26	0.08	0.02	-0.07	-0.05	-0.08	-0.1	-0.04	0.02	-0.3	0.03	0	-0.27	0.05	-0.03	-0.19	0.01	-0.02	-0.23	-0.21	-0.11	-0.37	-0.02	0.06	0.04	0.05	0.03	0.03	0	-0.03
A_06_P1678	RSC6 || 3 || W || 214990 || 216441 || transcription* || DNA-dependent ATPase activity || || || || || YCR052W || YCR052W||ebi.ac.uk:Database:sgd;A_06_P1678||www.chem.agilent.com:Database:agp || || || || || || 1081161	0.2	-0.04	0.12	0.21	0.24	0.17	0.35	0.17	0.21	-0.25	-0.12	-0.13	-0.3	-0.23	-0.16	0.15	0.04	0.3	0.65	-0.15	-0.2	-0.07	-0.1	-0.11	-0.09	-0.17	0	-0.14	-0.07	-0.04	-0.16	0.25	-0.05	0.04	0.04	-0.2	-0.13	-0.48	-0.26	-0.35	-0.12	0.05	0.08	0.17	-0.08	-0.24	0.19	-0.01
A_06_P6200	RCL1 || 15 || W || 307939 || 309042 || ribosome biogenesis and assembly* || molecular_function* || || || || || YOL010W || YOL010W||ebi.ac.uk:Database:sgd;A_06_P6200||www.chem.agilent.com:Database:agp || || || || || || 1081162	0.03	-0.05	0.01	0.07	-0.02	0.09	0.01	0.06	-0.03	0.09	0.07	-0.13	0.04	0.05	-0.04	0.09	0.15	0.15	0.12	0.07	0.15	0.01	0.07	-0.01	-0.04	-0.05	-0.06	-0.21	0	0.08	-0.14	-0.04	-0.01	-0.13	-0.09	0.12	-0.1	-0.06	0.02	-0.14	0.08	0.02	0.06	0.07	0.11	0.15	0.03	-0.04
A_06_P4726	TVP38 || 11 || C || 605060 || 604047 || vesicle-mediated transport || molecular_function || || || || || YKR088C || YKR088C||ebi.ac.uk:Database:sgd;A_06_P4726||www.chem.agilent.com:Database:agp || || || || || || 1081163	-0.1	-0.09	-0.08	-0.1	-0.01	-0.07	-0.31	-0.04	-0.01	0	-0.09	0.05	-0.05	-0.07	0.1	-0.16	-0.13	-0.16	-0.27	0.04	-0.11	0.02	-0.08	-0.03	0.04	-0.1	-0.09	0	0.03	0.11	-0.08	-0.05	-0.1	-0.03	0.09	-0.12	0.03	-0.27	-0.04	0.05	-0.1	0.1	-0.01	-0.06	-0.1	-0.02	0.04	0
A_06_P4786	SDH2 || 12 || C || 53930 || 53130 || transport* || metal ion binding* || || || || || YLL041C || YLL041C||ebi.ac.uk:Database:sgd;A_06_P4786||www.chem.agilent.com:Database:agp || || || || || || 1081164	-0.08	-0.03	-0.1	-0.04	-0.07	-0.07	0.03	-0.11	-0.09	-0.11	-0.15	-0.12	-0.13	-0.14	0.17	-0.16	0.01	0.32	0.11	-0.08	-0.09	-0.07	-0.17	-0.08	-0.08	-0.1	-0.12	-0.14	-0.12	-0.11	-0.16	-0.05	-0.05	-0.04	-0.04	-0.14	-0.1	-0.13	-0.31	-0.35	0.02	0.02	-0.1	-0.11	-0.17	-0.1	-0.16	-0.13
A_06_P2299	SUM1 || 4 || C || 1084312 || 1081124 || transcription* || DNA binding* || || || || || YDR310C || YDR310C||ebi.ac.uk:Database:sgd;A_06_P2299||www.chem.agilent.com:Database:agp || || || || || || 1081165	0.07	0.11	0.07	0.09	0.11	0.16	0.12	0.13	0.06	0.07	0.1	0.05	0	0.05	0.03	0.03	-0.09	0.24	-0.02	0.08	-0.07	0	0.05	0.07	-0.01	0.12	0.07	-0.06	0.06	-0.19	-0.03	0.04	0.04	0.08	-0.13	-0.01	0.06	0.28	0.41	0.23	-0.04	-0.1	0.11	0.21	0.07	0.01	0.15	0.13
A_06_P1518	YPT10 || 2 || C || 738364 || 737765 || transport* || nucleotide binding* || || || || || YBR264C || YBR264C||ebi.ac.uk:Database:sgd;A_06_P1518||www.chem.agilent.com:Database:agp || || || || || || 1081166	0.34	0.22	0.23	0.34	0.46	0.36	0.34	0.27	0.28	0.15	0.14	-0.08	0.07	0.06	-0.03	0.24	0.02	0.19	0.04	0.05	0.27	-0.18	0.04	0.12	-0.21	0.11	0.11	-0.17	-0.1	0.04	-0.15	0.32	0.25	0.26	0.01	0.05	-0.14	-0.01	0.13	-0.08	0.22	0.21	0.3	0.37	0.15	0.07	0.36	0.29
A_06_P6199	MDM12 || 15 || C || 310140 || 309325 || mitochondrion organization and biogenesis* || molecular_function || || || || || YOL009C || YOL009C||ebi.ac.uk:Database:sgd;A_06_P6199||www.chem.agilent.com:Database:agp || || || || || || 1081167	-0.08	-0.3	-0.06	-0.07	-0.1	-0.1	-0.03	-0.07	-0.08	0.08	0.06	0.15	0.12	0.1	0.41	-0.04	0.06	0.05	0.04	-0.02	0.15	0.17	0.02	-0.01	0.3	0.15	0.05	0.3	0.09	0.16	0.31	0.03	0.08	0.25	-0.29	0.07	0.33	-0.13	-0.11	0.04	0.18	0.17	-0.06	-0.03	0.07	-0.02	-0.02	-0.16
A_06_P4410	AUR1 || 11 || W || 435223 || 436428 || sphingolipid metabolic process || inositol phosphoceramide synthase activity || || || || || YKL004W || YKL004W||ebi.ac.uk:Database:sgd;A_06_P4410||www.chem.agilent.com:Database:agp || || || || || || 1081168	-0.01	0.05	0.06	-0.03	0.02	-0.02	-0.14	0.05	0.02	-0.08	-0.15	0.22	-0.18	-0.2	0.18	0.12	-0.32	0.08	-0.45	-0.05	-0.12	0.22	-0.11	-0.16	0.17	-0.13	-0.16	0.35	-0.18	-0.16	0.12	-0.2	-0.22	0	-0.08	-0.22	0.19	-0.17	-0.04	0.2	-0.26	-0.3	-0.05	-0.04	-0.1	-0.16	-0.03	0.01
A_06_P3168	SKI8 || 7 || C || 91251 || 90058 || meiosis* || translation repressor activity || || || || || YGL213C || YGL213C||ebi.ac.uk:Database:sgd;A_06_P3168||www.chem.agilent.com:Database:agp || || || || || || 1081169	-0.32	-0.33	-0.34	-0.4	-0.25	-0.25	-0.36	-0.31	-0.33	0.02	0.03	-0.12	-0.02	0.03	-0.19	-0.39	-0.2	-0.32	-0.25	-0.01	-0.04	-0.21	0.01	-0.01	-0.2	-0.04	-0.07	-0.31	-0.18	-0.11	-0.24	0.06	0.04	-0.04	0.02	0.02	-0.17	-0.17	-0.23	-0.26	0.06	-0.01	-0.18	-0.3	0.06	0.06	-0.19	-0.17
A_06_P7083	ERV2 || 16 || C || 647035 || 646445 || protein thiol-disulfide exchange || oxidoreductase activity* || || || || || YPR037C || YPR037C||ebi.ac.uk:Database:sgd;A_06_P7083||www.chem.agilent.com:Database:agp || || || || || || 1081170	0.25	0.34	0.2	0.22	0.3	0.27	0.12	0.25	0.35	-0.46	-0.05	-0.15	-0.27	-0.17	-0.18	0.25	0.33	0.03	0.34	-0.39	-0.42	-0.09	-0.07	-0.14	-0.07	-0.26	-0.1	-0.07	-0.17	-0.12	-0.06	-0.25	-0.1	0.17	0.31	-0.2	-0.13	-0.13	-0.61	0.24	-0.37	-0.13	0.29	0.32	-0.1	-0.27	0.31	0.32
A_06_P5032	|| 12 || C || 573920 || 573468 || biological_process || molecular_function || || || || || YLR218C || YLR218C||ebi.ac.uk:Database:sgd;A_06_P5032||www.chem.agilent.com:Database:agp || || || || || || 1081171	-0.11	-0.13	-0.1	-0.15	-0.33	-0.16	-0.19	-0.11	-0.25	0.01	-0.07	-0.03	0.02	0.04	0.15	-0.11	-0.08	-0.35	-0.11	-0.05	-0.05	-0.02	-0.02	-0.01	-0.02	0.04	-0.02	-0.05	-0.09	-0.03	0	0	-0.17	-0.08	-0.63	-0.03	-0.06	-0.25	-0.47	-0.32	0.11	0.02	-0.15	-0.26	0.05	0.01	-0.08	-0.13
A_06_P2525	|| 4 || W || 1498224 || 1499327 || coenzyme A biosynthetic process || nucleotide binding* || || || || || YDR531W || YDR531W||ebi.ac.uk:Database:sgd;A_06_P2525||www.chem.agilent.com:Database:agp || || || || || || 1081172	-0.21	-0.2	-0.3	-0.3	-0.32	-0.26	-0.12	-0.23	-0.31	-0.03	-0.05	-0.11	-0.06	-0.07	-0.21	-0.36	-0.25	-0.47	-0.11	-0.03	-0.05	0.02	-0.04	-0.07	0.07	-0.04	-0.06	-0.24	0.19	-0.07	-0.23	-0.07	-0.02	-0.34	-0.42	-0.02	-0.15	0.47	0.35	0.19	0.09	0.06	-0.29	-0.35	-0.12	-0.06	-0.22	-0.33
A_06_P2534	|| 4 || C || 1517659 || 1517120 || biological_process || molecular_function || || || || || YDR540C || YDR540C||ebi.ac.uk:Database:sgd;A_06_P2534||www.chem.agilent.com:Database:agp || || || || || || 1081173	-0.1	-0.06	-0.14	-0.19	-0.05	-0.12	0.33	-0.03	-0.13	-0.04	-0.02	-0.13	-0.06	-0.05	-0.1	-0.22	-0.21	-0.31	-0.08	-0.12	-0.15	-0.18	-0.09	-0.05	-0.17	0	-0.1	-0.33	-0.13	-0.14	-0.37	0.06	-0.05	-0.2	0.03	-0.01	-0.09	0.32	0.33	0.31	-0.05	0.02	-0.01	-0.1	-0.11	-0.18	0.05	-0.06
A_06_P2598	|| 5 || C || 45721 || 45020 || telomere maintenance || molecular_function || || || || || YEL057C || YEL057C||ebi.ac.uk:Database:sgd;A_06_P2598||www.chem.agilent.com:Database:agp || || || || || || 1081174	-0.22	-0.22	-0.23	-0.33	-0.11	-0.26	0.04	-0.2	-0.14	-0.01	-0.03	-0.18	-0.01	-0.03	-0.22	-0.15	-0.15	-0.4	-0.2	0.01	0.05	-0.06	-0.01	0	-0.07	-0.04	-0.06	-0.26	-0.03	0	-0.2	0.08	0.13	-0.27	-0.01	0.02	-0.12	-0.14	-0.06	-0.14	0.19	0.15	-0.15	-0.29	-0.05	-0.02	-0.13	-0.34
A_06_P3543	SNF6 || 8 || W || 54849 || 55847 || transcription* || general RNA polymerase II transcription factor activity || || || || || YHL025W || YHL025W||ebi.ac.uk:Database:sgd;A_06_P3543||www.chem.agilent.com:Database:agp || || || || || || 1081175	0.26	0.35	0.28	0.3	0.24	0.17	0.51	0.28	0.27	-0.09	0.05	0.09	0	-0.06	0.03	0.23	0.22	0.02	0.35	-0.74	0.02	-0.04	0.03	0.02	-0.04	-0.48	-0.01	0.15	0.71	0.61	0.1	-0.12	0.19	-0.04	0.52	0.06	0.01	-0.32	-0.19	-0.28	-0.01	-0.06	0.25	0.32	-0.04	-0.01	0.3	0.84
A_06_P1366	RAD16 || 2 || W || 467242 || 469614 || response to DNA damage stimulus* || nucleotide binding* || || || || || YBR114W || YBR114W||ebi.ac.uk:Database:sgd;A_06_P1366||www.chem.agilent.com:Database:agp || || || || || || 1081176	0.3	0.18	0.24	0.34	0.25	0.2	0.11	0.23	0.23	0.08	0.04	-0.07	0.06	0.04	-0.04	0.25	0.1	0.31	0.11	0.08	0.15	-0.04	-0.01	0.01	-0.07	0.1	0.08	-0.01	0.23	0.04	0.02	0.23	0.17	0.04	-0.12	-0.03	-0.04	-0.06	0.12	-0.06	0.15	0.18	0.25	0.16	0.1	0.06	0.19	0.06
A_06_P6493	|| 15 || C || 572839 || 572183 || biological_process* || molecular_function* || || || || || YOR131C || YOR131C||ebi.ac.uk:Database:sgd;A_06_P6493||www.chem.agilent.com:Database:agp || || || || || || 1081177	0.11	0.18	0.07	0.07	0.11	0.06	-0.08	0.16	0.09	0.05	0.03	0.13	0.06	0.08	0.15	-0.03	0.07	0.01	0.08	0.1	0.08	0.11	0.08	0.03	0.17	0.04	0	0.23	0	0	0.14	0.03	0.05	0.04	-0.01	0.05	0.13	-0.17	-0.16	-0.15	0.01	0.02	0.07	0.16	0.06	0.06	0.15	0.2
A_06_P5239	RPN13 || 12 || C || 965557 || 965087 || proteolysis* || endopeptidase activity || || || || || YLR421C || YLR421C||ebi.ac.uk:Database:sgd;A_06_P5239||www.chem.agilent.com:Database:agp || || || || || || 1081178	0.11	0.12	0.02	0.1	0.05	0.14	0.26	0.11	0.05	0.03	-0.04	0.21	0.04	0.12	0.48	-0.07	0.12	0.22	0.25	0.01	-0.01	-0.08	0.03	0.07	0	-0.05	0.09	0.22	0.07	0.04	0.17	-0.22	-0.23	-0.23	-0.02	0.03	0.06	-0.14	-0.28	-0.15	-0.07	-0.15	0.02	0.03	-0.02	-0.12	0.11	0.07
A_06_P4780	GRC3 || 12 || W || 68579 || 70477 || ribosome biogenesis and assembly* || molecular_function || || || || || YLL035W || YLL035W||ebi.ac.uk:Database:sgd;A_06_P4780||www.chem.agilent.com:Database:agp || || || || || || 1081179	0.05	0.1	0.05	0.12	0.16	0.15	0.09	0.15	0.17	0.11	0.1	-0.04	0.16	0.14	0.29	0.19	0.05	-0.04	0.11	0.07	0.13	0.03	0.05	0.06	0.01	0.09	0.04	0.07	0.2	0.23	0.06	0.03	0.1	0.05	0.12	0.22	0.05	0.09	0.13	-0.11	0.22	0.16	0.07	0.1	0.04	-0.04	0.07	0.23
A_06_P1679	THR4 || 3 || W || 216693 || 218237 || metabolic process* || catalytic activity* || || || || || YCR053W || YCR053W||ebi.ac.uk:Database:sgd;A_06_P1679||www.chem.agilent.com:Database:agp || || || || || || 1081180	-0.14	-0.22	-0.24	-0.22	-0.07	-0.16	0.1	-0.11	-0.11	-0.15	-0.16	0.05	-0.12	-0.14	-0.15	-0.06	0.14	0.12	0.64	-0.17	0	0.1	-0.05	-0.28	0.12	-0.15	-0.23	-0.14	-0.22	-0.24	-0.15	-0.1	0.02	0.04	0.11	-0.12	-0.04	-0.19	-0.42	-0.17	-0.02	0.04	-0.15	-0.1	-0.1	-0.12	-0.04	-0.1
A_06_P1056	FUN19 || 1 || C || 81952 || 80711 || biological_process || molecular_function || || || || || YAL034C || YAL034C||ebi.ac.uk:Database:sgd;A_06_P1056||www.chem.agilent.com:Database:agp || || || || || || 1081181	-0.24	-0.51	-0.25	-0.23	-0.18	-0.28	0.24	-0.17	-0.28	0.04	0.03	-0.14	0.05	0.07	-0.16	0.31	-0.01	-0.08	-0.16	-0.02	-0.07	-0.01	0.04	0.04	0.02	0.07	0.08	-0.22	-0.05	-0.03	-0.22	0.25	0.2	-0.27	-0.15	0.08	-0.11	-0.15	0.02	-0.16	0.18	0.17	-0.27	-0.23	-0.04	-0.11	-0.12	-0.35
A_06_P3911	HOS4 || 9 || W || 151592 || 154843 || histone deacetylation* || NAD-dependent histone deacetylase activity* || || || || || YIL112W || YIL112W||ebi.ac.uk:Database:sgd;A_06_P3911||www.chem.agilent.com:Database:agp || || || || || || 1081182	0.11	0.1	0.15	0.2	0.3	0.19	0.27	0.24	0.23	-0.02	0	-0.08	-0.07	-0.04	-0.08	0.28	0.06	-0.16	0.06	-0.05	0.19	-0.03	-0.11	0.02	-0.03	0.02	0.03	-0.15	0.15	0.19	-0.1	0.04	-0.01	0.12	-0.28	-0.03	0	0.01	0.06	-0.14	0.28	0.25	0.17	0.14	0	0	0.12	0.27
A_06_P2495	SAM2 || 4 || C || 1454456 || 1453302 || one-carbon compound metabolic process* || nucleotide binding* || || || || || YDR502C || YDR502C||ebi.ac.uk:Database:sgd;A_06_P2495||www.chem.agilent.com:Database:agp || || || || || || 1081183	0.21	0.26	0.28	0.3	0.22	0.17	-0.33	0.25	0.18	-0.01	0	-0.01	-0.09	-0.06	-0.16	-0.01	0.27	0.1	0.22	0.01	0.06	-0.11	-0.03	0.03	-0.17	0.01	-0.06	-0.19	-0.1	0.05	-0.23	-0.15	-0.09	0.01	0.51	-0.01	-0.17	0.42	0.39	0.11	-0.08	-0.02	0.29	0.19	-0.04	0.03	0.27	0.28
A_06_P3059	VPS73 || 7 || C || 310176 || 308716 || transport* || transporter activity* || || || || || YGL104C || YGL104C||ebi.ac.uk:Database:sgd;A_06_P3059||www.chem.agilent.com:Database:agp || || || || || || 1081184	-0.35	-0.41	-0.4	-0.39	-0.35	-0.41	-0.49	-0.49	-0.43	-0.06	-0.04	0.08	-0.06	-0.08	0.03	-0.33	-0.05	-0.57	-0.11	-0.05	-0.01	0.08	-0.06	-0.05	0.12	-0.11	-0.17	0.07	-0.1	-0.14	0.06	-0.16	-0.11	0.12	-0.23	-0.1	0.02	-0.19	-0.28	-0.14	-0.12	-0.23	-0.38	-0.38	0.01	0.04	-0.34	-0.38
A_06_P4975	|| 12 || W || 488998 || 489342 || biological_process || molecular_function || || || || || YLR161W || YLR161W||ebi.ac.uk:Database:sgd;A_06_P4975||www.chem.agilent.com:Database:agp || || || || || || 1081185	0.2	0.25	0.2	0.37	0.13	0.27	-0.13	-0.07	0.16	-0.24	-0.02	-0.23	-0.09	-0.07	0.04	0.29	0.05	0.14	-0.1	-0.32	-0.47	-0.31	0.03	-0.02	0.08	0.08	0.09	0.07	0	-0.11	0.1	-0.06	-0.01	-0.12	-0.04	-0.24	-0.22	-0.54	-0.62	-0.41	-0.21	-0.28	0.13	0.22	0.01	0.23	0.12	0.12
A_06_P6829	MUK1 || 16 || W || 420945 || 422783 || regulation of transcription || molecular_function* || || || || || YPL070W || YPL070W||ebi.ac.uk:Database:sgd;A_06_P6829||www.chem.agilent.com:Database:agp || || || || || || 1081186	0.03	0.01	0	0.02	0.03	0.04	-0.12	-0.08	0.04	-0.02	0.01	0.14	0.01	0.02	0.08	0.12	-0.05	-0.16	-0.11	-0.01	-0.02	0.13	0.08	0.07	0.2	0.01	0.09	0.09	0.03	-0.06	0.07	0.05	0.01	0.11	0.04	-0.01	0.07	0.39	0.5	0.47	0.04	0.13	0	0.08	-0.04	0.02	-0.14	0
A_06_P6754	|| 15 || W || 1076782 || 1077909 || biological_process || molecular_function || || || || || YOR390W || YOR390W||ebi.ac.uk:Database:sgd;A_06_P6754||www.chem.agilent.com:Database:agp || || || || || || 1081187	0.22	0.33	0.19	0.21	0.3	0.2	0.38	0.28	0.25	-0.01	0	-0.05	-0.02	-0.04	-0.11	0.24	0.11	0.25	0.15	-0.08	-0.1	-0.16	0.02	-0.02	-0.12	-0.18	-0.05	-0.03	-0.2	-0.17	-0.07	0.05	0.05	0.09	0.25	0.07	-0.08	-0.04	0.12	-0.1	-0.05	-0.04	0.29	0.28	-0.19	-0.06	0.27	0.15
A_06_P3540	SPO11 || 8 || C || 64155 || 62959 || meiosis* || hydrolase activity* || || || || || YHL022C || YHL022C||ebi.ac.uk:Database:sgd;A_06_P3540||www.chem.agilent.com:Database:agp || || || || || || 1081188	-1.1	-1.3	-1.16	-1.27	-1.24	-1.26	-1	-1.2	-1.25	-0.14	-0.13	0.13	-0.14	-0.16	0.01	-1.15	-1.03	-1.15	-0.98	-0.14	-0.01	0.09	-0.1	-0.07	0.14	-0.21	-0.27	0.1	-0.12	-0.24	0.04	-0.07	-0.04	0.42	-0.69	-0.14	0.08	-0.28	-0.18	-0.14	-0.12	-0.03	-1.42	-1.18	-0.14	-0.12	-1.26	-0.62
A_06_P3997	|| 9 || W || 394914 || 395156 || || || || || || || YIR020W-A || YIR020W-B||ebi.ac.uk:Database:sgd;A_06_P3997||www.chem.agilent.com:Database:agp || || || || || || 1081189	-0.13	-0.11	-0.12	-0.11	-0.13	-0.14	0.18	-0.13	-0.18	0.03	0.06	0.18	0.02	0.07	0.14	-0.08	-0.39	-0.13	-0.34	-0.04	0	0.04	0.07	0.03	0.12	0.07	0.05	0.2	-0.07	-0.03	0.17	0.16	0.18	0.2	-0.01	0.05	0.14	-0.17	-0.26	-0.01	0.11	0.18	-0.16	-0.07	-0.06	-0.07	-0.14	-0.07
A_06_P5332	PRP39 || 13 || W || 181474 || 183363 || mRNA processing* || RNA splicing factor activity, transesterification mechanism* || || || || || YML046W || YML046W||ebi.ac.uk:Database:sgd;A_06_P5332||www.chem.agilent.com:Database:agp || || || || || || 1081190	-0.01	0.03	0.06	0.04	-0.02	-0.03	0.1	-0.01	-0.01	0.06	0.04	-0.01	0.06	0.06	-0.12	0.04	0.17	-0.14	0.21	0.04	0.09	0.08	-0.01	0.07	0.16	-0.02	-0.18	0.27	-0.02	0	-0.08	-0.17	-0.09	0.23	0.12	0.08	-0.01	0.76	0.73	0.52	-0.02	-0.06	0	-0.12	0.06	0.16	-0.11	0.09
A_06_P1008	AI5_ALPHA || 17 || W || 13818 || 23167 || mRNA processing* || hydrolase activity* || || || || || Q0070 || Q0070||ebi.ac.uk:Database:sgd;A_06_P1008||www.chem.agilent.com:Database:agp || || || || || || 1081191	0.74	0.1	0.26	0.65	0.52	0.13	-0.8	0.3	0.34	0.12	0.06	-0.26	-0.19	0.16	-0.38	-0.62	-0.6	-1.77	-1.3	0.44	0.38	-0.09	0.14	0.62	-0.11	-0.12	0.04	-0.53	-0.08	-0.23	-0.48	-0.27	-0.15	-0.47	0.72	0.08	-0.56	0.08	0.23	-0.35	0.06	-0.08	0.63	0.72	0.36	0.7	-0.03	-0.03
A_06_P4542	SHE2 || 11 || C || 196027 || 195287 || intracellular mRNA localization* || mRNA binding || || || || || YKL130C || YKL130C||ebi.ac.uk:Database:sgd;A_06_P4542||www.chem.agilent.com:Database:agp || || || || || || 1081192	0.19	0.11	0.16	-0.02	-0.47	-0.42	-0.01	0.27	-0.09	-0.04	-0.02	0.11	0.05	0.06	0.02	-0.06	-0.23	-0.43	-0.13	0.02	0.13	0.09	0.02	-0.01	0.07	-0.09	0.01	0.06	0.19	0.16	0.1	-0.1	-0.06	0.05	-0.54	0.02	0.05	-0.1	-0.12	0.01	0.13	0.04	-0.17	-0.53	0	0.05	0.09	-0.33
A_06_P2258	|| 4 || C || 1005984 || 1005661 || || || || || || || YDR269C || YDR269C||ebi.ac.uk:Database:sgd;A_06_P2258||www.chem.agilent.com:Database:agp || || || || || || 1081193	-0.15	-0.19	-0.15	-0.17	-0.12	-0.14	-0.3	-0.15	-0.23	-0.02	-0.01	-0.03	0.01	-0.03	0.08	-0.13	-0.07	-0.12	-0.11	0.02	0.05	0.02	-0.01	0.02	-0.03	0.02	-0.04	-0.05	0.02	0.12	-0.08	0.04	-0.02	-0.02	0.01	-0.02	0.01	0.41	0.54	0.36	-0.01	0.06	-0.13	-0.12	0.04	0.01	-0.14	-0.18
A_06_P3621	|| 8 || C || 207524 || 207213 || || || || || || || YHR049C-A || YHR049C-A||ebi.ac.uk:Database:sgd;A_06_P3621||www.chem.agilent.com:Database:agp || || || || || || 1081194	0.35	0.33	0.28	0.28	-0.29	-0.06	0.5	-0.23	0.12	-0.42	0	-0.25	-0.33	-0.34	-0.29	-0.42	0.06	-0.07	0.1	-0.8	-0.54	-0.28	-0.55	-0.38	-0.34	-0.26	-0.27	-0.27	0.04	-0.17	-0.18	-0.71	-0.51	-0.2	-0.62	-0.51	-0.3	-0.6	-0.49	-0.46	-0.71	-0.72	0.24	0.39	0.01	-0.46	0.19	0.29
A_06_P2167	CSN9 || 4 || C || 819193 || 818705 || adaptation to pheromone during conjugation with cellular fusion* || molecular_function || || || || || YDR179C || YDR179C||ebi.ac.uk:Database:sgd;A_06_P2167||www.chem.agilent.com:Database:agp || || || || || || 1081195	0.23	0.25	0.23	0.24	0.35	0.25	0.02	0	0.29	0.03	-0.01	-0.08	0.02	0.03	-0.2	0.23	0.28	-0.19	0.11	0.08	0.17	0	0.09	0.04	0.02	-0.18	-0.06	-0.06	0.09	-0.06	-0.1	-0.12	-0.14	-0.34	0.09	0.06	-0.24	0.41	0.4	0.16	-0.09	0.06	0.33	0.33	0.04	0.12	0.42	0.41
A_06_P4763	COX19 || 12 || C || 108971 || 108675 || metal ion transport* || copper ion binding* || || || || || YLL018C-A || YLL018C-A||ebi.ac.uk:Database:sgd;A_06_P4763||www.chem.agilent.com:Database:agp || || || || || || 1081196	-0.05	-0.04	0.01	-0.14	-0.25	-0.23	0.08	-0.17	-0.28	-0.36	0.04	0.03	0.02	-0.14	0.41	-0.17	0.24	0.37	0.43	-1.06	-0.28	0	-0.14	0	0	-0.68	0.06	0.07	0.63	0.67	0.08	-0.5	0.13	0.08	-0.59	-0.03	0.09	-0.35	-0.3	-0.24	-0.2	-0.51	-0.2	-0.04	0.04	-0.1	-0.31	-0.32
A_06_P5844	MSK1 || 14 || W || 488387 || 490117 || translation* || nucleotide binding* || || || || || YNL073W || YNL073W||ebi.ac.uk:Database:sgd;A_06_P5844||www.chem.agilent.com:Database:agp || || || || || || 1081197	-0.19	-0.17	-0.19	-0.19	-0.23	-0.2	-0.08	-0.25	-0.24	-0.04	-0.04	0.01	0	-0.01	0.1	-0.3	-0.2	0.62	0.47	0	0.02	-0.01	-0.03	-0.06	0	0.11	0.08	0.03	0.06	0.1	0.09	0.19	0.16	-0.18	-0.15	-0.12	0.02	-0.14	-0.36	-0.24	0.28	0.22	-0.28	-0.3	-0.07	0	-0.35	-0.23
A_06_P6429	ALG8 || 15 || C || 453464 || 451731 || protein amino acid N-linked glycosylation* || transferase activity* || || || || || YOR067C || YOR067C||ebi.ac.uk:Database:sgd;A_06_P6429||www.chem.agilent.com:Database:agp || || || || || || 1081198	0.05	0.12	-0.02	0.07	0.05	0.06	0	0.03	0.11	0.03	0.01	0.32	0.04	0.04	0.26	0.23	-0.05	0.04	-0.11	0.06	0.04	0.21	0.05	0.01	0.27	-0.04	-0.05	0.38	0.15	0.19	0.3	0.07	0.08	0.22	0.26	0.02	0.23	-0.04	0.04	0.07	0.05	0.13	0.08	0.08	0.02	0.06	0.09	0.08
A_06_P3551	RPL8A || 8 || C || 36023 || 35253 || translation* || structural constituent of ribosome || || || || || YHL033C || YHL033C||ebi.ac.uk:Database:sgd;A_06_P3551||www.chem.agilent.com:Database:agp || || || || || || 1081199	0.25	0.33	0.21	0.3	0.12	0.17	0.47	0.29	0.26	-0.04	-0.05	-0.06	0	-0.01	-0.02	0.14	0.26	0.03	0.33	-0.07	0.03	-0.17	0.01	-0.04	-0.13	-0.08	0.03	0.05	0.09	0.04	0.01	0.09	0.07	-0.13	0.19	0.07	-0.12	-0.38	-0.26	-0.37	0.1	0.08	0.27	0.34	-0.2	-0.03	0.32	0.69
A_06_P4448	PTM1 || 11 || W || 362265 || 363836 || biological_process || molecular_function || || || || || YKL039W || YKL039W||ebi.ac.uk:Database:sgd;A_06_P4448||www.chem.agilent.com:Database:agp || || || || || || 1081200	0.04	-0.02	0.06	0.11	-0.05	0.05	-0.01	-0.09	-0.03	0.06	0.04	0.05	0.05	0.09	-0.06	0.01	0.16	0.13	0.16	0.05	-0.03	0.01	0.01	0	-0.06	0.07	-0.04	-0.02	-0.01	0.01	0	0.08	0.12	0	-0.12	0.11	0.01	-0.19	-0.13	-0.15	0.12	0.07	0.05	0.1	0.01	0.03	-0.15	-0.05
A_06_P1737	|| 4 || C || 433245 || 432922 || || || || || || || YDL009C || YDL009C||ebi.ac.uk:Database:sgd;A_06_P1737||www.chem.agilent.com:Database:agp || || || || || || 1081201	0.08	0.02	0.11	0.1	0.15	0.14	-0.03	-0.07	0.04	-0.05	-0.06	0.15	-0.06	-0.08	0.05	0.28	-0.04	0.06	-0.25	0.02	0.07	0.19	0.03	0.06	0.25	-0.05	-0.13	0.15	-0.08	0.21	0.13	-0.15	-0.01	0.16	0.01	-0.14	0.09	0.64	0.42	0.43	-0.03	0.02	0.1	0.19	-0.01	-0.02	0.11	0.14
A_06_P3406	TYS1 || 7 || C || 867525 || 866341 || translation* || nucleotide binding* || || || || || YGR185C || YGR185C||ebi.ac.uk:Database:sgd;A_06_P3406||www.chem.agilent.com:Database:agp || || || || || || 1081202	0.07	0.14	0.15	0.12	0.07	0.09	-0.09	0.08	0.03	-0.09	-0.08	-0.02	-0.09	-0.07	-0.09	0.13	0.13	0.04	0.17	-0.06	0	0.06	0.04	0	0.05	-0.18	-0.12	0.02	-0.08	-0.1	0.01	-0.28	-0.11	-0.04	-0.2	-0.04	-0.02	-0.24	-0.37	-0.26	-0.05	-0.16	0.05	-0.07	-0.09	-0.07	0.07	0.15
A_06_P5218	|| 12 || W || 922063 || 922536 || || || || || || || YLR400W || YLR400W||ebi.ac.uk:Database:sgd;A_06_P5218||www.chem.agilent.com:Database:agp || || || || || || 1081203	0.13	0.17	0.02	-0.06	0	0.15	0.07	0.11	0.04	-0.36	0	-0.12	-0.15	-0.3	0.2	-0.15	-0.27	-0.1	-0.1	-0.79	-0.38	-0.14	-0.22	-0.09	-0.15	-0.61	-0.13	-0.13	0.04	0.13	-0.12	-0.39	-0.14	0.02	-0.06	-0.19	-0.11	-0.14	-0.39	-0.36	-0.34	-0.4	0.05	-0.02	0	-0.21	0.08	0.12
A_06_P2603	CIN8 || 5 || C || 39537 || 36535 || cell cycle* || nucleotide binding* || || || || || YEL061C || YEL061C||ebi.ac.uk:Database:sgd;A_06_P2603||www.chem.agilent.com:Database:agp || || || || || || 1081204	0.16	0.12	0.13	0.18	0.28	0.11	0.14	0.14	0.25	0.04	-0.01	-0.07	0.03	0.02	-0.13	0.17	-0.06	0.01	-0.15	0.01	0.09	0.02	0.04	-0.08	0	-0.05	-0.09	-0.16	0.06	0.1	-0.15	-0.01	0.06	-0.01	0.03	0.07	-0.07	-0.33	-0.15	-0.14	0.29	0.1	0.19	-0.05	-0.02	0	0.2	-0.05
A_06_P7000	HSP82 || 16 || C || 98625 || 96496 || protein folding* || nucleotide binding* || || || || || YPL240C || YPL240C||ebi.ac.uk:Database:sgd;A_06_P7000||www.chem.agilent.com:Database:agp || || || || || || 1081205	-0.04	0	-0.11	-0.07	-0.01	-0.13	-0.06	-0.01	-0.01	0.14	0.12	-0.04	0.11	0.11	-0.05	-0.04	-0.03	-0.04	-0.07	0.07	-0.01	-0.07	0.12	0.09	-0.05	0.2	0.14	0.04	-0.05	-0.04	0.04	0.05	0.08	0.05	0.13	0.14	-0.07	0.43	0.31	0.28	-0.02	-0.01	-0.07	-0.02	0.09	0.12	-0.06	0.03
A_06_P2054	|| 4 || C || 583463 || 582789 || biological_process || molecular_function* || || || || || YDR067C || YDR067C||ebi.ac.uk:Database:sgd;A_06_P2054||www.chem.agilent.com:Database:agp || || || || || || 1081206	-0.06	-0.11	0.05	0.04	0.02	-0.07	-0.82	-0.07	-0.07	-0.01	-0.13	-0.07	-0.11	-0.15	-0.15	-0.14	-0.06	-0.21	-0.38	0	-0.09	0.07	-0.06	-0.02	0.07	-0.12	-0.09	-0.19	-0.06	-0.19	-0.18	-0.19	-0.26	-0.36	0.15	-0.18	-0.1	0.16	0.18	0.27	-0.28	-0.34	0.02	0.02	-0.04	-0.02	-0.01	0.05
A_06_P4917	|| 12 || W || 346586 || 346981 || biological_process || molecular_function || || || || || YLR104W || YLR104W||ebi.ac.uk:Database:sgd;A_06_P4917||www.chem.agilent.com:Database:agp || || || || || || 1081207	0.19	0.25	0.25	0.17	0.1	0.24	0.17	0.18	0.07	0.05	0.1	0.05	0	0.02	0.11	0.21	0.12	0.43	0.19	0.08	0.09	-0.18	0.11	0.12	-0.18	0.05	0.11	-0.08	0.07	0.14	-0.12	0.13	0.04	-0.07	0.14	-0.02	-0.22	-0.11	-0.08	-0.33	-0.01	0.1	0.17	0.08	0.04	0.03	0.18	0.22
A_06_P6786	SMA1 || 16 || W || 499663 || 500400 || sporulation* || molecular_function || || || || || YPL027W || YPL027W||ebi.ac.uk:Database:sgd;A_06_P6786||www.chem.agilent.com:Database:agp || || || || || || 1081208	0.1	0.13	0.01	0.14	0.06	0.14	-0.02	0.08	0.06	0.09	0.13	-0.08	0.13	0.14	0.05	0.06	0.03	0.17	0.09	0.07	0.18	-0.08	0.1	0.11	-0.08	0.19	0.12	0.05	0.06	0.14	0.06	0.22	0.17	0.09	-0.08	0.16	0.03	0.51	0.53	0.48	0.18	0.28	0.04	0.12	0.11	0.07	0.09	0.03
A_06_P2718	|| 5 || W || 330572 || 332302 || biological_process* || nucleotide binding* || || || || || YER087W || YER087W||ebi.ac.uk:Database:sgd;A_06_P2718||www.chem.agilent.com:Database:agp || || || || || || 1081209	-0.22	-0.26	-0.06	-0.11	0.05	-0.11	-0.38	-0.09	-0.09	-0.09	-0.06	-0.03	-0.1	-0.06	0.02	0.46	0.45	-0.36	-0.26	-0.13	-0.02	0.03	-0.1	-0.1	-0.04	0	-0.04	-0.09	0.04	-0.17	-0.03	0.04	0.07	-0.23	0	-0.06	0.03	-0.38	-0.38	-0.03	0	-0.06	-0.07	-0.28	0	-0.04	-0.12	-0.28
A_06_P3897	FMC1 || 9 || C || 180236 || 179769 || response to drug* || molecular_function || || || || || YIL098C || YIL098C||ebi.ac.uk:Database:sgd;A_06_P3897||www.chem.agilent.com:Database:agp || || || || || || 1081210	0.03	-0.08	0.03	0.07	0.1	-0.63	-0.1	-0.09	0.06	-0.03	-0.04	-0.13	-0.01	-0.03	-0.19	-0.03	-0.03	-0.07	-0.2	0.03	-0.01	0.03	-0.04	-0.06	-0.01	-0.04	-0.08	-0.22	-0.11	-0.1	-0.19	0.08	0.06	-0.22	0.08	0	-0.12	-0.16	-0.19	-0.25	0.16	0.11	0.03	0.05	0.01	0.03	-0.27	0
A_06_P1508	TRS20 || 2 || C || 724258 || 723731 || transport* || Ras guanyl-nucleotide exchange factor activity || || || || || YBR254C || YBR254C||ebi.ac.uk:Database:sgd;A_06_P1508||www.chem.agilent.com:Database:agp || || || || || || 1081211	0.01	0	-0.02	0.03	0.11	0.05	-0.09	-0.05	-0.02	0.04	0	0.07	-0.07	-0.08	0.07	-0.11	-0.06	0.11	-0.12	0.04	-0.1	0.04	-0.04	-0.09	0.02	0.15	0.08	-0.04	-0.24	-0.06	-0.04	0.04	-0.04	0.08	0.07	-0.11	0.04	-0.17	-0.01	-0.17	-0.04	-0.07	0.03	0.12	-0.04	-0.03	0.05	0
A_06_P4095	JEM1 || 10 || W || 303176 || 305113 || protein folding* || unfolded protein binding* || || || || || YJL073W || YJL073W||ebi.ac.uk:Database:sgd;A_06_P4095||www.chem.agilent.com:Database:agp || || || || || || 1081212	-0.24	-0.22	-0.11	-0.15	-0.14	-0.13	-0.08	-0.15	-0.15	0.1	0.09	-0.17	-0.03	0.07	-0.12	-0.31	-0.36	0.16	-0.44	0.08	-0.03	-0.06	0.07	0.04	-0.11	0.14	0.11	-0.32	-0.06	-0.07	-0.27	0.11	0.02	-0.05	-0.17	-0.12	-0.1	0.27	0.43	0.01	0.01	-0.03	-0.23	-0.12	0.11	0	-0.14	-0.19
A_06_P6033	ORC5 || 14 || W || 155101 || 156540 || DNA replication* || nucleotide binding* || || || || || YNL261W || YNL261W||ebi.ac.uk:Database:sgd;A_06_P6033||www.chem.agilent.com:Database:agp || || || || || || 1081213	0.08	0.12	0.03	0.04	0.02	0.03	0.21	0.12	0.06	0.07	0.09	-0.02	0.15	0.15	0.14	0.02	0.16	0.88	0.75	0.05	0.09	-0.06	0.02	0.03	-0.05	0.12	0.11	0.22	0.12	0.21	0.17	-0.1	-0.04	-0.12	0.05	0.18	0.05	0.01	0.01	-0.03	-0.05	-0.05	0.06	0.1	-0.01	0.08	0.06	0.07
A_06_P5620	SSO2 || 13 || C || 627807 || 626920 || intracellular protein transport* || protein transporter activity* || || || || || YMR183C || YMR183C||ebi.ac.uk:Database:sgd;A_06_P5620||www.chem.agilent.com:Database:agp || || || || || || 1081214	0.36	0.38	0.36	0.35	0.16	0.32	0.25	0.34	0.31	-0.06	0.01	-0.15	0.02	0	-0.16	0.35	0.18	0.36	0.14	0	-0.11	-0.12	0.03	0.02	-0.11	-0.1	-0.07	-0.09	-0.11	-0.11	-0.13	-0.15	-0.04	0	-0.2	0.05	-0.15	0.52	0.51	0.35	-0.17	-0.25	0.29	0.23	-0.05	-0.06	0.28	0.37
A_06_P3450	SMI1 || 7 || C || 950902 || 949385 || transcription* || molecular_function* || || || || || YGR229C || YGR229C||ebi.ac.uk:Database:sgd;A_06_P3450||www.chem.agilent.com:Database:agp || || || || || || 1081215	0.25	0.21	0.24	0.26	0.3	0.27	0.05	0.25	0.23	-0.05	-0.07	-0.26	-0.08	-0.1	-0.28	0.23	0.18	0.14	0.21	-0.01	0.08	-0.14	0.01	-0.06	-0.16	-0.05	-0.08	-0.42	-0.3	-0.15	-0.38	-0.22	-0.17	-0.14	0.02	0.01	-0.26	-0.12	-0.27	-0.44	-0.14	-0.06	0.24	0.28	-0.03	0.05	0.29	0.3
A_06_P3454	PHO81 || 7 || C || 958213 || 954677 || phosphate metabolic process || cyclin-dependent protein kinase inhibitor activity || || || || || YGR233C || YGR233C||ebi.ac.uk:Database:sgd;A_06_P3454||www.chem.agilent.com:Database:agp || || || || || || 1081216	-0.03	0.06	0.02	0.06	0.04	-0.01	0.03	0.05	0.04	0.01	-0.04	-0.08	-0.05	-0.03	-0.11	-0.09	0.01	0.19	0.11	0.01	0.04	0.01	-0.03	0	-0.06	0.02	-0.01	0.01	-0.05	-0.04	-0.08	-0.15	-0.06	0.06	-0.19	0.02	0	-0.06	-0.12	-0.31	-0.09	-0.04	0.03	0.06	0.04	0.02	0.05	0.1
A_06_P5455	|| 13 || W || 325876 || 327288 || biological_process || molecular_function || || || || || YMR027W || YMR027W||ebi.ac.uk:Database:sgd;A_06_P5455||www.chem.agilent.com:Database:agp || || || || || || 1081217	0.06	0.21	0.16	0.2	0.2	0.16	-0.07	0.15	0.23	0	-0.08	0	-0.01	-0.01	-0.05	0.31	0.34	0.28	0.38	-0.02	-0.05	0	-0.02	0.03	-0.03	-0.09	-0.04	0.09	0.08	0.01	-0.02	-0.18	-0.15	0.3	0	-0.08	0.01	0.69	0.75	0.55	-0.15	-0.05	0.15	0.18	0.03	0.03	0.16	0.22
A_06_P4009	DAL3 || 9 || C || 415614 || 415027 || purine base metabolic process* || hydrolase activity* || || || || || YIR032C || YIR032C||ebi.ac.uk:Database:sgd;A_06_P4009||www.chem.agilent.com:Database:agp || || || || || || 1081218	-0.37	-0.26	-0.3	-0.38	-0.28	-0.34	0.23	-0.22	-0.38	-0.08	-0.09	0.14	-0.07	-0.1	0.24	-0.03	0.16	-0.52	-0.02	-0.11	-0.26	0	-0.14	-0.13	0.02	-0.04	-0.1	0.24	-0.11	-0.08	0.17	0.02	0	0.06	-0.02	-0.15	0.3	-0.34	-0.29	0.01	-0.05	0.06	-0.25	-0.33	-0.24	-0.22	-0.25	-0.17
A_06_P2055	DOS2 || 4 || W || 583711 || 584643 || biological_process || molecular_function || || || || || YDR068W || YDR068W||ebi.ac.uk:Database:sgd;A_06_P2055||www.chem.agilent.com:Database:agp || || || || || || 1081219	-0.28	-0.28	0.05	0.05	0.13	0.02	-0.65	-0.07	-0.06	0.12	0.07	-0.04	0.06	0.08	-0.07	0.01	0.28	-0.17	-0.15	0.03	-0.17	-0.01	0.07	0.07	0.01	-0.01	0.01	-0.1	0.07	-0.25	-0.07	-0.05	-0.06	-0.14	0.1	0.01	-0.02	0.15	0.32	0.14	-0.17	-0.24	0.18	0.16	0.07	0.04	0.11	0.11
A_06_P2193	COQ4 || 4 || W || 858134 || 859141 || ubiquinone biosynthetic process || molecular_function || || || || || YDR204W || YDR204W||ebi.ac.uk:Database:sgd;A_06_P2193||www.chem.agilent.com:Database:agp || || || || || || 1081220	0.18	0.23	0.21	0.26	0.26	0.23	0.16	0.03	0.29	0.05	0.03	0	0.06	0.1	0.02	0.24	0.12	0.33	0.16	0.02	-0.09	-0.01	-0.01	-0.02	-0.02	0.16	0.1	-0.03	0.11	0.14	0.03	0.05	0.06	0.1	-0.04	0.05	0.04	0.26	0.26	0.28	-0.02	0.06	0.27	0.24	0.03	0.03	0.16	0.23
A_06_P6711	PYK2 || 15 || C || 986459 || 984939 || glycolysis* || transferase activity* || || || || || YOR347C || YOR347C||ebi.ac.uk:Database:sgd;A_06_P6711||www.chem.agilent.com:Database:agp || || || || || || 1081221	0.33	0.2	0.16	0.36	0.4	0.32	0.16	0.41	0.44	-0.12	-0.06	-0.02	-0.04	-0.02	-0.07	0.17	0.06	0.24	0.01	-0.07	-0.12	0	0.03	0.03	-0.04	-0.03	0.01	-0.07	-0.18	-0.06	-0.04	0.11	0.13	-0.15	0.22	0	-0.04	-0.28	-0.66	-0.38	0.03	0.11	0.31	0.06	-0.06	-0.09	0.4	0.26
A_06_P2942	DUG1 || 6 || C || 241424 || 239979 || proteolysis* || hydrolase activity* || || || || || YFR044C || YFR044C||ebi.ac.uk:Database:sgd;A_06_P2942||www.chem.agilent.com:Database:agp || || || || || || 1081222	-0.11	-0.04	-0.09	-0.05	-0.02	-0.15	0.22	-0.01	-0.08	-0.07	-0.1	-0.09	-0.14	-0.13	-0.07	-0.2	0.02	-0.04	0.03	-0.16	-0.14	-0.13	-0.11	-0.14	-0.09	-0.04	-0.04	0.02	-0.05	-0.23	0	-0.11	-0.1	0.08	0.88	0.88	0.27	0.18	0.23	0.22	-0.15	-0.1	-0.06	-0.29	-0.16	-0.15	-0.13	-0.09
A_06_P2543	YEA4 || 5 || W || 146950 || 147978 || transport* || sugar:hydrogen ion symporter activity* || || || || || YEL004W || YEL004W||ebi.ac.uk:Database:sgd;A_06_P2543||www.chem.agilent.com:Database:agp || || || || || || 1081223	0.05	0	0.15	0.11	0.1	0.09	-0.03	-0.06	0.01	0.01	0	0.02	0.04	0.05	0.06	0.71	0.49	-0.01	-0.19	0.02	0.04	0.07	-0.03	0	0.06	0.05	0.06	0.07	0.09	-0.05	0.06	-0.09	-0.07	0.1	0.17	0.07	0.06	-0.2	-0.19	0.02	-0.12	-0.15	0.1	0.04	-0.04	0	-0.02	-0.15
A_06_P1375	TFC1 || 2 || C || 486685 || 484736 || transcription* || DNA binding* || || || || || YBR123C || YBR123C||ebi.ac.uk:Database:sgd;A_06_P1375||www.chem.agilent.com:Database:agp || || || || || || 1081224	0.07	-0.34	0.06	0.11	0.08	0.06	0.04	0	-0.11	0.11	0.1	-0.03	0.16	0.17	0.05	0.09	0.19	0.2	0.04	0.09	0.12	0.03	0.12	0.12	0.1	0.04	0.08	-0.04	0.08	-0.2	-0.02	0.08	0.11	0.18	-0.12	0.14	-0.01	-0.23	-0.06	0.04	-0.05	-0.15	0.01	0.17	0.13	0	0.05	0
A_06_P5677	DFG5 || 13 || W || 746352 || 747728 || metabolic process* || hydrolase activity* || || || || || YMR238W || YMR238W||ebi.ac.uk:Database:sgd;A_06_P5677||www.chem.agilent.com:Database:agp || || || || || || 1081225	0.22	0.09	0.2	0.15	0.13	0.19	0.13	0.2	0.09	0.03	-0.01	-0.07	-0.04	0.03	-0.07	0.11	-0.01	0.05	-0.22	0.01	0.02	-0.03	-0.03	-0.01	-0.07	0.01	-0.06	-0.02	-0.1	-0.05	-0.06	-0.03	-0.06	0.35	-0.3	-0.02	-0.04	0.76	0.77	0.46	-0.01	-0.04	0.1	0.23	0.04	0.02	0.02	0.18
A_06_P2340	YPS7 || 4 || C || 1174170 || 1172380 || biological_process* || hydrolase activity* || || || || || YDR349C || YDR349C||ebi.ac.uk:Database:sgd;A_06_P2340||www.chem.agilent.com:Database:agp || || || || || || 1081226	0.07	0.19	0.18	0.11	0.11	0.08	-0.07	0.08	0.09	-0.01	-0.03	0.07	0	-0.02	0	0.08	0.11	0.24	0.14	0.06	0.05	0	-0.02	0	-0.03	0.05	0.05	0.02	0.05	0.14	0.01	0.12	0.03	-0.08	0.13	-0.01	0	0.27	0.27	0.44	0.1	0.09	0.13	0.14	-0.02	0.03	0.1	0.14
A_06_P5522	UTP15 || 13 || W || 454014 || 455555 || ribosome biogenesis and assembly* || snoRNA binding || || || || || YMR093W || YMR093W||ebi.ac.uk:Database:sgd;A_06_P5522||www.chem.agilent.com:Database:agp || || || || || || 1081227	-0.11	-0.05	-0.11	-0.14	-0.1	-0.13	0	-0.08	-0.11	-0.04	0	0.01	0.09	0.05	-0.03	-0.17	-0.2	-0.4	-0.38	0.06	0.1	0.08	-0.02	0.08	-0.01	-0.14	-0.04	-0.03	0.18	0.14	0.02	-0.14	-0.05	-0.26	-0.15	0.1	0.02	0.6	0.49	0.55	-0.07	0.01	-0.1	-0.05	-0.03	0.06	-0.14	-0.02
A_06_P5497	MOT3 || 13 || W || 409153 || 410625 || transcription* || metal ion binding* || || || || || YMR070W || YMR070W||ebi.ac.uk:Database:sgd;A_06_P5497||www.chem.agilent.com:Database:agp || || || || || || 1081228	0.12	0.19	0.26	0.25	0.29	0.18	-0.29	0.21	0.23	-0.14	0.07	-0.24	-0.05	-0.02	-0.18	0.04	0.14	0.06	0.05	-0.34	-0.14	-0.1	-0.02	-0.01	-0.21	-0.2	-0.02	-0.24	0.41	0.33	-0.27	-0.11	0.12	0.04	0.31	-0.03	-0.13	0.67	0.32	0.47	0.07	0.01	0.24	0.11	0.12	-0.06	0.16	0.32
A_06_P2195	EBS1 || 4 || W || 862051 || 864705 || telomere maintenance* || molecular_function || || || || || YDR206W || YDR206W||ebi.ac.uk:Database:sgd;A_06_P2195||www.chem.agilent.com:Database:agp || || || || || || 1081229	-0.17	-0.21	-0.18	-0.23	-0.23	-0.24	-0.27	-0.24	-0.15	-0.24	-0.2	0.08	-0.15	-0.09	0.01	-0.1	0	-0.18	-0.03	-0.21	-0.15	-0.01	-0.05	-0.11	0.04	-0.17	-0.08	0.12	0.06	-0.05	0.07	-0.11	-0.04	0.25	-0.12	-0.07	0	0.3	0.08	0.34	-0.1	0.02	-0.21	-0.14	-0.13	-0.19	-0.21	-0.23
A_06_P5326	CGI121 || 13 || W || 205642 || 206293 || transcription* || molecular_function || || || || || YML036W || YML036W||ebi.ac.uk:Database:sgd;A_06_P5326||www.chem.agilent.com:Database:agp || || || || || || 1081230	-0.2	-0.15	-0.22	-0.22	-0.25	-0.28	-0.15	-0.19	-0.24	0.01	-0.02	-0.06	0	0.02	-0.1	-0.25	-0.32	-0.46	-0.18	0.02	0.23	0.03	-0.07	0	-0.01	-0.06	-0.2	-0.06	0.17	0.24	-0.12	-0.03	-0.05	0.26	-0.41	0.02	-0.07	0.87	0.84	0.61	0.24	0.19	-0.31	-0.52	0.04	0.03	-0.2	-0.17
A_06_P3181	OST5 || 7 || C || 73157 || 72748 || protein amino acid N-linked glycosylation || transferase activity* || || || || || YGL226C-A || YGL226C-A||ebi.ac.uk:Database:sgd;A_06_P3181||www.chem.agilent.com:Database:agp || || || || || || 1081231	-0.18	-0.24	-0.16	-0.15	-0.16	-0.2	-0.04	-0.11	-0.16	-0.08	-0.06	-0.02	-0.09	-0.09	-0.04	-0.3	-0.29	-0.38	-0.34	-0.17	0.05	0.03	-0.06	-0.08	0.05	-0.3	-0.24	0.03	-0.11	-0.19	-0.01	-0.36	-0.21	0.21	0.13	-0.08	-0.08	-0.2	-0.15	-0.27	-0.26	-0.16	-0.11	-0.08	-0.1	-0.03	-0.14	-0.2
A_06_P5879	|| 14 || C || 419828 || 419016 || metabolic process || molecular_function || || || || || YNL108C || YNL108C||ebi.ac.uk:Database:sgd;A_06_P5879||www.chem.agilent.com:Database:agp || || || || || || 1081232	0.1	0.05	0.1	0.08	0.2	0.11	-0.19	0.13	0.2	-0.03	-0.04	-0.16	-0.03	0	-0.23	0.14	0.16	0.64	0.64	-0.04	0.05	-0.09	-0.02	-0.01	-0.12	-0.13	-0.12	-0.14	-0.15	-0.02	-0.16	-0.2	-0.14	-0.06	0.18	-0.02	-0.12	-0.12	-0.12	-0.38	-0.1	-0.07	0.19	0.18	-0.02	0.02	0.27	0.24
A_06_P3483	BUD32 || 7 || C || 1017765 || 1016980 || transcription* || nucleotide binding* || || || || || YGR262C || YGR262C||ebi.ac.uk:Database:sgd;A_06_P3483||www.chem.agilent.com:Database:agp || || || || || || 1081233	-0.02	-0.04	-0.05	-0.08	-0.08	-0.16	-0.01	-0.04	-0.13	0.04	0.02	-0.1	0.02	0.03	-0.07	-0.22	-0.11	-0.11	-0.15	0.06	-0.01	-0.1	-0.08	-0.02	-0.14	0.1	0.09	-0.09	0.05	0.17	-0.03	0.01	0	0.04	0.02	-0.03	-0.05	-0.15	-0.06	-0.33	0.08	0.05	-0.04	-0.2	0.02	0.01	-0.08	-0.2
A_06_P5990	MGS1 || 14 || W || 238239 || 240002 || DNA repair* || nucleotide binding* || || || || || YNL218W || YNL218W||ebi.ac.uk:Database:sgd;A_06_P5990||www.chem.agilent.com:Database:agp || || || || || || 1081234	-0.03	-0.1	-0.08	-0.06	-0.09	-0.03	0.06	0.01	-0.11	0.02	-0.01	-0.04	0.01	0.02	-0.04	-0.06	0.02	-0.13	0.62	0.05	-0.01	-0.02	-0.04	-0.01	-0.05	0.1	-0.02	-0.06	-0.12	-0.07	-0.04	-0.01	0	0.13	-0.62	-0.08	0.03	-0.19	-0.19	-0.32	0	-0.05	-0.08	0.41	0.1	0.03	-0.12	0.05
A_06_P3257	ACB1 || 7 || C || 559998 || 559735 || transport* || binding* || || || || || YGR037C || YGR037C||ebi.ac.uk:Database:sgd;A_06_P3257||www.chem.agilent.com:Database:agp || || || || || || 1081235	0.02	0.14	0.16	0.15	0.12	0.15	0.12	0.21	0.12	0.09	0.07	0.09	0.2	0.19	0.16	0.13	0.02	0.4	0.11	-0.05	0.09	0	0	0.04	0.02	0.11	0.13	0.18	0.37	0.28	0.17	0.03	0.12	-0.08	0.18	0.19	0.16	-0.07	-0.11	-0.14	0.18	0.09	0.17	-0.04	0.06	0.06	0.11	0.18
A_06_P6290	WRS1 || 15 || C || 137825 || 136527 || translation* || nucleotide binding* || || || || || YOL097C || YOL097C||ebi.ac.uk:Database:sgd;A_06_P6290||www.chem.agilent.com:Database:agp || || || || || || 1081236	0.13	0.13	0.26	0.26	0.29	0.2	0	0.05	0.26	0.13	0.07	0.16	0.16	0.2	0.27	0.27	0.45	0.04	0.29	0.05	0.1	0.01	0.06	0.09	0.08	0.17	0.18	0.32	0.3	0.27	0.36	0.08	0.03	0.22	0.34	0.12	0.21	-0.02	-0.09	0.14	0.06	0.11	0.24	0.27	0.05	0.09	0.15	0.21
A_06_P1522	MRPL37 || 2 || W || 741294 || 741611 || translation* || structural constituent of ribosome || || || || || YBR268W || YBR268W||ebi.ac.uk:Database:sgd;A_06_P1522||www.chem.agilent.com:Database:agp || || || || || || 1081237	0.16	-0.07	0.05	0.13	0.11	0.06	0.24	0.07	0.04	-0.04	-0.02	0.01	-0.02	0.01	0.03	-0.05	0.22	0.1	0.14	-0.05	0.04	-0.07	-0.02	0	-0.02	0.01	-0.01	0.01	-0.28	-0.2	0.03	0.06	0.04	0.01	-0.1	-0.06	-0.08	-0.31	-0.2	-0.22	0.05	0.06	0.1	0.14	-0.03	-0.04	0.12	0.06
A_06_P2480	RIB3 || 4 || C || 1428972 || 1428346 || aerobic respiration* || 3,4-dihydroxy-2-butanone-4-phosphate synthase activity || || || || || YDR487C || YDR487C||ebi.ac.uk:Database:sgd;A_06_P2480||www.chem.agilent.com:Database:agp || || || || || || 1081238	0.42	0.48	0.25	0.36	0.23	0.39	0.34	0.33	0.51	-0.04	-0.02	0.01	0.04	0.02	0.02	0.3	0.03	0.34	0.14	-0.06	0.15	-0.09	0.05	0.05	-0.03	0.1	0.13	0.08	-0.06	0.07	0.06	0.2	0.17	-0.08	0.13	0.12	-0.05	0.55	0.45	0.32	0.19	0.23	0.35	0.3	-0.02	-0.03	0.36	0.43
A_06_P1114	SWH1 || 1 || W || 192613 || 196179 || transport* || phosphatidylinositol binding* || || || || || YAR042W || YAR042W||ebi.ac.uk:Database:sgd;A_06_P1114||www.chem.agilent.com:Database:agp || || || || || || 1081239	0.4	0.18	0.29	0.28	0.42	0.39	0.47	0.36	0.46	-0.36	-0.07	-0.05	-0.29	-0.26	-0.13	0.91	0.5	0.84	0.42	-0.46	-0.52	-0.13	-0.21	-0.29	-0.14	-0.08	0.14	-0.19	-0.06	0	-0.14	-0.09	-0.07	-0.01	1.5	-0.22	-0.17	-0.41	-0.69	-0.27	-0.16	-0.07	0.26	0.29	-0.07	-0.43	0.27	0.14
A_06_P2693	THO1 || 5 || W || 281708 || 282364 || poly(A)+ mRNA export from nucleus* || RNA binding* || || || || || YER063W || YER063W||ebi.ac.uk:Database:sgd;A_06_P2693||www.chem.agilent.com:Database:agp || || || || || || 1081240	-0.26	-0.23	-0.31	-0.27	-0.73	-0.28	-0.1	-0.3	-0.63	-0.13	0.03	-0.21	-0.03	-0.04	-0.33	0.17	0.28	-0.51	-0.1	-0.01	0.05	-0.24	0.07	0.07	-0.27	-0.09	-0.02	-0.21	0.03	-0.06	-0.23	-0.07	-0.01	-0.34	-0.28	-0.11	-0.34	-0.19	-0.28	-0.19	-0.29	-0.02	-0.27	-0.35	0.01	0.01	-0.16	-0.44
A_06_P5691	|| 13 || C || 775718 || 775314 || biological_process || molecular_function || || || || || YMR252C || YMR252C||ebi.ac.uk:Database:sgd;A_06_P5691||www.chem.agilent.com:Database:agp || || || || || || 1081241	0.17	0.23	0.15	0.12	0.14	0.16	0.19	0.13	0.08	-0.12	-0.1	-0.11	-0.09	-0.13	-0.13	0.07	0.05	0.15	0.11	-0.07	-0.06	-0.08	-0.1	-0.12	-0.07	-0.03	-0.06	-0.01	-0.03	-0.03	-0.04	-0.03	0.01	0.1	-0.07	-0.08	-0.11	0.56	0.56	0.47	0.01	0.06	0.1	-0.03	-0.16	-0.12	0.03	0.11
A_06_P2697	|| 5 || W || 290240 || 290797 || biological_process || molecular_function || || || || || YER066W || YER066W||ebi.ac.uk:Database:sgd;A_06_P2697||www.chem.agilent.com:Database:agp || || || || || || 1081242	0.04	0.07	0.1	0.1	0.09	0.03	0.11	0.09	-0.06	-0.05	-0.04	0.39	-0.01	-0.07	0.29	0.72	0.72	0.17	0.22	-0.02	-0.08	0.19	-0.02	-0.01	0.26	-0.1	-0.04	0.45	-0.09	-0.15	0.39	-0.06	-0.06	0.13	-0.04	-0.07	0.26	-0.31	-0.19	0.22	-0.15	-0.15	0.07	0.01	-0.04	-0.03	0.11	-0.12
A_06_P2928	RPL2A || 6 || C || 221406 || 220495 || translation || RNA binding* || || || || || YFR031C-A || YFR031C-A||ebi.ac.uk:Database:sgd;A_06_P2928||www.chem.agilent.com:Database:agp || || || || || || 1081243	0.14	0.08	0.18	0.21	0.28	0.14	0.23	0.17	0.25	-0.24	-0.03	0	-0.09	-0.12	-0.03	0.16	0.28	-0.01	0.12	-0.42	-0.35	-0.05	-0.11	-0.17	0.01	-0.22	-0.01	0.07	-0.08	-0.11	0.07	-0.17	0.04	0.1	0.96	0.65	0.2	-0.15	-0.24	0.21	-0.22	-0.15	0.15	0.14	-0.1	-0.14	0.19	0.09
A_06_P5445	SPO20 || 13 || W || 307488 || 308681 || sporulation* || SNAP receptor activity || || || || || YMR017W || YMR017W||ebi.ac.uk:Database:sgd;A_06_P5445||www.chem.agilent.com:Database:agp || || || || || || 1081244	0.16	0.16	0.19	0.16	0.12	0.16	0.07	0.13	0.12	-0.09	-0.09	-0.03	-0.03	-0.08	-0.07	0.25	0.41	0.1	0.41	-0.04	0.01	0.08	-0.07	-0.06	0	-0.06	-0.1	-0.01	-0.06	-0.01	-0.05	-0.07	-0.09	0.27	-0.05	-0.1	0.01	0.73	0.64	0.61	0.11	0.04	0.13	0	-0.04	-0.03	-0.09	0.15
A_06_P3405	UBR1 || 7 || C || 865758 || 859906 || ubiquitin cycle* || metal ion binding* || || || || || YGR184C || YGR184C||ebi.ac.uk:Database:sgd;A_06_P3405||www.chem.agilent.com:Database:agp || || || || || || 1081245	-0.1	0	0.06	0.02	-0.03	-0.06	-0.25	0.09	-0.04	0.08	0.03	0.05	0.06	0.09	0.01	0	-0.05	-0.11	0.04	0.08	0.18	0.04	-0.01	0.05	0.01	0.11	0.15	0	0.23	0.33	0.09	0.12	0.08	0.05	-0.59	0.02	0.09	-0.02	-0.07	-0.18	0.25	0.19	-0.04	-0.26	0.1	0.05	-0.19	0.05
A_06_P3238	|| 7 || C || 524698 || 524369 || || || || || || || YGR018C || YGR018C||ebi.ac.uk:Database:sgd;A_06_P3238||www.chem.agilent.com:Database:agp || || || || || || 1081246	0.07	0.07	0.11	0.11	0.08	0.04	0.06	0.11	0.15	-0.05	-0.01	-0.03	-0.05	-0.09	-0.15	0.12	-0.09	0.2	-0.14	-0.03	0.01	0.07	0.04	0	0.06	-0.1	-0.06	-0.2	-0.09	-0.05	-0.16	0.02	0.07	-0.13	0.13	-0.07	-0.03	-0.14	-0.2	-0.34	0.14	0.07	0.06	0.02	-0.02	0.01	0.11	0.02
A_06_P6629	|| 15 || C || 825931 || 825533 || biological_process || molecular_function || || || || || YOR268C || YOR268C||ebi.ac.uk:Database:sgd;A_06_P6629||www.chem.agilent.com:Database:agp || || || || || || 1081247	0.12	0.24	0.16	0.12	0.2	0.2	-0.11	0.15	0.14	-0.2	-0.18	0.02	-0.24	-0.24	-0.09	0.02	0.01	0.07	-0.15	-0.1	-0.08	0.05	-0.15	-0.13	-0.02	-0.24	-0.25	-0.07	-0.39	-0.25	-0.09	-0.22	-0.27	0.02	0.65	-0.26	-0.03	-0.42	-0.27	-0.31	-0.33	-0.29	0.07	0.18	-0.12	-0.17	0.1	0.17
A_06_P2764	RPS26B || 5 || W || 423948 || 424307 || translation || structural constituent of ribosome || || || || || YER131W || YER131W||ebi.ac.uk:Database:sgd;A_06_P2764||www.chem.agilent.com:Database:agp || || || || || || 1081248	-0.1	-0.07	-0.14	-0.09	-0.29	-0.19	0.08	-0.12	-0.15	-0.06	-0.05	-0.11	-0.08	-0.07	-0.11	0.44	0.51	-0.27	0.01	-0.08	0.09	-0.08	-0.04	-0.1	-0.09	-0.06	-0.03	-0.13	0.03	0.03	-0.09	-0.16	-0.08	-0.15	-0.51	-0.06	-0.14	-0.35	-0.19	-0.26	-0.12	0.02	-0.14	-0.23	-0.08	-0.03	-0.02	-0.33
A_06_P3223	CUL3 || 7 || W || 500136 || 502370 || cell cycle* || protein binding* || || || || || YGR003W || YGR003W||ebi.ac.uk:Database:sgd;A_06_P3223||www.chem.agilent.com:Database:agp || || || || || || 1081249	-0.2	-0.07	-0.11	-0.11	-0.22	-0.24	-0.41	-0.23	-0.18	-0.11	-0.1	-0.14	-0.13	-0.09	-0.11	-0.14	0.08	0.06	0.23	0	0.07	0.04	-0.05	-0.13	0.04	-0.14	-0.15	-0.14	0.09	0.08	-0.15	-0.15	-0.18	-0.36	-0.03	-0.13	-0.15	-0.27	-0.11	-0.23	-0.18	0.01	-0.19	-0.16	-0.1	-0.06	-0.17	-0.17
A_06_P6388	BUB3 || 15 || W || 379781 || 380806 || cell cycle* || molecular_function || || || || || YOR026W || YOR026W||ebi.ac.uk:Database:sgd;A_06_P6388||www.chem.agilent.com:Database:agp || || || || || || 1081250	-0.19	-0.03	-0.14	-0.14	0	0.02	-0.01	-0.08	-0.08	0.03	0.02	0.12	0.12	0.03	0.14	0.15	-0.02	0.19	-0.05	0.04	0.25	0.05	0.14	0.14	0.15	-0.15	-0.01	0.24	-0.01	-0.04	0.19	-0.02	-0.2	0.39	0.26	0.12	0.09	-0.11	-0.26	-0.19	0	0.08	0.02	-0.05	0.01	0.05	0.1	0.1
A_06_P4558	AVT3 || 11 || W || 171788 || 173866 || transport* || transporter activity* || || || || || YKL146W || YKL146W||ebi.ac.uk:Database:sgd;A_06_P4558||www.chem.agilent.com:Database:agp || || || || || || 1081251	-1.1	-1.08	-1.12	-1.26	-1.05	-0.92	-0.72	-1.01	-0.83	-0.13	-0.09	0.17	-0.06	-0.11	-0.05	-1.03	-0.92	-1.2	-1.03	-0.11	-0.11	0.01	-0.04	0.03	-0.01	-0.18	-0.06	0	0.08	0.05	-0.03	-0.03	0.05	0.11	-0.43	-0.11	-0.03	-0.24	-0.34	-0.13	-0.06	0.01	-1.22	-1.08	0	-0.03	-1.01	-1.07
A_06_P6653	|| 15 || C || 866581 || 865652 || biological_process || molecular_function || || || || || YOR292C || YOR292C||ebi.ac.uk:Database:sgd;A_06_P6653||www.chem.agilent.com:Database:agp || || || || || || 1081252	-0.08	-0.08	-0.09	-0.14	-0.16	-0.09	-0.17	-0.13	-0.12	-0.01	-0.06	0.19	-0.02	-0.01	0.22	-0.09	-0.06	0.09	-0.07	0.04	-0.06	0.09	-0.01	-0.01	0.04	0.02	0.01	0.16	0.02	0.12	0.18	0.07	-0.05	-0.09	-0.03	-0.07	0.22	-0.2	-0.12	-0.04	-0.05	-0.04	-0.16	-0.08	0.03	-0.04	-0.19	-0.19
A_06_P1887	MSH5 || 4 || W || 178335 || 181040 || response to DNA damage stimulus* || molecular_function* || || || || || YDL154W || YDL154W||ebi.ac.uk:Database:sgd;A_06_P1887||www.chem.agilent.com:Database:agp || || || || || || 1081253	0.14	0.03	-0.04	0	-0.01	0.07	0.02	0.06	0.07	0	-0.03	-0.2	-0.01	-0.02	-0.2	-0.06	-0.22	-0.27	-0.41	0.03	-0.1	-0.1	-0.01	-0.03	-0.25	-0.06	-0.04	-0.24	0.01	-0.11	-0.2	-0.12	-0.08	-0.38	0.02	0.02	-0.17	0.31	0.32	0.13	-0.12	-0.17	0.11	-0.04	-0.02	0	0.14	0.07
A_06_P2031	HEM13 || 4 || W || 546640 || 547626 || porphyrin biosynthetic process* || oxidoreductase activity* || || || || || YDR044W || YDR044W||ebi.ac.uk:Database:sgd;A_06_P2031||www.chem.agilent.com:Database:agp || || || || || || 1081254	0.3	0.26	0.28	0.28	0.27	0.19	-0.04	0.18	0.24	0.09	0.07	0.12	0.1	0.09	0.14	0.3	0.24	0.21	0.09	0.12	0.24	0.16	0.04	0.1	0.09	0.05	0.05	0.13	0.24	-0.04	0.13	0.25	0.13	0.07	0.02	0.06	0.14	0.28	0.55	0.4	0.12	-0.01	0.2	0.27	0.07	0.1	0.12	0.2
A_06_P3842	PKP1 || 9 || C || 276291 || 275107 || telomere maintenance* || transferase activity* || || || || || YIL042C || YIL042C||ebi.ac.uk:Database:sgd;A_06_P3842||www.chem.agilent.com:Database:agp || || || || || || 1081255	0.23	0.09	0.24	0.13	0.3	0.24	0.17	0.23	0.18	0.01	-0.03	0.06	-0.02	-0.01	0.03	0.23	0.16	0.51	-0.07	-0.03	-0.12	0.05	0	-0.05	0	0.07	0	0.09	-0.09	-0.18	0.07	0.14	0.18	-0.06	0.08	0.03	0.08	-0.35	-0.17	-0.08	0.09	0.08	0.2	0.35	0.02	0	0.11	0.15
A_06_P3586	YSC84 || 8 || C || 138448 || 136874 || endocytosis* || molecular_function || || || || || YHR016C || YHR016C||ebi.ac.uk:Database:sgd;A_06_P3586||www.chem.agilent.com:Database:agp || || || || || || 1081256	0.19	0.24	0.26	0.26	0.24	0.24	0.21	0.2	0.24	0.05	-0.01	0.16	0.01	0.03	0.13	0.31	0.38	0.22	0.33	0.03	0.04	0.06	0.04	0.03	0.15	-0.03	-0.03	0.15	-0.01	0.01	0.15	-0.04	0.02	0.34	-0.03	0.04	0.1	-0.16	-0.22	-0.17	0.02	-0.01	0.22	0.22	0.07	0.03	0.15	0.26
A_06_P4326	CSN12 || 10 || W || 583726 || 584997 || adaptation to pheromone during conjugation with cellular fusion || molecular_function || || || || || YJR084W || YJR084W||ebi.ac.uk:Database:sgd;A_06_P4326||www.chem.agilent.com:Database:agp || || || || || || 1081257	-0.05	-0.01	0.04	0.02	0.01	0.01	-0.1	0.03	-0.03	-0.14	-0.15	0.21	-0.09	-0.12	0.09	0	0.01	-0.02	-0.09	-0.12	-0.35	0.1	-0.12	-0.12	0.06	-0.02	-0.05	0.14	-0.24	0.02	0.15	-0.07	-0.09	-0.12	-0.18	-0.12	0.12	0.03	0.21	0.36	-0.16	-0.03	-0.08	0.08	-0.17	-0.12	-0.02	0
A_06_P1828	SNU23 || 4 || C || 285165 || 284581 || mRNA processing* || metal ion binding* || || || || || YDL098C || YDL098C||ebi.ac.uk:Database:sgd;A_06_P1828||www.chem.agilent.com:Database:agp || || || || || || 1081259	0.1	-0.13	0.03	0.08	0.12	0.06	0.18	-0.05	0.05	-0.02	-0.03	-0.04	-0.08	-0.09	-0.14	0.07	0.27	-0.01	0.1	0.05	0.01	0.05	-0.02	-0.03	-0.03	-0.05	-0.05	-0.04	-0.18	-0.03	-0.05	-0.04	-0.09	-0.09	-0.01	-0.07	-0.08	0.31	0.42	0.22	-0.09	0.11	0.12	0.1	0.03	0.04	0.19	-0.02
A_06_P5340	|| 13 || C || 169754 || 169116 || biological_process || molecular_function || || || || || YML053C || YML053C||ebi.ac.uk:Database:sgd;A_06_P5340||www.chem.agilent.com:Database:agp || || || || || || 1081260	0.19	0.16	0.14	0.07	-0.46	-0.19	0.15	-0.21	-0.07	-0.38	0.17	-0.32	-0.21	-0.27	-0.36	-0.44	0.01	-0.26	-0.1	-0.09	-0.13	-0.29	-0.03	0.09	-0.29	-0.27	-0.14	-0.21	0.32	0.17	-0.38	0.06	-0.45	0.23	-0.52	-0.36	-0.37	0.17	0.17	0.17	-0.29	-0.35	0.03	0.05	0.24	-0.29	-0.1	0.04
A_06_P6284	SPO21 || 15 || W || 145334 || 147163 || cell cycle* || structural molecule activity || || || || || YOL091W || YOL091W||ebi.ac.uk:Database:sgd;A_06_P6284||www.chem.agilent.com:Database:agp || || || || || || 1081261	0.23	0.29	0.34	0.42	0.4	0.32	0.34	0.28	0.41	0.04	0.05	-0.09	-0.09	-0.04	-0.04	0.45	0.12	0.41	0.25	0.14	0.25	0.01	-0.01	-0.01	-0.04	0.1	-0.01	-0.18	0.16	0.3	-0.17	-0.03	-0.03	-0.07	-0.19	0	-0.03	0.13	-0.04	-0.11	-0.05	0.2	0.27	0.27	0.09	0.06	0.23	0.34
A_06_P4994	SAM1 || 12 || W || 515264 || 516412 || one-carbon compound metabolic process* || nucleotide binding* || || || || || YLR180W || YLR180W||ebi.ac.uk:Database:sgd;A_06_P4994||www.chem.agilent.com:Database:agp || || || || || || 1081262	0.44	0.42	0.4	0.38	0.44	0.4	0.2	0.44	0.45	0.06	0.12	0.05	0.12	0.1	0.35	0.36	-0.07	0.37	0.04	-0.02	0.24	-0.06	0.02	0.05	-0.01	0.09	0.11	0.17	0.37	0.33	0.17	0.14	0.22	0.2	0.33	0.14	0.03	0.12	0.08	-0.16	0.2	0.38	0.4	0.24	0.04	0.06	0.41	0.5
A_06_P5176	ADE13 || 12 || W || 844281 || 845729 || purine nucleotide biosynthetic process* || catalytic activity* || || || || || YLR359W || YLR359W||ebi.ac.uk:Database:sgd;A_06_P5176||www.chem.agilent.com:Database:agp || || || || || || 1081263	-0.05	-0.14	-0.16	-0.09	-0.1	-0.1	-0.1	-0.07	-0.12	0.02	-0.06	-0.06	0.07	0.05	0.34	-0.1	-0.02	-0.07	-0.06	0.04	0.01	-0.1	-0.01	-0.02	-0.13	0.04	-0.01	-0.02	-0.01	-0.01	0.04	0.01	0.01	-0.03	-0.06	0.08	0.02	-0.16	-0.06	-0.21	0.08	-0.02	-0.04	-0.09	-0.06	0	0	-0.03
A_06_P4736	UBP11 || 11 || C || 634817 || 632664 || biological_process* || hydrolase activity* || || || || || YKR098C || YKR098C||ebi.ac.uk:Database:sgd;A_06_P4736||www.chem.agilent.com:Database:agp || || || || || || 1081264	-0.13	-0.17	-0.06	-0.14	0.01	-0.12	-0.01	-0.01	-0.04	0.06	0.04	0	0.05	0.05	0.03	-0.14	0.11	-0.28	-0.07	-0.01	-0.02	-0.06	0.06	-0.02	-0.02	-0.02	-0.03	-0.11	-0.18	-0.14	-0.11	-0.05	-0.07	0.01	0.1	0.1	-0.02	-0.09	0.08	-0.02	-0.05	-0.18	-0.08	0.02	0	-0.1	0.09	0.07
A_06_P6104	THI12 || 14 || W || 14832 || 15854 || thiamin biosynthetic process || molecular_function || || || || || YNL332W || YNL332W||ebi.ac.uk:Database:sgd;A_06_P6104||www.chem.agilent.com:Database:agp || || || || || || 1081265	0.16	0.2	0.06	0.13	0.24	0.23	0.36	0.2	0.23	0.03	-0.02	0.01	0.06	0.03	0.06	0.05	-0.15	0.22	0.01	-0.03	-0.14	-0.09	0	-0.06	-0.06	-0.01	0.03	0.19	-0.08	-0.12	0.16	0.08	0.17	-0.18	0.19	0.12	0.07	0.19	0.17	0.29	0.02	-0.12	0.14	0.06	-0.16	-0.03	0.1	0.21
A_06_P4353	YMR1 || 10 || W || 633609 || 635675 || vesicle-mediated transport* || hydrolase activity* || || || || || YJR110W || YJR110W||ebi.ac.uk:Database:sgd;A_06_P4353||www.chem.agilent.com:Database:agp || || || || || || 1081266	0	-0.03	0	0.01	-0.26	-0.01	0.08	-0.03	0	-0.01	-0.09	0.12	-0.11	-0.05	-0.1	0.02	0.05	0.21	0.04	-0.09	-0.1	0.04	0	-0.06	0.03	0.11	0.05	-0.12	-0.17	-0.07	-0.06	0.04	0.02	0.25	-0.26	-0.15	0	0.26	0.03	0.15	0.06	0.08	-0.09	-0.01	-0.01	-0.14	0	-0.02
A_06_P1597	|| 3 || C || 46905 || 44623 || biological_process || molecular_function || || || || || YCL045C || YCL045C||ebi.ac.uk:Database:sgd;A_06_P1597||www.chem.agilent.com:Database:agp || || || || || || 1081267	0.04	-0.04	0.09	0.09	0.19	0	0.24	-0.11	0.04	0.04	0.05	0.06	0.04	0.03	0.11	0.13	0.15	0.2	0.48	0.06	-0.07	-0.02	0.06	0.07	-0.05	0.09	0.09	-0.11	-0.06	0.03	0.1	0.21	0.17	0.26	0.19	-0.01	0.11	-0.11	-0.11	-0.07	0.15	0.14	0.1	0.14	-0.01	-0.03	0.14	-0.07
A_06_P3163	SIP2 || 7 || W || 97342 || 98589 || protein amino acid phosphorylation* || AMP-activated protein kinase activity || || || || || YGL208W || YGL208W||ebi.ac.uk:Database:sgd;A_06_P3163||www.chem.agilent.com:Database:agp || || || || || || 1081268	0	0.15	-0.04	-0.02	-0.19	-0.06	0.04	0.11	-0.01	-0.03	0.07	0.16	-0.08	0	0.26	0.24	0.2	0.09	0.29	-0.01	0.18	0.11	-0.03	-0.01	0.15	0.09	0.08	0.25	0.21	0.29	0.19	0.33	0.11	0.48	0.08	0	0.19	0.26	0.14	0.07	0.42	0.44	0.07	-0.05	-0.12	-0.15	0.03	0.02
A_06_P5873	POL1 || 14 || W || 430089 || 434495 || DNA replication* || nucleotide binding* || || || || || YNL102W || YNL102W||ebi.ac.uk:Database:sgd;A_06_P5873||www.chem.agilent.com:Database:agp || || || || || || 1081269	0.21	0.23	0.24	0.28	0.18	0.2	0.04	0.2	0.16	0	0	-0.13	-0.05	-0.04	-0.12	0.13	0.01	1	0.6	-0.01	-0.07	-0.02	-0.06	-0.08	-0.18	0.03	-0.07	-0.11	-0.24	-0.18	-0.12	-0.02	-0.07	-0.06	-0.16	-0.11	-0.03	-0.28	-0.05	-0.33	-0.02	-0.14	0.1	-0.04	0.01	-0.05	-0.18	0.15
A_06_P7240	AQY1 || 16 || W || 921856 || 922773 || transport* || transporter activity* || || || || || YPR192W || YPR192W||ebi.ac.uk:Database:sgd;A_06_P7240||www.chem.agilent.com:Database:agp || || || || || || 1081270	-0.08	-0.19	-0.14	-0.09	-0.19	-0.18	0.16	-0.13	-0.18	0	0.03	0.06	0.08	0.14	0.1	-0.34	-0.12	0.17	-0.1	-0.11	-0.07	-0.08	-0.03	0.06	-0.07	0.15	0.24	0.15	0.28	0.39	0.15	0.46	0.3	0.04	0.03	0.2	0.05	0.24	0.33	0.23	0.25	0.2	-0.11	-0.1	-0.14	-0.12	-0.31	-0.24
A_06_P3634	GIC1 || 8 || C || 222480 || 221536 || establishment of cell polarity* || small GTPase regulator activity || || || || || YHR061C || YHR061C||ebi.ac.uk:Database:sgd;A_06_P3634||www.chem.agilent.com:Database:agp || || || || || || 1081271	-0.35	-0.45	-0.3	-0.25	-0.57	-0.38	-0.22	-0.46	-0.36	0.06	0.06	-0.1	-0.03	-0.02	-0.14	-0.37	-0.35	-0.1	-0.45	0.06	0.06	-0.11	-0.02	-0.03	-0.14	0.04	-0.02	-0.19	0.02	0.11	-0.19	0.04	0.03	-0.14	-0.33	-0.04	-0.16	-0.17	-0.08	-0.35	0.03	0.1	-0.36	-0.41	0.04	0.04	-0.46	-0.51
A_06_P4309	TOR1 || 10 || W || 559409 || 566821 || cell cycle* || nucleotide binding* || || || || || YJR066W || YJR066W||ebi.ac.uk:Database:sgd;A_06_P4309||www.chem.agilent.com:Database:agp || || || || || || 1081272	0.06	0.06	0.15	0.09	-0.05	0.1	0.33	0.04	0.06	0.08	0.05	0.14	0.05	0.08	0.06	0.01	-0.06	0.27	0.1	0.08	0.07	0.07	0.02	0	0.07	0.12	0.06	0.06	-0.06	0.03	0.1	0.14	0.08	-0.08	-0.06	-0.05	0.08	0.4	0.33	0.28	0.18	0.11	0.07	0.08	0.1	0.03	0.02	0.13
A_06_P4523	|| 11 || C || 228443 || 228108 || || || || || || || YKL111C || YKL111C||ebi.ac.uk:Database:sgd;A_06_P4523||www.chem.agilent.com:Database:agp || || || || || || 1081273	-0.23	-0.19	-0.22	-0.21	-0.3	-0.09	-0.37	-0.18	-0.19	-0.09	-0.05	0.01	-0.15	-0.15	-0.02	-0.2	-0.38	-0.28	-0.38	-0.01	-0.08	0.01	0	-0.04	0.07	-0.13	-0.17	-0.14	-0.07	-0.02	-0.07	0.01	-0.09	0.13	-0.17	-0.19	-0.04	-0.32	-0.41	-0.01	0.01	-0.08	-0.26	-0.17	-0.03	0	-0.09	-0.07
A_06_P1315	TIP1 || 2 || C || 372732 || 372100 || cell wall organization and biogenesis* || hydrolase activity* || || || || || YBR067C || YBR067C||ebi.ac.uk:Database:sgd;A_06_P1315||www.chem.agilent.com:Database:agp || || || || || || 1081274	-0.02	-0.11	0.03	0.02	-0.03	0.04	0.17	0.04	-0.1	-0.06	-0.05	-0.03	-0.05	-0.01	-0.15	0	0.19	0.28	0.05	-0.07	-0.02	0.01	0.06	0	0.01	-0.13	-0.05	-0.03	0.11	-0.16	-0.08	-0.11	-0.03	0.06	0.01	-0.06	-0.14	-0.25	-0.09	-0.19	-0.06	-0.13	0.02	0.01	0.02	0.06	0.05	-0.19
A_06_P2668	SAH1 || 5 || C || 237118 || 235769 || one-carbon compound metabolic process* || hydrolase activity* || || || || || YER043C || YER043C||ebi.ac.uk:Database:sgd;A_06_P2668||www.chem.agilent.com:Database:agp || || || || || || 1081275	0.29	0.34	0.31	0.35	0.25	0.31	0.22	0.26	0.28	0.01	0.02	-0.02	0.02	0	-0.2	0.75	0.76	0.27	0.26	-0.02	0.06	-0.2	0.07	-0.02	-0.26	-0.08	0.01	-0.12	0.03	-0.04	-0.1	-0.12	0.03	0.1	-0.15	0.04	-0.2	-0.04	-0.15	-0.2	0.02	0.11	0.24	0.17	-0.03	0.02	0.28	0.27
A_06_P6889	SPO19 || 16 || W || 304386 || 305057 || meiosis* || molecular_function || || || || || YPL130W || YPL130W||ebi.ac.uk:Database:sgd;A_06_P6889||www.chem.agilent.com:Database:agp || || || || || || 1081276	0.11	0.08	0.05	0.09	0.19	0.16	-0.22	0.16	0.13	0.15	0.12	0.16	0.16	0.11	0.22	0.2	0.12	0.12	0.09	0.11	0.24	0.11	0.13	0.14	0.19	0.13	0.16	0.28	0.23	0.14	0.21	0.18	0.14	0.18	0.34	0.17	0.14	0.77	0.67	0.5	0.21	0.24	0.19	0.21	0.12	0.14	0.33	0.13
A_06_P4103	ARP4 || 10 || C || 285266 || 283797 || transcription* || chromatin binding* || || || || || YJL081C || YJL081C||ebi.ac.uk:Database:sgd;A_06_P4103||www.chem.agilent.com:Database:agp || || || || || || 1081277	0.11	0.15	0.15	0.18	0.25	0.16	-0.06	0.17	0.24	0.03	0.04	-0.06	-0.02	0	-0.1	0.04	-0.02	0.24	-0.2	0.12	-0.02	-0.03	0.01	0.01	-0.02	0.11	0.06	-0.08	-0.23	-0.15	-0.09	0.21	0.14	0.04	0.18	-0.05	-0.05	0.34	0.36	0.3	0.09	0.05	0.21	0.27	0.02	0	0.16	0.18
A_06_P1237	|| 2 || C || 21293 || 18177 || biological_process || molecular_function || || || || || YBL104C || YBL104C||ebi.ac.uk:Database:sgd;A_06_P1237||www.chem.agilent.com:Database:agp || || || || || || 1081278	-0.01	-0.23	-0.09	0.01	-0.01	-0.06	0.19	0	-0.09	-0.03	-0.06	-0.02	-0.09	-0.07	-0.08	-0.11	-0.01	0.08	-0.17	-0.13	-0.18	-0.11	-0.11	-0.12	-0.09	-0.11	-0.1	-0.11	-0.21	-0.17	-0.07	-0.07	-0.1	-0.06	0.12	-0.01	-0.08	-0.22	-0.11	-0.12	-0.09	-0.11	0	0.04	-0.21	-0.17	-1.1	-0.27
A_06_P1656	RPS14A || 3 || C || 178216 || 177496 || translation* || RNA binding* || || || || || YCR031C || YCR031C||ebi.ac.uk:Database:sgd;A_06_P1656||www.chem.agilent.com:Database:agp || || || || || || 1081279	-0.12	-0.12	-0.14	-0.11	-0.04	-0.05	0.15	-0.2	-0.11	-0.02	-0.05	0.04	-0.01	-0.01	-0.1	-0.12	-0.07	-0.15	0.3	0.04	-0.08	0.06	0.09	0.03	0.1	-0.12	0.07	0.12	-0.02	-0.02	0.08	-0.08	-0.03	0.04	-0.01	0.01	-0.03	-0.02	0.08	-0.07	-0.14	-0.09	-0.12	-0.12	-0.04	-0.01	0.01	-0.23
A_06_P4440	IXR1 || 11 || C || 381501 || 379708 || transcription* || DNA binding || || || || || YKL032C || YKL032C||ebi.ac.uk:Database:sgd;A_06_P4440||www.chem.agilent.com:Database:agp || || || || || || 1081280	0.06	-0.03	0.06	0.04	-0.11	0.08	0.03	-0.03	-0.34	-0.01	0.13	0.1	0.02	0.03	0.04	-0.04	-0.1	0.54	0.02	-0.14	0.09	0.09	0.07	0.16	0.07	-0.08	0.1	-0.08	0	0.1	-0.05	0.09	0.16	0.15	-0.39	-0.06	0.04	0	-0.12	-0.08	0.23	0.1	-0.03	-0.01	0.15	0.04	-0.08	-0.01
A_06_P6913	PEP4 || 16 || C || 260930 || 259713 || proteolysis* || hydrolase activity* || || || || || YPL154C || YPL154C||ebi.ac.uk:Database:sgd;A_06_P6913||www.chem.agilent.com:Database:agp || || || || || || 1081281	0.22	0.27	0.18	0.17	0.15	0.24	0.08	0.17	0.19	0.03	0.02	-0.05	-0.04	-0.07	-0.09	0.12	-0.12	0.55	-0.08	0.08	-0.08	0	0.01	0.07	-0.05	0.1	0	-0.17	-0.12	-0.07	-0.07	0.09	0.06	-0.39	-0.14	-0.05	-0.04	0.28	0.3	0.23	-0.03	-0.05	0.14	0.23	0.03	0.03	0.1	0.13
A_06_P4611	PTK1 || 11 || C || 70223 || 68274 || protein amino acid phosphorylation* || nucleotide binding* || || || || || YKL198C || YKL198C||ebi.ac.uk:Database:sgd;A_06_P4611||www.chem.agilent.com:Database:agp || || || || || || 1081282	0.24	0.08	0.09	0.03	-0.87	-0.29	0.36	-0.28	-0.04	-1.06	-0.24	-0.43	-0.88	-1.07	-0.53	-0.83	-0.08	-0.3	-0.13	-1.48	-0.96	-0.6	-1.13	-0.68	-0.55	-1.13	-0.91	-0.79	0.32	-0.29	-0.73	-1.54	-1.26	-0.24	-1.09	-1.02	-0.67	-0.88	-0.78	-0.33	-1.11	-1.24	-0.06	-0.12	-0.24	-1.09	-0.12	-0.17
A_06_P4661	DBP7 || 11 || C || 487015 || 484787 || ribosome biogenesis and assembly* || nucleotide binding* || || || || || YKR024C || YKR024C||ebi.ac.uk:Database:sgd;A_06_P4661||www.chem.agilent.com:Database:agp || || || || || || 1081283	-0.05	-0.13	-0.02	0.01	-0.14	0	0.06	-0.13	-0.08	-0.11	-0.16	-0.04	-0.12	-0.11	-0.11	-0.04	-0.01	0.09	-0.06	-0.09	-0.15	0.01	-0.12	-0.11	-0.03	-0.11	-0.16	-0.12	-0.28	-0.17	-0.12	-0.16	-0.16	-0.14	-0.08	-0.11	-0.08	-0.28	-0.35	-0.11	-0.18	-0.07	-0.04	-0.05	-0.1	-0.12	-0.04	-0.07
A_06_P5622	|| 13 || W || 629024 || 631969 || biological_process || molecular_function || || || || || YMR185W || YMR185W||ebi.ac.uk:Database:sgd;A_06_P5622||www.chem.agilent.com:Database:agp || || || || || || 1081284	-0.1	0.04	0.02	0.01	0.1	-0.01	-0.31	0.05	0.05	0.04	0.01	0.05	-0.01	-0.06	0.09	0.08	-0.03	0.08	-0.25	0.03	0	0.11	-0.02	-0.01	0.08	0.04	-0.06	-0.04	-0.09	-0.07	-0.07	-0.03	-0.1	0.43	0.16	-0.08	0.16	0.73	0.95	0.82	-0.07	-0.09	0.04	-0.01	0.04	-0.1	-0.06	-0.05
A_06_P1701	AHC2 || 3 || W || 258880 || 259266 || telomere maintenance || molecular_function || || || || || YCR082W || YCR082W||ebi.ac.uk:Database:sgd;A_06_P1701||www.chem.agilent.com:Database:agp || || || || || || 1081285	0.1	-0.19	-0.04	0.05	0.19	0.08	0.26	-0.01	0.15	0	0.04	0.03	-0.02	0.02	-0.11	0.15	-0.01	-0.14	0.37	-0.04	-0.03	0	-0.03	0.06	0.08	-0.08	-0.03	-0.07	0.01	-0.08	-0.1	0.14	0.16	0.07	0.15	0.11	-0.09	-0.13	0.01	-0.12	0.08	0.13	0.08	0.1	-0.02	0.02	0.17	-0.01
A_06_P3252	GSC2 || 7 || W || 548268 || 553955 || spore wall assembly (sensu Fungi)* || transferase activity* || || || || || YGR032W || YGR032W||ebi.ac.uk:Database:sgd;A_06_P3252||www.chem.agilent.com:Database:agp || || || || || || 1081286	0.28	0.39	0.34	0.26	0.26	0.21	0.14	0.29	0.22	0.09	0.07	0.23	0.11	0.1	0.37	0.25	0.07	0.58	0.16	0.07	0.08	0.11	0.02	0.05	0.15	0.22	0.18	0.34	0.21	0.3	0.31	0.1	0.14	0.25	0.04	0.15	0.35	-0.05	-0.01	0.02	0.19	0.13	0.3	0.27	0.02	0.04	0.17	0.11
A_06_P3900	XBP1 || 9 || C || 177247 || 175304 || transcription* || DNA binding* || || || || || YIL101C || YIL101C||ebi.ac.uk:Database:sgd;A_06_P3900||www.chem.agilent.com:Database:agp || || || || || || 1081287	-0.15	-0.1	-0.2	-0.24	-0.24	-0.15	0.16	-0.2	-0.28	-0.03	0.01	0.02	-0.05	-0.01	-0.04	-0.3	-0.14	0.08	-0.01	0.04	0.21	-0.02	0.01	0.06	-0.03	-0.03	0.03	-0.11	-0.01	0.01	-0.1	0.14	0.1	0.12	-0.03	-0.05	-0.07	-0.02	-0.14	-0.17	0.24	0.21	-0.24	-0.28	0.06	-0.01	-0.25	-0.27
A_06_P1582	HIS4 || 3 || C || 68333 || 65934 || amino acid biosynthetic process* || hydrolase activity* || || || || || YCL030C || YCL030C||ebi.ac.uk:Database:sgd;A_06_P1582||www.chem.agilent.com:Database:agp || || || || || || 1081288	0.11	-0.14	0.17	0.1	0.13	0.05	0.24	0.07	0.05	0.05	0.03	0.19	0.05	0.03	0.15	0.17	0.11	0.24	0.52	-0.06	0.02	0.09	0.08	0.02	0	-0.01	-0.03	0.05	-0.12	-0.04	0.23	0.14	0.23	0.23	0.12	0.01	0.13	-0.2	-0.05	-0.17	0.15	0.2	0.08	0.15	0.03	0.07	0.09	0.1
A_06_P2631	NTF2 || 5 || W || 172114 || 172491 || transport* || Ran GTPase binding || || || || || YER009W || YER009W||ebi.ac.uk:Database:sgd;A_06_P2631||www.chem.agilent.com:Database:agp || || || || || || 1081289	0.02	0.23	0.09	0.04	0.03	-0.09	0.27	0.1	0.04	-0.04	0.02	0.21	0.1	0	0.15	0.69	0.69	0.13	0.07	-0.02	0.12	0.13	0.09	0.08	0.13	-0.18	-0.03	0.45	0.29	-0.05	0.31	-0.15	-0.05	0.03	0.11	0.08	0.17	-0.21	-0.07	0.15	-0.17	-0.16	0.06	-0.15	-0.01	0.06	0.15	-0.15
A_06_P4148	|| 10 || W || 180191 || 180307 || || || || || || || YJL127W-A || YJL127W-A||ebi.ac.uk:Database:sgd;A_06_P4148||www.chem.agilent.com:Database:agp || || || || || || 1081290	-0.04	0.01	0	-0.07	-0.27	-0.71	-0.04	0.01	-0.07	0.06	0.03	0.19	0.07	0.09	0.1	0.07	0.04	0.05	0.12	0	0.03	0.11	0.01	-0.02	0.13	-0.03	-0.03	0.21	0.13	0.13	0.19	0.11	0.08	0.06	0.04	0.09	0.12	0.49	0.44	0.32	0.27	0.14	-0.05	-0.28	0.02	0.1	-0.08	-0.03
A_06_P5354	ORC1 || 13 || W || 142210 || 144954 || DNA replication* || nucleotide binding* || || || || || YML065W || YML065W||ebi.ac.uk:Database:sgd;A_06_P5354||www.chem.agilent.com:Database:agp || || || || || || 1081291	-0.04	-0.13	0.01	0.03	0.04	-0.01	-0.1	-0.14	-0.02	0.05	0.03	-0.03	0.02	0.02	-0.1	-0.06	0.05	0.05	0.2	0.03	0.07	0.01	0.05	0.01	0.13	-0.06	-0.1	0.26	0.12	-0.01	-0.05	-0.07	-0.05	0.22	-0.45	0	-0.05	0.79	0.72	0.58	0.01	-0.05	0.03	-0.01	0.02	0.07	0.05	-0.01
A_06_P3244	THG1 || 7 || C || 532600 || 531887 || tRNA processing* || transferase activity* || || || || || YGR024C || YGR024C||ebi.ac.uk:Database:sgd;A_06_P3244||www.chem.agilent.com:Database:agp || || || || || || 1081292	0.07	0.14	0.08	0.1	0.02	0.09	-0.14	0.07	0.1	0	0.08	0.03	0.06	0.05	0	0.12	0	0.07	0.08	-0.01	0.19	0.08	0.04	0.05	0.07	-0.06	-0.12	0.07	0.1	0.1	0.12	-0.03	0.06	0.02	0.05	0.09	0.07	0.05	-0.19	-0.11	0.11	0.06	0.08	0.01	0.15	0.08	0.09	0.12
A_06_P3522	MRP4 || 8 || W || 99215 || 100399 || translation || structural constituent of ribosome* || || || || || YHL004W || YHL004W||ebi.ac.uk:Database:sgd;A_06_P3522||www.chem.agilent.com:Database:agp || || || || || || 1081293	-0.3	-0.32	-0.13	-0.24	-0.16	-0.19	-0.1	-0.14	-0.18	0.11	0.03	0.04	0.15	0.16	0.11	-0.17	-0.05	0.02	-0.2	0.11	0.16	0.02	0.11	0.12	-0.01	0.34	0.31	0.17	0.18	0.18	0.16	0.27	0.28	0.02	0.07	0.13	0.11	-0.05	0.11	-0.11	0.25	0.26	-0.16	-0.1	0.1	0.08	-0.22	-0.21
A_06_P3626	CUP1-1 || 8 || C || 212722 || 212537 || response to copper ion || metal ion binding* || || || || || YHR053C || YHR053C||ebi.ac.uk:Database:sgd;A_06_P3626||www.chem.agilent.com:Database:agp || || || || || || 1081294	-0.32	-0.03	0.1	-0.15	0.06	0.5	-0.36	0.08	0.02	-0.03	-0.12	0.13	-0.09	-0.08	0.03	0.05	0.17	0.07	0.25	0.4	0.48	0.46	-0.06	-0.17	0.38	0.16	-0.08	0.14	0.03	0.07	0.18	0.08	0.06	0.11	-0.03	-0.22	0.09	-0.74	-0.52	-0.26	-0.15	0	0.05	0.05	0.05	0.14	0.28	0.48
A_06_P6533	LCB4 || 15 || C || 653885 || 652011 || lipid metabolic process* || nucleotide binding* || || || || || YOR171C || YOR171C||ebi.ac.uk:Database:sgd;A_06_P6533||www.chem.agilent.com:Database:agp || || || || || || 1081295	-0.13	-0.03	-0.12	-0.1	0.05	-0.05	-0.23	-0.14	0	0.05	0.02	-0.09	0.04	0.06	-0.03	-0.13	0.03	-0.17	0.04	-0.03	0.03	0.01	0.03	-0.1	-0.05	-0.1	-0.03	-0.13	0.06	0.07	-0.13	-0.27	-0.11	-0.09	0.06	0.04	0.04	0.08	0.16	-0.09	-0.04	-0.11	-0.1	-0.07	0.06	0.17	0	0.1
A_06_P4697	TIF1 || 11 || W || 554629 || 555816 || translation* || nucleotide binding* || || || || || YKR059W || YKR059W||ebi.ac.uk:Database:sgd;A_06_P4697||www.chem.agilent.com:Database:agp || || || || || || 1081296	0.12	0.27	0.13	0.06	0.1	0.08	0.22	0.18	0.14	0.07	0	0.1	0.07	0.04	-0.02	0.26	0.36	-0.42	0.18	0.03	0.1	0.03	0.09	0.01	0.01	0	0.04	0.07	-0.1	-0.06	0.06	-0.18	-0.05	0.17	0.32	0.05	0	0.13	0.08	0.07	0.03	0.01	0.25	0.12	0.07	0.09	0.4	0.34
A_06_P2644	GPA2 || 5 || W || 195167 || 196516 || sporulation (sensu Fungi)* || nucleotide binding* || || || || || YER020W || YER020W||ebi.ac.uk:Database:sgd;A_06_P2644||www.chem.agilent.com:Database:agp || || || || || || 1081297	-0.02	0.08	0.01	-0.01	-0.04	-0.1	0.17	-0.06	-0.03	-0.12	-0.09	0.14	-0.01	-0.05	0.07	0.61	0.72	-0.06	0.23	-0.07	-0.1	0.05	0.02	0.03	0.08	0.04	0.12	0.18	-0.07	-0.07	0.15	0.16	0.2	0.03	0.36	0.07	0.07	-0.27	-0.54	-0.01	0.14	0.13	-0.06	-0.26	-0.06	0.02	-0.04	-0.01
A_06_P5383	UTP14 || 13 || W || 83090 || 85789 || ribosome biogenesis and assembly* || nucleotide binding* || || || || || YML093W || YML093W||ebi.ac.uk:Database:sgd;A_06_P5383||www.chem.agilent.com:Database:agp || || || || || || 1081298	-0.14	-0.06	-0.05	-0.05	0.01	-0.06	-0.42	-0.11	-0.05	0.1	0.08	-0.1	0.04	0.01	-0.1	-0.16	-0.14	-0.07	-0.22	0.08	0.02	-0.01	0.04	0.01	0.14	-0.04	-0.03	-0.02	-0.17	-0.07	-0.3	0	-0.02	0.27	0.15	0.02	-0.04	0.74	0.69	0.54	0	-0.05	-0.04	-0.03	0.06	0.06	-0.02	-0.01
A_06_P1643	MAK31 || 3 || C || 155094 || 154828 || telomere maintenance* || peptide alpha-N-acetyltransferase activity || || || || || YCR020C-A || YCR020C-A||ebi.ac.uk:Database:sgd;A_06_P1643||www.chem.agilent.com:Database:agp || || || || || || 1081299	-0.12	-0.21	-0.06	-0.11	-0.09	-0.15	-0.16	-0.08	-0.13	-0.08	-0.12	0.08	-0.04	-0.04	0.09	-0.02	0.27	-0.12	0.7	-0.08	-0.1	0.06	-0.11	-0.05	0.07	-0.05	-0.07	0.14	-0.04	-0.1	0.1	-0.19	-0.15	0.01	-0.13	-0.12	0.1	-0.27	-0.16	-0.12	-0.2	-0.23	-0.15	-0.08	-0.09	-0.04	-0.08	-0.21
A_06_P4710	SIS2 || 11 || C || 577765 || 576077 || G1/S transition of mitotic cell cycle* || phosphopantothenoylcysteine decarboxylase activity* || || || || || YKR072C || YKR072C||ebi.ac.uk:Database:sgd;A_06_P4710||www.chem.agilent.com:Database:agp || || || || || || 1081300	-0.01	-0.1	0.06	-0.01	0.15	0.03	-0.26	0.07	0.05	0.05	-0.04	-0.2	0.02	0.01	-0.2	-0.14	-0.02	-0.31	-0.23	0.07	0.11	-0.13	0.07	0.07	-0.17	0.02	-0.04	-0.21	-0.01	-0.03	-0.26	-0.04	-0.02	-0.21	0	0.03	-0.18	-0.09	-0.07	-0.29	0.09	0.03	0.13	0.11	0.06	0.11	0.06	-0.02
A_06_P3958	BNR1 || 9 || W || 41825 || 45952 || actin filament organization* || actin binding* || || || || || YIL159W || YIL159W||ebi.ac.uk:Database:sgd;A_06_P3958||www.chem.agilent.com:Database:agp || || || || || || 1081301	0.21	0.06	0.1	0.18	0.28	0.24	0.23	0.25	0.22	0.05	0.08	-0.07	0.08	0.09	-0.07	0.14	-0.12	0.04	-0.19	0.02	0.07	-0.12	-0.02	-0.01	-0.12	0	0.01	-0.26	0.04	0.07	-0.2	0.16	0.09	-0.51	0.02	0.18	-0.09	-0.08	-0.32	-0.18	0.17	0.21	0.17	0.23	0.05	0.01	0.25	0.22
A_06_P2504	ACN9 || 4 || W || 1470009 || 1470410 || gluconeogenesis* || molecular_function || || || || || YDR511W || YDR511W||ebi.ac.uk:Database:sgd;A_06_P2504||www.chem.agilent.com:Database:agp || || || || || || 1081302	-0.29	-0.32	-0.38	-0.36	-0.47	-0.36	-0.2	-0.46	-0.36	-0.02	-0.01	-0.15	0.02	0.03	-0.17	-0.38	-0.19	-0.62	-0.26	-0.04	0.05	-0.14	-0.02	-0.01	-0.11	0.08	0.05	-0.12	0.16	0.11	-0.08	0.03	0.06	-0.19	-0.14	0.05	-0.19	0.43	0.4	0.28	0.14	0.15	-0.39	-0.3	-0.04	0.01	-0.24	-0.45
A_06_P5893	|| 14 || C || 398372 || 398025 || biological_process* || molecular_function* || || || || || YNL122C || YNL122C||ebi.ac.uk:Database:sgd;A_06_P5893||www.chem.agilent.com:Database:agp || || || || || || 1081303	0.05	0.05	-0.01	0.05	-0.02	-0.08	0	0	0.01	-0.01	-0.05	-0.12	-0.08	-0.17	-0.11	-0.12	0.05	0.66	0.68	0.01	-0.04	-0.06	-0.11	-0.13	-0.08	0.08	-0.1	-0.21	-0.18	-0.07	-0.21	-0.02	-0.07	-0.15	-0.33	-0.11	-0.07	-0.26	-0.27	-0.29	-0.08	-0.06	-0.05	0.08	0	-0.07	-0.1	0
A_06_P7255	|| 4 || C || 1238842 || 1238304 || biological_process || molecular_function || || || || || YDR381C-A || YDR381C-A||ebi.ac.uk:Database:sgd;A_06_P7255||www.chem.agilent.com:Database:agp || || || || || || 1081304	-0.23	-0.17	-0.29	-0.25	-0.24	-0.23	-0.46	-0.28	-0.23	-0.05	-0.07	0.2	-0.12	-0.08	0.07	-0.31	-0.16	-0.24	-0.19	0.1	-0.03	0.11	0.03	0.24	0.21	0.03	0.09	0.19	-0.04	-0.14	0.13	-0.06	-0.06	0.26	0.02	-0.14	0.05	0.3	0.36	0.43	-0.03	0.03	-0.27	-0.31	-0.05	-0.06	-0.2	-0.28
A_06_P7173	|| 16 || C || 789381 || 789073 || || || || || || || YPR126C || YPR126C||ebi.ac.uk:Database:sgd;A_06_P7173||www.chem.agilent.com:Database:agp || || || || || || 1081305	0.04	0.13	0.03	0.01	-0.07	0.1	0.21	0.02	0.42	-0.08	-0.06	0.15	-0.01	-0.02	0.13	0.06	0.02	0.15	0.11	0	0.12	0.1	0.01	0.04	0.11	-0.01	0.09	0.23	-0.01	0.07	0.18	-0.08	0.03	0.11	-0.17	0.02	0.08	0.36	0.23	0.36	0.04	0.01	0	0.13	-0.03	-0.01	0.05	0.09
A_06_P1303	|| 2 || W || 347877 || 349382 || biological_process* || molecular_function* || || || || || YBR056W || YBR056W||ebi.ac.uk:Database:sgd;A_06_P1303||www.chem.agilent.com:Database:agp || || || || || || 1081306	0	-0.23	-0.07	0	-0.13	-0.07	0.04	-0.02	-0.12	0.06	0.01	-0.03	0.13	0.1	0.06	-0.04	-0.01	0.07	-0.14	0.04	-0.05	0.01	0.02	0.03	0.04	0.07	0.03	0.1	-0.09	0.01	0.17	-0.08	-0.09	0.1	-0.09	0.09	0.04	-0.24	0	0.01	-0.08	-0.15	-0.07	0.05	0.09	0.07	-0.09	-0.21
A_06_P1590	ATG22 || 3 || C || 56527 || 54941 || transport* || molecular_function || || || || || YCL038C || YCL038C||ebi.ac.uk:Database:sgd;A_06_P1590||www.chem.agilent.com:Database:agp || || || || || || 1081307	-0.15	-0.17	-0.13	-0.15	-0.12	-0.1	0.1	-0.21	-0.14	0	0	0.18	0.04	0	0.11	-0.13	-0.21	-0.05	0.27	0.05	-0.05	0.01	0.03	-0.03	-0.09	0.07	0.1	-0.16	0.09	0.07	0.04	0.33	0.32	-0.01	-0.01	0.04	0.05	-0.12	-0.1	-0.12	0.26	0.31	-0.18	-0.15	-0.02	-0.04	-0.12	-0.25
A_06_P3642	RRP4 || 8 || C || 234660 || 233581 || rRNA processing* || hydrolase activity* || || || || || YHR069C || YHR069C||ebi.ac.uk:Database:sgd;A_06_P3642||www.chem.agilent.com:Database:agp || || || || || || 1081308	0.16	0.23	0.13	0.2	0.16	0.11	0.03	0.19	0.12	-0.07	-0.09	-0.09	-0.11	-0.11	-0.1	0.07	0.28	0	0.12	-0.01	-0.03	-0.04	-0.05	-0.03	-0.04	-0.12	-0.07	-0.16	-0.1	-0.09	-0.11	0	-0.05	0	0.02	-0.1	-0.1	-0.15	-0.17	-0.23	0.01	0	0.15	-0.05	-0.08	-0.05	0.15	0.08
A_06_P5956	|| 14 || C || 292885 || 292559 || || || || || || || YNL184C || YNL184C||ebi.ac.uk:Database:sgd;A_06_P5956||www.chem.agilent.com:Database:agp || || || || || || 1081309	0.03	0.12	0.11	0.23	0.3	0.19	-0.12	0.25	0.29	0.05	0.09	-0.1	0.03	0.09	-0.22	0.19	0.43	0.34	1.04	0.09	-0.01	-0.01	0.06	0.09	0.02	0.05	0.01	-0.05	-0.02	0.01	-0.09	0.03	0.07	-0.31	0.48	0.02	-0.06	0.04	0.17	-0.25	0.05	-0.01	0.22	0.19	0.03	0.03	0.31	0.55
A_06_P5882	CYB5 || 14 || C || 417304 || 416942 || transport* || metal ion binding* || || || || || YNL111C || YNL111C||ebi.ac.uk:Database:sgd;A_06_P5882||www.chem.agilent.com:Database:agp || || || || || || 1081310	0.24	0.37	0.15	0.24	0.29	0.21	0.21	0.3	0.43	0.01	0.1	-0.13	0.06	0.06	-0.13	0.23	0.01	0.59	0.59	-0.04	0.22	-0.11	0.06	0.08	-0.11	-0.11	-0.04	-0.07	-0.02	0.24	-0.1	-0.15	-0.13	-0.1	-0.01	0.01	-0.23	-0.09	-0.22	-0.27	-0.15	-0.03	0.3	0.25	0.03	0.08	0.38	0.49
A_06_P2786	PET122 || 5 || C || 474800 || 474036 || translation* || translation initiation factor activity* || || || || || YER153C || YER153C||ebi.ac.uk:Database:sgd;A_06_P2786||www.chem.agilent.com:Database:agp || || || || || || 1081311	0.21	0.35	0.32	0.22	0.41	0.36	0.18	0.37	0.3	-0.35	-0.02	0.23	-0.17	-0.29	0.25	0.55	0.52	-0.07	0.08	-1.95	-0.21	0.25	-1.05	-1	0.26	-0.29	-0.59	0.32	0.16	-0.05	0.26	-1.83	-0.22	0.44	0.32	-0.38	0.32	-0.25	-0.26	0.35	-0.41	-0.53	0.22	0.35	0.06	-0.14	0.34	0.29
A_06_P6167	ESF2 || 14 || C || 724307 || 723357 || ribosome biogenesis and assembly* || RNA binding* || || || || || YNR054C || YNR054C||ebi.ac.uk:Database:sgd;A_06_P6167||www.chem.agilent.com:Database:agp || || || || || || 1081312	0.22	0.19	0.08	0.18	0.17	0.23	0.24	0.21	0.16	0.17	0.15	-0.07	0.16	0.21	-0.01	-0.84	-0.85	-1.15	-0.9	0.08	0.05	-0.14	0.15	0.14	-0.1	0.32	0.3	-0.1	0.19	0.06	-0.09	0.13	0.2	0.08	0.05	0.17	-0.01	-0.14	-0.15	-0.37	0.08	0.15	0.18	0.28	0.08	0.11	-0.85	-0.74
A_06_P1314	NRG2 || 2 || C || 370697 || 370035 || transcription* || metal ion binding* || || || || || YBR066C || YBR066C||ebi.ac.uk:Database:sgd;A_06_P1314||www.chem.agilent.com:Database:agp || || || || || || 1081313	0.12	-0.17	0.08	0.14	0.15	0.08	-0.02	0.16	0.08	-0.09	-0.07	0.04	-0.04	-0.02	-0.14	0.14	0.1	0.07	-0.05	-0.06	-0.09	0.07	-0.11	-0.13	-0.01	-0.09	-0.16	-0.06	0.03	-0.3	-0.06	-0.1	-0.14	-0.18	-0.12	-0.1	-0.08	-0.39	-0.21	-0.31	-0.15	-0.25	0.05	0.13	0	-0.04	0.17	-0.12
A_06_P6260	HST1 || 15 || C || 201879 || 200368 || transcription* || hydrolase activity* || || || || || YOL068C || YOL068C||ebi.ac.uk:Database:sgd;A_06_P6260||www.chem.agilent.com:Database:agp || || || || || || 1081314	0.03	-0.08	0.06	0.03	0.04	-0.02	0.12	0.05	0.01	-0.08	-0.06	0.04	-0.05	-0.03	0	0.02	0.08	0.17	0.08	0.03	0.03	0.08	0.02	-0.03	0.08	0.03	0.02	0.02	-0.19	0.04	0.02	0.11	0.07	-0.07	-0.17	-0.04	-0.01	-0.27	-0.23	-0.16	0.06	0.13	-0.04	0	-0.04	0	0	-0.08
A_06_P5291	TRM12 || 13 || W || 260221 || 261609 || tRNA processing* || transferase activity* || || || || || YML005W || YML005W||ebi.ac.uk:Database:sgd;A_06_P5291||www.chem.agilent.com:Database:agp || || || || || || 1081315	-0.07	-0.01	-0.02	-0.13	-0.1	-0.07	-0.02	-0.05	-0.12	-0.03	-0.03	0.14	0.01	-0.02	0.21	-0.01	0.03	0.1	0.08	-0.05	-0.13	0.11	-0.05	-0.04	0.13	0.06	0.03	0.29	-0.04	0	0.25	-0.06	-0.05	0.41	-0.15	-0.1	0.21	0.59	0.59	0.71	-0.14	-0.1	-0.14	-0.2	-0.02	0.01	-0.2	-0.02
A_06_P3459	KEL2 || 7 || C || 968692 || 966044 || conjugation with cellular fusion* || molecular_function || || || || || YGR238C || YGR238C||ebi.ac.uk:Database:sgd;A_06_P3459||www.chem.agilent.com:Database:agp || || || || || || 1081316	0.07	0.03	0.1	0.1	-0.12	-0.05	0.06	0.1	-0.01	0.03	0.01	-0.25	0.01	0.02	-0.34	-0.07	0.04	-0.03	0.17	0.05	0.11	-0.13	0.05	0	-0.11	0.06	0	-0.45	0.17	-0.02	-0.4	-0.02	0	0.14	-0.47	0.02	-0.29	-0.05	-0.14	-0.42	-0.02	0.13	-0.01	0.06	0.07	0.04	-0.08	0.09
A_06_P3229	SEC9 || 7 || C || 511006 || 509051 || transport* || SNAP receptor activity || || || || || YGR009C || YGR009C||ebi.ac.uk:Database:sgd;A_06_P3229||www.chem.agilent.com:Database:agp || || || || || || 1081317	0.19	0.21	0.21	0.19	0.11	0.19	-0.05	0.13	0.13	0.05	-0.04	-0.01	0.07	0.08	-0.1	0.25	-0.03	0.29	-0.01	0.05	0	-0.03	-0.01	0.04	-0.12	0.06	0.04	-0.23	0.01	0.07	-0.15	0.11	0.04	-0.13	-0.01	0.03	-0.08	-0.29	-0.22	-0.24	0.11	0.12	0.17	0.23	0.09	-0.07	0.16	0.01
A_06_P5381	RPM2 || 13 || C || 90731 || 87123 || translation* || hydrolase activity* || || || || || YML091C || YML091C||ebi.ac.uk:Database:sgd;A_06_P5381||www.chem.agilent.com:Database:agp || || || || || || 1081318	0.01	0.03	0.01	0.06	0.08	-0.04	-0.4	-0.12	0.01	-0.02	-0.04	-0.28	-0.09	-0.07	-0.43	0.09	0.01	-0.32	-0.28	0.01	-0.08	-0.05	0	-0.1	-0.04	-0.1	-0.18	-0.16	-0.23	-0.23	-0.46	-0.13	-0.04	-0.13	0.22	-0.03	-0.3	0.75	0.71	0.35	-0.06	0.04	0.14	-0.05	-0.05	-0.02	-0.14	0
A_06_P1042	ATS1 || 1 || C || 114616 || 113615 || tRNA modification* || molecular_function || || || || || YAL020C || YAL020C||ebi.ac.uk:Database:sgd;A_06_P1042||www.chem.agilent.com:Database:agp || || || || || || 1081319	-0.11	-0.36	-0.15	-0.2	-0.95	-0.21	0.37	-0.19	-0.05	-1.35	-0.12	0.09	-0.37	-0.91	0.13	-0.19	-0.09	0.07	-0.17	-2.37	-1.21	0.04	-0.91	-0.42	0.02	-1.69	-0.04	0.19	0.95	0.88	0.16	-1.41	-0.32	0.01	-1.3	-0.66	0.15	-0.88	-0.78	-0.17	-1.27	-1.62	-0.31	-0.25	-0.2	-0.87	-0.21	-0.27
A_06_P5322	RAD52 || 13 || C || 213930 || 212515 || response to DNA damage stimulus* || recombinase activity* || || || || || YML032C || YML032C||ebi.ac.uk:Database:sgd;A_06_P5322||www.chem.agilent.com:Database:agp || || || || || || 1081320	0.09	0.06	0.07	0.06	0.06	0.14	0.01	0.06	0.05	-0.02	0.02	0.05	-0.01	0.03	0.05	0.11	0.06	-0.19	0.05	0	-0.01	0.05	0.03	0.02	0.06	0.09	0.07	0.03	0.04	0.07	-0.02	0.1	0.02	0.21	-0.05	-0.05	0.09	0.84	0.75	0.62	0.23	0.11	0.07	0.12	0.01	-0.04	0.17	0.14
A_06_P4417	UFD4 || 11 || C || 425518 || 421067 || ubiquitin cycle* || ligase activity* || || || || || YKL010C || YKL010C||ebi.ac.uk:Database:sgd;A_06_P4417||www.chem.agilent.com:Database:agp || || || || || || 1081321	0.08	0.16	0.14	0.09	-0.07	0.05	0.07	0.08	0.04	-0.02	-0.04	0.15	-0.04	-0.02	0.06	0.14	0.21	0.28	0.31	-0.01	-0.07	0.04	-0.09	-0.09	0.03	0.1	0.01	0.16	-0.1	-0.07	0.13	-0.14	-0.1	0.13	0	-0.02	0.07	-0.18	-0.29	0	-0.17	-0.21	0.11	0.1	-0.09	-0.08	0.15	0.12
A_06_P4242	|| 10 || W || 18243 || 18695 || || || || || || || YJL220W || YJL220W||ebi.ac.uk:Database:sgd;A_06_P4242||www.chem.agilent.com:Database:agp || || || || || || 1081322	-0.43	-0.32	-0.3	-0.31	-0.2	-0.21	-0.58	-0.24	-0.3	0.03	-0.07	0.24	0.02	0.01	0.28	-0.28	-0.06	-0.25	-0.04	0.04	0.05	0.14	-0.06	-0.02	0.17	0.13	0.1	0.38	0.03	0.23	0.35	0.15	0.1	0.01	-0.02	-0.09	0.23	0.13	0.16	0.25	0.1	0.3	-0.25	-0.45	-0.09	-0.04	-0.26	-0.23
A_06_P4318	HOC1 || 10 || W || 573974 || 575164 || cell wall mannoprotein biosynthetic process* || transferase activity* || || || || || YJR075W || YJR075W||ebi.ac.uk:Database:sgd;A_06_P4318||www.chem.agilent.com:Database:agp || || || || || || 1081323	-0.14	-0.08	-0.03	-0.12	0.01	-0.02	-0.27	-0.05	-0.04	0.01	0.01	0.26	0	0.01	0.1	0.06	-0.21	-0.26	-0.36	0.04	0.04	0.18	0.02	-0.07	0.2	0.02	0.05	0.16	0.06	0.09	0.16	0.28	0.24	-0.16	-0.08	0.1	0.16	0.45	0.46	0.32	0.27	0.26	-0.1	-0.06	0.01	0.05	-0.01	0.02
A_06_P6591	WTM2 || 15 || W || 768410 || 769813 || transcription* || transcription corepressor activity || || || || || YOR229W || YOR229W||ebi.ac.uk:Database:sgd;A_06_P6591||www.chem.agilent.com:Database:agp || || || || || || 1081324	0.21	0.27	0.13	0.11	0.19	0.03	0.02	0.2	0.25	0.06	0	0.12	0.12	0.09	0.02	0.15	0.13	-0.17	0.16	0.06	0.22	-0.01	0.02	0.14	0.03	0.11	0.12	0.11	0.27	-0.02	0.13	0.26	0.21	-0.2	-0.29	0.07	0	-0.2	0.01	-0.16	0.17	0.4	0.12	0.16	0.05	0.09	0.17	0.24
A_06_P2283	DPL1 || 4 || C || 1052224 || 1050455 || sphingolipid metabolic process* || catalytic activity* || || || || || YDR294C || YDR294C||ebi.ac.uk:Database:sgd;A_06_P2283||www.chem.agilent.com:Database:agp || || || || || || 1081325	0.33	0.34	0.31	0.3	0.25	0.21	0.19	0.29	0.27	-0.05	-0.03	0.12	0.03	0.09	0.18	0.23	0.15	0.07	0.28	-0.06	-0.18	0.01	-0.01	0.02	0.11	0.02	0.06	0.31	0.12	-0.07	0.27	0.04	0.07	0	0.04	-0.01	0.1	0.15	0.3	0.38	-0.07	0.02	0.23	0.34	-0.06	-0.01	0.29	0.28
A_06_P6943	|| 16 || W || 199094 || 199375 || translation || structural constituent of ribosome || || || || || YPL183W-A || YPL183W-A||ebi.ac.uk:Database:sgd;A_06_P6943||www.chem.agilent.com:Database:agp || || || || || || 1081326	-0.19	-0.15	-0.31	-0.25	-0.24	-0.03	0.1	-0.11	0.07	-0.09	-0.18	0.19	-0.15	-0.11	0.09	-0.2	-0.02	-0.06	0.14	-0.01	0.04	0.07	-0.07	-0.13	0.18	-0.18	-0.19	0.25	-0.01	-0.06	0.23	-0.35	-0.27	-0.28	0.14	0.06	0.1	0.36	0.3	0.31	-0.24	-0.26	-0.02	-0.1	-0.12	-0.09	-0.01	-0.02
A_06_P1682	YIH1 || 3 || C || 224226 || 223450 || regulation of amino acid metabolic process || molecular_function || || || || || YCR059C || YCR059C||ebi.ac.uk:Database:sgd;A_06_P1682||www.chem.agilent.com:Database:agp || || || || || || 1081327	0.13	-0.02	0.07	0.06	0.18	0.06	0.32	0.01	0.1	-0.01	0.04	-0.34	0.12	0.01	-0.41	-0.09	0.14	0.04	0.63	-0.12	-0.23	-0.37	0	0.03	-0.44	0.01	0.03	-0.3	0.14	0.01	-0.3	0.11	0.22	-0.28	0.23	0.1	-0.39	-0.36	-0.44	-0.52	-0.03	0.05	-0.02	0.13	0.06	0.07	-0.02	0.08
A_06_P2981	TRP5 || 7 || C || 448540 || 446417 || metabolic process* || catalytic activity* || || || || || YGL026C || YGL026C||ebi.ac.uk:Database:sgd;A_06_P2981||www.chem.agilent.com:Database:agp || || || || || || 1081328	-0.03	-0.05	0.03	-0.04	-0.13	-0.11	-0.05	-0.01	-0.05	-0.05	-0.1	0.15	-0.03	-0.09	0.06	0.03	0.16	-0.06	0.3	-0.15	-0.05	0.07	-0.07	-0.15	0.07	-0.1	-0.12	-0.02	-0.07	-0.12	0.04	0.06	-0.01	-0.02	0.17	-0.02	0.08	-0.3	-0.13	-0.06	0.07	0.12	-0.08	-0.02	-0.04	0.07	-0.12	-0.07
A_06_P6160	|| 14 || W || 708525 || 711206 || protein amino acid phosphorylation* || nucleotide binding* || || || || || YNR047W || YNR047W||ebi.ac.uk:Database:sgd;A_06_P6160||www.chem.agilent.com:Database:agp || || || || || || 1081329	0.17	0.16	0.1	0.12	0.05	0.12	0.26	0.17	0.11	0.04	-0.03	0.1	0.08	0.08	-0.07	-0.97	-0.94	-0.86	-0.92	0.03	0.1	-0.04	0.06	0.05	-0.04	0	0.01	-0.04	0.03	0.03	-0.05	0.03	0.05	-0.32	-0.17	0.1	-0.05	-0.16	-0.18	-0.26	0.13	0.13	0.08	0.08	-0.02	0.08	-1.01	-1.02
A_06_P1253	UGA2 || 2 || W || 247012 || 248505 || metabolic process* || oxidoreductase activity* || || || || || YBR006W || YBR006W||ebi.ac.uk:Database:sgd;A_06_P1253||www.chem.agilent.com:Database:agp || || || || || || 1081330	-0.17	-0.13	-0.22	-0.19	-0.26	-0.17	-0.04	-0.17	-0.16	0.03	0.07	0.02	0.02	0.01	-0.07	-0.13	-0.22	-0.07	-0.19	0	-0.04	0.03	0.01	0.01	0	-0.02	-0.04	-0.02	-0.01	-0.08	0.02	-0.05	-0.01	-0.15	-0.18	0.01	-0.02	-0.19	-0.2	-0.09	-0.03	-0.1	-0.13	-0.1	0.03	-0.09	-0.09	-0.27
A_06_P3119	YRB30 || 7 || C || 193306 || 191984 || biological_process* || protein binding* || || || || || YGL164C || YGL164C||ebi.ac.uk:Database:sgd;A_06_P3119||www.chem.agilent.com:Database:agp || || || || || || 1081331	-0.1	0.12	0.07	0.06	0.12	-0.02	0.18	0.16	0.09	0.14	0.13	-0.09	0.1	0.11	-0.01	0.15	0.03	0.16	-0.11	0.09	0.26	0.03	0.08	0.11	-0.05	0.13	0.16	-0.3	0.21	0.01	-0.24	0.22	0.19	-0.08	0.03	0.11	-0.03	-0.03	0.08	-0.15	0.13	0.04	0.11	0.12	0.2	0.12	0.01	0.07
A_06_P3623	SMF2 || 8 || W || 207648 || 209297 || transport* || metal ion binding* || || || || || YHR050W || YHR050W||ebi.ac.uk:Database:sgd;A_06_P3623||www.chem.agilent.com:Database:agp || || || || || || 1081332	0.12	0.12	0.09	0.15	0.14	0.14	0.27	0.16	0.08	-0.07	-0.09	-0.01	-0.03	-0.04	0.03	0.02	-0.08	-0.01	0.08	-0.06	-0.03	-0.04	-0.05	-0.07	0.01	-0.07	-0.05	0.02	-0.14	-0.09	0	-0.11	-0.05	0.14	-0.15	-0.05	-0.04	-0.27	-0.23	-0.25	-0.07	-0.07	0.1	0.18	-0.05	-0.02	0.16	0.12
A_06_P4879	PET309 || 12 || C || 270711 || 267814 || translation* || translation regulator activity || || || || || YLR067C || YLR067C||ebi.ac.uk:Database:sgd;A_06_P4879||www.chem.agilent.com:Database:agp || || || || || || 1081333	0.06	0.09	0.11	-0.01	0.03	0.06	0.03	0.11	-0.02	0.05	0.03	0.03	0.08	0.05	0.31	0.07	0.12	0.14	0.06	-0.01	-0.02	0.1	0.04	0	0.09	-0.12	-0.1	0.04	-0.1	-0.14	0.01	-0.12	0.03	0.11	0.03	0.1	0.05	0.06	0.12	-0.11	0.02	-0.04	0.06	0.07	0.02	0.07	0.11	0.09
A_06_P5941	PSD1 || 14 || C || 317673 || 316171 || phospholipid biosynthetic process* || lyase activity* || || || || || YNL169C || YNL169C||ebi.ac.uk:Database:sgd;A_06_P5941||www.chem.agilent.com:Database:agp || || || || || || 1081334	0.09	0.15	0.14	0.15	0.21	0.17	0.08	0.13	0.2	-0.01	-0.02	0.06	0.05	0.09	0.11	0.17	0.2	0.73	0.78	0.01	0.05	0.01	-0.07	0	0.04	0.15	0.12	0.16	0.15	0.22	0.15	0.05	0.05	0.21	0.1	-0.06	0.15	-0.12	-0.18	-0.13	-0.01	0.05	0.17	0.09	0	-0.09	0.18	0.21
A_06_P4450	VPS24 || 11 || W || 359786 || 360460 || transport* || protein binding || || || || || YKL041W || YKL041W||ebi.ac.uk:Database:sgd;A_06_P4450||www.chem.agilent.com:Database:agp || || || || || || 1081335	-0.14	-0.21	-0.17	-0.18	-0.24	-0.05	-0.13	-0.15	-0.17	0.01	-0.02	0.13	-0.01	0.03	0.14	-0.12	-0.17	-0.04	-0.12	0.03	-0.04	0.16	-0.08	-0.07	0.13	0.05	-0.05	0.09	-0.14	-0.09	0.14	0.02	0.02	0.08	-0.24	-0.01	0.15	-0.28	-0.34	0	0.06	-0.04	-0.12	-0.1	0.03	-0.01	-0.15	-0.07
A_06_P5727	HSH155 || 13 || W || 845570 || 848485 || mRNA processing* || binding* || || || || || YMR288W || YMR288W||ebi.ac.uk:Database:sgd;A_06_P5727||www.chem.agilent.com:Database:agp || || || || || || 1081336	0.16	0.2	0.17	0.22	0.29	0.26	0.14	0.2	0.27	0.07	0.07	0.12	0.18	0.21	0.1	0.24	0.37	-0.01	0.26	0.07	0.17	0.02	0.06	0.06	-0.03	0.2	0.25	0.28	0.39	0.44	0.3	0.11	-0.02	0.02	0.31	0.2	0.12	0.73	0.64	0.56	0.34	0.23	0.3	0.32	0.06	0.07	0.33	0.37
A_06_P4519	|| 11 || W || 235785 || 236714 || biological_process* || molecular_function* || || || || || YKL107W || YKL107W||ebi.ac.uk:Database:sgd;A_06_P4519||www.chem.agilent.com:Database:agp || || || || || || 1081337	0.11	0.19	0.09	0.14	0.1	0.07	0.12	0.16	0.19	-0.04	-0.05	0.02	-0.07	-0.05	0	0.14	0.11	-0.11	0.14	-0.06	0.05	0.02	-0.03	-0.01	0.02	-0.14	-0.09	0.02	0	0.03	-0.03	-0.12	-0.05	-0.02	0.01	0.03	0.08	-0.09	-0.12	0.08	0.02	-0.03	0.06	0.04	-0.04	-0.07	0.19	0.24
A_06_P1437	|| 2 || W || 597358 || 598929 || biological_process || molecular_function || || || || || YBR184W || YBR184W||ebi.ac.uk:Database:sgd;A_06_P1437||www.chem.agilent.com:Database:agp || || || || || || 1081338	0.08	0.07	0.06	0.07	0.13	0.02	0.04	0.06	0.09	-0.02	-0.06	-0.1	0.02	-0.04	-0.04	0.09	-0.02	-0.08	-0.07	-0.07	0.05	-0.02	0.02	-0.03	-0.04	-0.15	-0.12	-0.19	-0.11	-0.03	-0.11	-0.2	-0.13	0.14	0.13	0.04	-0.05	-0.11	0.04	0.19	-0.15	-0.16	0.08	0.1	0.01	0.06	0.21	0.06
A_06_P2986	RPL24A || 7 || C || 437939 || 437472 || translation || RNA binding* || || || || || YGL031C || YGL031C||ebi.ac.uk:Database:sgd;A_06_P2986||www.chem.agilent.com:Database:agp || || || || || || 1081339	-0.02	-0.01	0.01	-0.06	-0.05	-0.01	-0.17	-0.09	0.05	-0.02	-0.03	0.13	0.01	-0.03	0.02	-0.04	-0.05	-0.23	-0.13	0.02	0.08	0.16	0.04	0	0.23	-0.12	-0.09	0.27	-0.04	-0.09	0.22	-0.14	-0.08	0	0.11	0.01	0.11	-0.35	-0.31	-0.26	-0.1	-0.1	-0.04	-0.01	-0.05	0	-0.02	-0.01
A_06_P2320	PEX3 || 4 || C || 1127590 || 1126265 || peroxisome organization and biogenesis* || protein binding || || || || || YDR329C || YDR329C||ebi.ac.uk:Database:sgd;A_06_P2320||www.chem.agilent.com:Database:agp || || || || || || 1081340	0.06	0.11	0.03	0.02	0.03	0.05	0.01	0	0.03	-0.12	-0.09	0.3	-0.14	-0.13	-0.12	0.02	0.01	-0.09	0.12	-0.04	-0.05	0.01	-0.02	-0.06	0.01	-0.12	-0.11	-0.09	-0.08	-0.07	-0.07	-0.16	-0.08	-0.21	-0.06	-0.13	-0.09	0.22	0.22	0.21	-0.1	-0.12	-0.01	0.04	-0.07	-0.05	-0.01	-0.01
A_06_P6422	|| 15 || C || 441165 || 440392 || mitochondrion organization and biogenesis || molecular_function || || || || || YOR060C || YOR060C||ebi.ac.uk:Database:sgd;A_06_P6422||www.chem.agilent.com:Database:agp || || || || || || 1081341	0.1	0.14	0.12	0.1	0.12	0.09	-0.1	0.13	0.14	0.05	-0.04	0.09	0.05	0.06	0.04	0.15	0.04	0.01	0.04	0.1	0.05	0.07	0	0.02	0.07	-0.02	0.01	0.04	-0.04	0.03	0.07	0.03	-0.02	-0.12	0.01	-0.03	0.06	-0.18	-0.33	-0.2	-0.09	-0.01	0.07	0.13	0.1	0.08	0.12	0.14
A_06_P4702	OAF3 || 11 || W || 562189 || 564780 || biological_process* || molecular_function* || || || || || YKR064W || YKR064W||ebi.ac.uk:Database:sgd;A_06_P4702||www.chem.agilent.com:Database:agp || || || || || || 1081342	-0.09	-0.01	-0.12	-0.11	-0.13	-0.13	0.14	-0.04	-0.09	0.02	0.01	-0.03	-0.05	-0.11	-0.07	-0.08	-0.12	0.2	-0.06	0.05	0.05	-0.02	-0.05	-0.04	-0.04	0	-0.07	-0.13	-0.04	0.03	-0.12	0.05	0.02	0.11	0.02	-0.04	-0.02	0.02	-0.09	-0.13	0.17	0.11	-0.1	-0.26	0.01	0.01	-0.04	-0.03
A_06_P5994	SSU72 || 14 || W || 229095 || 229715 || rRNA processing* || hydrolase activity* || || || || || YNL222W || YNL222W||ebi.ac.uk:Database:sgd;A_06_P5994||www.chem.agilent.com:Database:agp || || || || || || 1081343	0.04	0	-0.04	0.01	0.04	0.07	-0.08	0.04	0.05	0.04	0	-0.14	-0.03	0.03	-0.22	-0.04	0.01	0.4	0.54	0.03	0.07	-0.12	-0.03	-0.05	-0.17	0.01	-0.08	-0.14	0.06	0.13	-0.11	-0.16	-0.15	-0.24	-0.03	-0.06	-0.15	-0.16	-0.21	-0.39	0.03	0.01	0.06	0.14	0.08	0.05	0.05	0.09
A_06_P1179	MOH1 || 2 || W || 126831 || 127247 || biological_process || molecular_function || || || || || YBL049W || YBL049W||ebi.ac.uk:Database:sgd;A_06_P1179||www.chem.agilent.com:Database:agp || || || || || || 1081344	-0.12	-0.14	-0.2	-0.11	-0.08	-0.19	0.14	-0.18	-0.14	-0.09	-0.08	-0.11	-0.1	-0.04	-0.1	-0.18	0.01	-0.2	0.07	-0.04	-0.12	0.02	-0.11	-0.08	0.05	-0.14	-0.11	-0.12	-0.15	-0.06	-0.19	-0.04	-0.09	-0.25	-0.07	-0.15	-0.11	-0.13	-0.01	-0.14	-0.09	-0.08	-0.09	-0.04	-0.04	-0.09	0.01	-0.22
A_06_P2536	|| 4 || W || 1523234 || 1523596 || biological_process* || molecular_function || || || || || YDR542W || YDR542W||ebi.ac.uk:Database:sgd;A_06_P2536||www.chem.agilent.com:Database:agp || || || || || || 1081345	-0.13	0.03	-0.01	-0.01	0.09	0.06	0.09	0.07	0.01	0.01	0.02	0.19	0.01	-0.02	0.08	0.01	-0.05	-0.2	0.1	-0.06	-0.01	0.04	0.01	-0.03	0.06	0	-0.06	0.1	0.07	-0.15	0.08	-0.02	0.05	0.08	0.06	-0.02	0.07	-0.02	-0.12	0.16	-0.01	0.03	-0.04	-0.11	-0.08	-0.02	0.07	-0.12
A_06_P5049	|| 12 || C || 611932 || 611534 || || || || || || || YLR235C || YLR235C||ebi.ac.uk:Database:sgd;A_06_P5049||www.chem.agilent.com:Database:agp || || || || || || 1081346	-0.09	-0.04	-0.04	-0.14	-0.22	-0.22	-0.28	-0.13	-0.27	-0.16	-0.11	0.26	-0.01	-0.11	0.53	-0.09	0.05	-0.1	0.17	-0.53	-0.28	0.1	-0.1	-0.12	0.13	-0.24	0.05	0.43	0.44	0.49	0.41	0.06	0.13	0.02	-0.32	0	0.24	-0.49	-0.33	-0.08	-0.04	-0.04	-0.23	-0.26	-0.12	-0.08	-0.32	-0.31
A_06_P5068	NDL1 || 12 || C || 644975 || 644406 || transport* || microtubule plus-end binding || || || || || YLR254C || YLR254C||ebi.ac.uk:Database:sgd;A_06_P5068||www.chem.agilent.com:Database:agp || || || || || || 1081347	-0.13	-0.08	-0.11	-0.17	-0.22	-0.09	-0.14	-0.13	-0.13	-0.03	-0.05	0.07	-0.03	-0.01	0.4	-0.08	-0.23	0.1	-0.12	0	-0.06	0.07	-0.05	0	0.04	0.04	-0.06	0.01	-0.12	-0.01	0.05	0.09	-0.08	-0.28	-0.27	-0.05	0.06	-0.16	-0.22	-0.11	0.14	0.22	-0.2	-0.17	-0.01	-0.04	-0.18	-0.15
A_06_P5571	RIM11 || 13 || W || 546124 || 547236 || protein amino acid phosphorylation* || nucleotide binding* || || || || || YMR139W || YMR139W||ebi.ac.uk:Database:sgd;A_06_P5571||www.chem.agilent.com:Database:agp || || || || || || 1081348	-0.1	-0.09	-0.15	-0.15	-0.21	-0.13	-0.06	-0.11	-0.12	-0.02	-0.05	-0.06	-0.05	-0.02	-0.15	-0.19	-0.07	-0.09	-0.01	0.03	0.06	-0.01	-0.03	0.02	-0.01	-0.08	-0.11	-0.06	0.08	-0.06	-0.08	-0.08	-0.01	0.08	-0.19	-0.03	-0.12	0.73	0.47	0.52	0	-0.07	-0.16	-0.45	0.01	0.07	-0.12	-0.17
A_06_P2711	|| 5 || W || 319959 || 321842 || biological_process || molecular_function || || || || || YER080W || YER080W||ebi.ac.uk:Database:sgd;A_06_P2711||www.chem.agilent.com:Database:agp || || || || || || 1081349	-0.07	0.06	-0.01	-0.01	-0.05	-0.05	0.01	-0.04	-0.07	0.06	0.09	-0.1	0.08	0.08	0.06	0.37	0.39	0.02	-0.02	0.07	0.24	-0.03	0.11	0.1	0	0.15	0.18	0.2	0.34	0.09	0.22	0.14	0.11	-0.17	-0.06	-0.02	0.06	-0.11	0.1	0.07	0.1	0.09	-0.06	-0.23	0.1	0.12	-0.16	-0.34
A_06_P6782	MET12 || 16 || C || 506310 || 504337 || methionine metabolic process || oxidoreductase activity* || || || || || YPL023C || YPL023C||ebi.ac.uk:Database:sgd;A_06_P6782||www.chem.agilent.com:Database:agp || || || || || || 1081350	0.17	0.18	0.15	0.15	-0.38	0.01	0.08	-0.07	0.02	-0.28	0.14	-0.64	-0.13	-0.12	-0.8	-0.19	-0.1	0.3	-0.1	-0.06	-0.42	-0.67	-0.07	-0.01	-0.85	-0.21	0.08	-0.73	0.21	-0.04	-0.59	0.16	-0.28	-0.57	-0.37	-0.23	-0.69	-0.15	-0.26	-0.66	-0.47	-0.58	0.11	0.11	0.2	-0.33	0.06	0.04
A_06_P7030	KAR9 || 16 || W || 33013 || 34947 || nuclear migration, microtubule-mediated* || molecular_function || || || || || YPL269W || YPL269W||ebi.ac.uk:Database:sgd;A_06_P7030||www.chem.agilent.com:Database:agp || || || || || || 1081351	-0.1	-0.04	-0.11	-0.12	-0.21	-0.07	0.09	-0.07	-0.02	0.01	0	-0.02	0.01	0.05	0.03	-0.14	-0.04	0.1	0	0.04	0.14	-0.08	-0.08	-0.06	-0.04	0.16	0.19	0.12	0.15	0.18	0.13	0.15	0.04	0.25	0.1	0.08	0.01	0.42	0.27	0.31	0.11	0.06	-0.06	-0.03	-0.1	-0.15	-0.04	-0.02
A_06_P3956	COA1 || 9 || C || 47542 || 46949 || cytochrome c oxidase complex assembly* || molecular_function || || || || || YIL157C || YIL157C||ebi.ac.uk:Database:sgd;A_06_P3956||www.chem.agilent.com:Database:agp || || || || || || 1081352	0.14	0.23	0.13	0.14	0.3	0.21	0.48	0.26	0.24	0.02	-0.01	-0.03	0	-0.02	-0.06	0.03	0.07	0.04	0.18	-0.02	-0.07	0.01	0.01	-0.02	0.01	0.03	-0.01	-0.06	-0.13	-0.02	-0.04	0.1	0.09	-0.05	0.03	0.06	-0.01	-0.17	-0.14	-0.08	0.03	0.07	0.2	0.24	0	0.02	0.16	0.31
A_06_P5001	SKG3 || 12 || W || 524867 || 527947 || biological_process || molecular_function || || || || || YLR187W || YLR187W||ebi.ac.uk:Database:sgd;A_06_P5001||www.chem.agilent.com:Database:agp || || || || || || 1081353	-0.46	-0.38	-0.49	-0.57	-0.48	-0.41	-0.35	-0.47	-0.52	0.01	-0.02	0.05	-0.04	-0.02	0.37	-0.38	-0.55	-0.2	-0.38	0.01	0.14	0	0	0.03	0.03	-0.03	-0.04	-0.02	-0.08	-0.02	0.01	0.01	-0.12	0.15	-0.22	-0.11	0.02	-0.09	-0.1	-0.24	0.07	0.03	-0.46	-0.63	0.01	-0.19	-0.47	-0.35
A_06_P5286	YRF1-5 || 12 || W || 1072506 || 1077896 || telomere maintenance via recombination || nucleotide binding* || || || || || YLR467W || YLR467W||ebi.ac.uk:Database:sgd;A_06_P5286||www.chem.agilent.com:Database:agp || || || || || || 1081354	0.25	-0.03	0.01	-0.01	-0.76	-0.6	0.22	-0.23	-0.07	-0.44	-0.1	-0.11	-0.37	-0.39	-0.06	-0.65	0.17	0.07	0	-0.91	-0.56	-0.25	-0.45	-0.32	-0.19	-0.43	-0.22	-0.23	0.17	0.1	-0.18	-0.54	-0.47	-0.32	-1.32	-0.57	-0.21	-0.49	-0.34	-0.13	-0.61	-0.28	-0.01	-0.15	-0.02	-0.52	-0.39	-0.02
A_06_P3179	SDT1 || 7 || C || 78856 || 78014 || metabolic process* || catalytic activity* || || || || || YGL224C || YGL224C||ebi.ac.uk:Database:sgd;A_06_P3179||www.chem.agilent.com:Database:agp || || || || || || 1081355	0.01	0	0.08	0.12	0.08	0.06	-0.01	0.13	0.1	-0.07	-0.06	0.01	-0.11	-0.1	0.02	0.03	0.03	0.16	0.15	-0.07	-0.01	0.1	-0.09	-0.06	0.1	-0.14	-0.12	0.05	-0.02	-0.03	0.03	-0.19	-0.17	0.08	-0.16	-0.13	0.03	-0.2	-0.28	-0.27	-0.21	-0.1	0.06	0.18	-0.1	-0.05	0.07	0.09
A_06_P7139	|| 16 || W || 718377 || 718682 || || || || || || || YPR092W || YPR092W||ebi.ac.uk:Database:sgd;A_06_P7139||www.chem.agilent.com:Database:agp || || || || || || 1081356	-0.1	-0.05	-0.06	-0.11	-0.08	0.01	-0.11	-0.05	0.06	0.05	-0.04	-0.1	0.02	0.05	-0.01	-0.14	-0.04	0.01	-0.09	0.03	0	-0.07	-0.07	-0.06	-0.12	0.16	0.05	-0.08	0	0.09	-0.07	0.03	0.03	-0.14	-0.03	0.07	-0.02	0.45	0.31	0.43	0.07	0.02	0	0.04	0	-0.01	0.03	0.03
A_06_P1391	|| 2 || W || 515658 || 517184 || proteolysis* || hydrolase activity* || || || || || YBR139W || YBR139W||ebi.ac.uk:Database:sgd;A_06_P1391||www.chem.agilent.com:Database:agp || || || || || || 1081357	0.05	-0.24	0.01	0.08	0.11	0.04	-0.07	0.11	0.12	0.01	-0.01	-0.06	0	0.01	-0.1	0.04	0.16	0.03	-0.13	0	-0.15	-0.01	-0.03	-0.08	-0.14	-0.02	0.01	-0.17	-0.03	-0.11	-0.1	-0.14	-0.18	-0.34	-0.1	0.02	-0.05	-0.24	-0.05	-0.06	-0.21	-0.24	0.13	0.13	0.04	0.01	0.14	0.05
A_06_P3283	SPT4 || 7 || C || 617828 || 617520 || transcription* || metal ion binding* || || || || || YGR063C || YGR063C||ebi.ac.uk:Database:sgd;A_06_P3283||www.chem.agilent.com:Database:agp || || || || || || 1081358	-0.14	0.09	0.05	-0.03	0.08	-0.03	-0.16	0.02	-0.02	-0.09	-0.03	0.02	-0.11	-0.05	0.02	-0.02	0.22	-0.05	-0.02	-0.06	-0.06	-0.07	-0.01	-0.08	0	0.04	-0.03	0.07	-0.27	-0.26	0.02	0.04	-0.01	0.02	-0.05	-0.16	0.04	-0.38	-0.29	-0.32	-0.07	-0.17	0.05	0.12	-0.01	-0.09	-0.08	0.05
A_06_P6967	TYW1 || 16 || W || 159908 || 162340 || tRNA processing* || molecular_function* || || || || || YPL207W || YPL207W||ebi.ac.uk:Database:sgd;A_06_P6967||www.chem.agilent.com:Database:agp || || || || || || 1081359	-0.16	-0.15	-0.19	-0.2	-0.21	-0.15	0.06	-0.15	-0.16	0	0.02	0.12	0.07	0.03	-0.02	-0.3	-0.26	0.05	-0.07	0.03	0.08	0.03	0.05	0.07	0.08	0.05	0.06	0.14	-0.07	-0.03	0.08	-0.16	-0.12	0.16	0.1	0.05	-0.02	0.31	0.36	0.31	-0.07	-0.16	-0.23	-0.12	0.04	0.11	-0.2	-0.23
A_06_P3064	|| 7 || W || 303516 || 303839 || || || || || || || YGL109W || YGL109W||ebi.ac.uk:Database:sgd;A_06_P3064||www.chem.agilent.com:Database:agp || || || || || || 1081360	0.15	0.25	0.2	0.24	-0.09	0.09	0.07	0.12	0.12	-0.09	-0.05	-0.02	-0.06	-0.05	-0.06	0.11	0.16	0.54	0.25	0.02	0.11	-0.07	0.07	0.06	-0.1	-0.03	0.07	-0.1	0.11	0	-0.09	-0.08	-0.12	0.2	-0.08	-0.11	-0.11	-0.09	-0.16	-0.22	-0.11	0.01	0.12	0.06	0.01	-0.05	-0.06	-0.07
A_06_P4624	SAC1 || 11 || W || 34544 || 36415 || exocytosis* || inositol or phosphatidylinositol phosphatase activity* || || || || || YKL212W || YKL212W||ebi.ac.uk:Database:sgd;A_06_P4624||www.chem.agilent.com:Database:agp || || || || || || 1081361	-0.09	-0.04	-0.15	-0.11	-0.09	-0.18	0.05	-0.06	-0.11	-0.14	-0.11	0.11	-0.1	-0.16	0.04	0.02	0.22	-0.09	0.31	-0.12	-0.02	-0.01	-0.04	-0.08	0.04	-0.2	-0.2	0.2	0.01	-0.04	0.15	-0.09	-0.07	-0.16	0.02	-0.07	0.02	-0.24	-0.3	-0.12	0.06	-0.03	-0.04	-0.3	-0.15	-0.08	-0.01	-0.04
A_06_P3485	MES1 || 7 || C || 1021859 || 1019604 || translation* || nucleotide binding* || || || || || YGR264C || YGR264C||ebi.ac.uk:Database:sgd;A_06_P3485||www.chem.agilent.com:Database:agp || || || || || || 1081362	-0.1	-0.02	-0.16	-0.16	-0.07	-0.1	-0.17	-0.07	-0.11	-0.13	-0.17	-0.06	-0.21	-0.18	-0.11	-0.17	-0.11	-0.29	-0.12	-0.09	0.02	-0.01	-0.09	-0.13	-0.05	-0.24	-0.26	-0.11	-0.01	-0.04	-0.08	-0.33	-0.21	-0.2	-0.23	-0.12	-0.07	-0.07	-0.22	-0.35	0	-0.08	-0.08	-0.33	-0.19	-0.09	-0.08	-0.07
A_06_P3045	LIF1 || 7 || W || 343322 || 344587 || response to DNA damage stimulus* || chromatin binding || || || || || YGL090W || YGL090W||ebi.ac.uk:Database:sgd;A_06_P3045||www.chem.agilent.com:Database:agp || || || || || || 1081363	0.01	-0.07	0.04	0.1	0.15	0.1	-0.01	0.15	0.12	0.04	0.04	-0.02	0.02	0.07	-0.04	0	0.1	0.04	0.09	0.06	0.23	0.06	0.04	0.04	0.11	-0.03	-0.01	-0.08	0.19	-0.07	-0.11	-0.06	-0.07	-0.25	0.06	0.01	-0.06	-0.12	0.06	-0.21	-0.08	-0.17	0.08	0.12	0.06	0.09	0.06	0.08
A_06_P4332	GRR1 || 10 || C || 594320 || 590865 || response to DNA damage stimulus* || protein binding* || || || || || YJR090C || YJR090C||ebi.ac.uk:Database:sgd;A_06_P4332||www.chem.agilent.com:Database:agp || || || || || || 1081364	0.21	0.06	0.24	0.2	0.23	0.19	-0.02	0.23	0.26	0.07	0.03	0.01	0.04	0.02	0.04	0.16	-0.12	0.16	-0.27	0.05	-0.05	0.06	0	0.01	0.06	0.1	0.07	-0.04	0.03	0.11	-0.01	0.05	0.03	-0.01	0.09	0.04	0.08	0.34	0.4	0.17	-0.05	-0.03	0.2	0.21	-0.01	-0.06	0.21	0.08
A_06_P4962	|| 12 || C || 439824 || 437632 || biological_process || molecular_function || || || || || YLR149C || YLR149C||ebi.ac.uk:Database:sgd;A_06_P4962||www.chem.agilent.com:Database:agp || || || || || || 1081365	-0.31	-0.27	-0.24	-0.29	-0.17	-0.26	-0.77	-0.26	-0.22	0.08	0.09	0.06	-0.02	0	0.4	-0.25	-0.18	-0.15	-0.3	0.1	0.05	0.01	-0.02	0	0	0.29	0.22	0.01	0.11	0.21	0.07	0.21	0.06	-0.21	-0.1	-0.07	0.05	-0.12	-0.3	-0.24	0.22	0.22	-0.25	-0.34	0.06	0	-0.23	-0.2
A_06_P1081	|| 1 || C || 39047 || 38697 || || || || || || || YAL056C-A || YAL056C-A||ebi.ac.uk:Database:sgd;A_06_P1081||www.chem.agilent.com:Database:agp || || || || || || 1081366	-0.54	-0.62	-0.53	-0.5	-0.47	-0.55	0.1	-0.42	-0.5	0.05	0	-0.06	0.02	0.04	-0.04	-0.1	-0.31	-0.57	-0.32	0.02	-0.13	-0.09	0.02	0	-0.04	0.14	0.06	-0.21	-0.16	-0.04	-0.19	0.26	0.23	-0.27	-0.15	0.1	0.01	-0.22	-0.14	-0.33	0.22	0.15	-0.47	-0.56	-0.06	-0.13	-0.45	-0.45
A_06_P3706	|| 8 || C || 367895 || 365343 || biological_process || molecular_function || || || || || YHR131C || YHR131C||ebi.ac.uk:Database:sgd;A_06_P3706||www.chem.agilent.com:Database:agp || || || || || || 1081367	0.31	0.41	0.34	0.4	0.28	0.39	0.13	0.35	0.37	0.15	0.06	-0.17	0.11	0.13	-0.11	0.21	0.42	0.22	0.34	0.14	0.09	-0.19	0.12	0.13	-0.18	0.14	0.15	-0.21	0.1	0.06	-0.18	0.08	0	0.15	0.28	0.18	-0.13	-0.03	-0.03	-0.27	0.12	0.14	0.43	0.39	0.16	0.15	0.42	0.35
A_06_P4034	|| 10 || C || 411126 || 410929 || || || || || || || YJL012C-A || YJL012C-A||ebi.ac.uk:Database:sgd;A_06_P4034||www.chem.agilent.com:Database:agp || || || || || || 1081368	0.13	0.08	0.16	0.11	0.08	0.1	0.15	0.1	0.12	0.09	0.07	0.2	0.09	0.05	0.21	0.19	0.14	0.18	0.23	0.06	0.07	0.13	0.07	0.06	0.16	0.1	0.09	0.22	0.09	0.13	0.25	0.12	0.01	0.17	-0.15	-0.01	0.16	0.26	0.19	0.42	-0.01	0.14	0.1	0.19	0.05	0.05	0.15	0.13
A_06_P1700	SRB8 || 3 || W || 254368 || 258651 || transcription* || RNA polymerase II transcription mediator activity || || || || || YCR081W || YCR081W||ebi.ac.uk:Database:sgd;A_06_P1700||www.chem.agilent.com:Database:agp || || || || || || 1081369	-0.15	-0.23	-0.24	-0.23	-0.12	-0.2	0.14	-0.13	0	0	-0.01	-0.01	-0.06	-0.02	-0.07	-0.13	-0.22	0.16	0.44	-0.06	-0.01	-0.09	-0.02	-0.04	-0.06	0	0.08	-0.17	0.08	0.01	-0.15	0.18	0.12	0.07	0.1	0.06	-0.08	-0.11	-0.24	-0.22	0.12	0.21	-0.19	-0.22	-0.1	-0.02	-0.06	-0.13
A_06_P2906	|| 6 || W || 167881 || 168489 || biological_process || molecular_function || || || || || YFR012W || YFR012W||ebi.ac.uk:Database:sgd;A_06_P2906||www.chem.agilent.com:Database:agp || || || || || || 1081370	-0.75	-0.69	-0.71	-0.78	-0.73	-0.75	-0.15	-0.69	-0.83	-0.06	-0.05	0.06	-0.03	-0.05	0.04	-0.49	-0.49	-1.13	-0.58	-0.02	0.02	0.09	-0.11	-0.09	0.07	-0.06	-0.07	-0.02	-0.07	-0.04	-0.03	-0.08	-0.16	0.48	1.15	0.92	0.38	0.32	0.46	0.35	-0.15	-0.01	-0.83	-0.8	-0.07	-0.13	-0.73	-0.6
A_06_P3472	|| 7 || W || 995644 || 996234 || rRNA processing || molecular_function || || || || || YGR251W || YGR251W||ebi.ac.uk:Database:sgd;A_06_P3472||www.chem.agilent.com:Database:agp || || || || || || 1081371	0.13	0.08	0.11	0.14	0.14	0.1	0.48	0.22	0.16	-0.05	-0.08	0.02	-0.02	0	0.05	-0.02	0.02	0.01	0.19	0.03	0	0.02	-0.07	-0.01	0.03	-0.01	-0.02	-0.06	-0.17	-0.12	-0.01	-0.03	-0.05	0.14	-0.13	-0.1	0.02	-0.29	-0.31	-0.24	-0.04	-0.07	0.29	0.22	0	-0.04	0.29	0.19
A_06_P1672	IMG1 || 3 || C || 210419 || 209910 || translation || structural constituent of ribosome || || || || || YCR046C || YCR046C||ebi.ac.uk:Database:sgd;A_06_P1672||www.chem.agilent.com:Database:agp || || || || || || 1081372	-0.12	-0.26	-0.17	-0.19	0	-0.04	0.35	-0.05	-0.14	0.07	0.11	-0.03	0.21	0.19	0.04	-0.06	-0.05	-0.11	0.3	-0.17	-0.13	-0.1	0.14	0.11	-0.1	0	0.17	-0.08	-0.12	-0.08	-0.08	0.26	0.37	-0.03	1.52	0.25	0.05	-0.35	-0.26	-0.35	0.15	0.21	-0.13	-0.09	0.08	0.08	-0.02	0.06
A_06_P3400	OKP1 || 7 || C || 854900 || 853680 || cell cycle* || protein binding || || || || || YGR179C || YGR179C||ebi.ac.uk:Database:sgd;A_06_P3400||www.chem.agilent.com:Database:agp || || || || || || 1081373	0.25	0.27	0.3	0.32	0.3	0.34	0.17	0.32	0.35	0.06	0.08	-0.07	0.18	0.21	-0.01	0.38	0.1	0.36	0.02	0.07	0.06	0.04	0.09	0.08	0.09	0.16	0.24	-0.03	0.14	0.14	0.01	0.28	0.23	0.01	0.14	0.14	0.01	-0.06	-0.18	-0.13	0.26	0.23	0.35	0.15	0.12	0.08	0.34	0.38
A_06_P6532	|| 15 || W || 651859 || 652164 || || || || || || || YOR170W || YOR170W||ebi.ac.uk:Database:sgd;A_06_P6532||www.chem.agilent.com:Database:agp || || || || || || 1081374	-0.02	-0.01	-0.02	-0.07	0.15	0.07	-0.28	0.06	0.04	0.02	-0.09	-0.05	0.04	-0.02	-0.11	0.03	0.03	-0.01	-0.16	0.05	0.03	0.15	-0.06	-0.06	0.26	-0.01	-0.03	0.06	0.07	0.13	0.02	-0.08	-0.06	-0.03	0.17	0.01	0.02	0.06	0.18	-0.32	-0.02	-0.02	0.04	0.08	-0.03	0.07	0.08	0.15
A_06_P5750	GAS1 || 13 || W || 887002 || 888681 || cell wall organization and biogenesis* || GPI anchor binding* || || || || || YMR307W || YMR307W||ebi.ac.uk:Database:sgd;A_06_P5750||www.chem.agilent.com:Database:agp || || || || || || 1081375	0.09	0.19	0.08	0.16	0.13	0.09	0.03	0.1	0.09	-0.08	-0.1	-0.08	-0.08	-0.11	-0.22	0.16	0.03	-0.16	0.01	-0.12	-0.06	-0.18	-0.03	-0.14	-0.21	-0.23	-0.23	-0.15	-0.11	-0.15	-0.15	-0.2	-0.14	0.16	0.06	-0.22	-0.19	0.66	0.56	0.35	-0.06	-0.14	0.23	0.05	-0.16	-0.16	-0.09	0.07
A_06_P6297	NDJ1 || 15 || C || 117454 || 116396 || meiosis* || telomeric DNA binding || || || || || YOL104C || YOL104C||ebi.ac.uk:Database:sgd;A_06_P6297||www.chem.agilent.com:Database:agp || || || || || || 1081376	0.04	0.19	0.22	0.12	0.27	0.13	-0.07	0.14	0.12	0.04	0.08	0.09	0.06	0.06	-0.07	0.27	0.3	-0.22	0.05	0.02	0.14	0.08	0.06	0.11	0.08	-0.03	-0.12	0.08	0.09	0.09	0.07	-0.11	-0.07	0.2	0.3	0.1	0.03	-0.01	0.03	-0.17	-0.09	0.04	0.23	0.19	0.05	0.12	0.3	0.29
A_06_P4363	|| 10 || W || 647120 || 647470 || mitochondrion organization and biogenesis* || molecular_function || || || || || YJR120W || YJR120W||ebi.ac.uk:Database:sgd;A_06_P4363||www.chem.agilent.com:Database:agp || || || || || || 1081377	-0.04	0	0	-0.09	-0.05	-0.2	0.12	-0.03	-0.2	-2.28	-0.01	-0.91	-1.91	-1.98	-2.16	-0.06	-0.13	-0.21	-0.19	-2.38	-2.41	-1.08	-1.69	-1.74	-0.86	-2	-1.81	-0.55	-0.61	-0.83	-1.17	-2.24	-2.16	-0.25	0.4	-2.1	-1.84	-1.75	-1.92	-0.37	-2.19	-2.3	0.01	-0.1	0.35	-1.69	0.05	-0.07
A_06_P5739	LIP1 || 13 || W || 863818 || 864270 || ceramide biosynthetic process || sphingosine N-acyltransferase activity || || || || || YMR298W || YMR298W||ebi.ac.uk:Database:sgd;A_06_P5739||www.chem.agilent.com:Database:agp || || || || || || 1081378	0.03	0.08	0.07	0.07	0.15	0.13	-0.04	0.07	0.12	0.03	0.02	0	-0.04	-0.04	-0.05	0.09	-0.06	-0.23	-0.14	0.06	0.08	-0.07	0.07	0.05	-0.03	-0.06	-0.1	-0.09	-0.01	-0.01	-0.15	0.04	0.07	0.5	0.01	-0.04	-0.06	0.86	0.58	0.49	0.18	0.15	0.07	0.13	0.02	0.01	0.05	0.09
A_06_P2505	EMI1 || 4 || C || 1471055 || 1470492 || meiosis* || molecular_function || || || || || YDR512C || YDR512C||ebi.ac.uk:Database:sgd;A_06_P2505||www.chem.agilent.com:Database:agp || || || || || || 1081379	0.12	0.07	0.01	0.14	-0.1	0.03	0.28	0.14	-0.05	-0.02	-0.06	0.03	-0.06	-0.04	0.09	-0.06	0.1	0.07	0.27	-0.01	0.02	0.02	-0.03	-0.04	0.05	-0.01	0	-0.04	-0.16	-0.01	0.04	-0.01	-0.07	0.02	-0.29	-0.13	0.09	0.22	0.43	0.27	0.08	0.05	0.12	0.11	-0.01	-0.09	0.01	-0.18
A_06_P6394	HMS1 || 15 || C || 391075 || 389771 || transcription* || ATP binding* || || || || || YOR032C || YOR032C||ebi.ac.uk:Database:sgd;A_06_P6394||www.chem.agilent.com:Database:agp || || || || || || 1081380	0.18	0.23	0.21	0.23	0.22	0.19	0.08	0.2	0.23	-0.04	-0.04	-0.03	-0.07	-0.03	-0.09	0.2	0.24	0.48	0.36	0.03	0.07	0.03	-0.01	0.03	0.02	-0.06	-0.07	-0.13	-0.19	-0.08	-0.15	-0.04	-0.07	0.2	0	-0.07	-0.05	-0.1	-0.2	-0.28	-0.04	-0.02	0.17	0.23	-0.05	-0.01	0.21	0.07
A_06_P6934	SPT14 || 16 || W || 218629 || 220087 || biosynthetic process* || transferase activity* || || || || || YPL175W || YPL175W||ebi.ac.uk:Database:sgd;A_06_P6934||www.chem.agilent.com:Database:agp || || || || || || 1081381	0.01	0.01	-0.06	-0.07	-0.07	0	-0.02	-0.04	-0.05	-0.03	-0.06	-0.08	-0.01	-0.03	-0.02	-0.15	-0.24	0.07	-0.14	0	-0.14	0.03	0	0.02	0.01	0	-0.01	-0.07	-0.18	-0.11	-0.03	-0.11	-0.08	-0.16	-0.17	-0.08	0.06	0.24	0.34	0.27	-0.14	-0.02	-0.12	0.01	-0.11	0.02	-0.09	0.01
A_06_P1511	POP4 || 2 || W || 728880 || 729719 || rRNA processing* || ribonuclease activity* || || || || || YBR257W || YBR257W||ebi.ac.uk:Database:sgd;A_06_P1511||www.chem.agilent.com:Database:agp || || || || || || 1081382	0.11	-0.03	0.04	0.07	0.03	0.05	0.26	-0.14	-0.05	0.07	0.01	-0.1	-0.02	0.02	-0.08	-0.15	0	0.2	-0.01	-0.01	-0.1	-0.07	-0.02	0.01	-0.07	0.14	0.11	-0.1	-0.15	-0.06	-0.1	0.07	-0.01	0.01	-0.2	-0.08	-0.05	-0.22	-0.16	-0.3	-0.01	-0.06	0	0.1	0	-0.05	0	0.06
A_06_P4494	HOT13 || 11 || W || 280153 || 280503 || transport* || molecular_function* || || || || || YKL084W || YKL084W||ebi.ac.uk:Database:sgd;A_06_P4494||www.chem.agilent.com:Database:agp || || || || || || 1081383	0.02	0.12	0.03	-0.01	-0.03	0.04	0.04	-0.03	-0.03	-0.12	-0.11	0.03	-0.13	-0.11	-0.05	-0.03	0.01	0.16	0.07	-0.16	-0.28	-0.02	0	0.01	-0.11	-0.17	-0.02	-0.02	-0.09	-0.08	0.01	-0.01	-0.04	0.27	0.09	-0.1	-0.04	-0.34	-0.66	-0.14	-0.13	0.18	-0.03	-0.05	-0.14	-0.04	0.05	0.06
A_06_P1221	AVT5 || 2 || W || 49571 || 50950 || transport* || transporter activity* || || || || || YBL089W || YBL089W||ebi.ac.uk:Database:sgd;A_06_P1221||www.chem.agilent.com:Database:agp || || || || || || 1081384	-0.32	-0.38	-0.25	-0.32	-0.32	-0.41	-0.31	-0.32	-0.35	-0.08	-0.11	0.17	-0.12	-0.13	0.18	-0.28	-0.28	-0.15	-0.48	-0.06	-0.23	0.13	-0.12	-0.08	0.09	-0.03	-0.03	0.14	-0.28	-0.18	0.19	0.02	-0.08	0.12	-0.01	-0.19	0.14	-0.37	-0.22	0.07	-0.12	-0.1	-0.33	-0.31	-0.15	-0.19	0.01	-0.53
A_06_P2199	|| 4 || W || 871071 || 871298 || biological_process || molecular_function || || || || || YDR210W || YDR210W||ebi.ac.uk:Database:sgd;A_06_P2199||www.chem.agilent.com:Database:agp || || || || || || 1081385	-0.07	0.01	-0.13	-0.11	-0.14	-0.17	-0.09	-0.14	-0.14	-0.02	-0.01	-0.18	-0.01	-0.03	-0.18	-0.13	0.01	0.13	0.08	0	0.09	-0.1	0.05	0.07	-0.13	-0.05	-0.01	-0.14	0.1	-0.18	-0.18	-0.09	-0.03	-0.3	0.01	0	-0.18	0.09	0.11	0.12	-0.11	0.06	-0.11	-0.08	0	0.06	-0.14	-0.15
A_06_P4579	TPK3 || 11 || C || 135710 || 134514 || protein amino acid phosphorylation* || nucleotide binding* || || || || || YKL166C || YKL166C||ebi.ac.uk:Database:sgd;A_06_P4579||www.chem.agilent.com:Database:agp || || || || || || 1081386	-0.14	-0.06	-0.14	-0.16	-0.17	-0.18	0.13	-0.08	-0.12	0.1	0.08	-0.14	0.07	0.09	-0.16	-0.14	-0.24	-0.21	-0.19	0.09	0.05	-0.06	0.09	0.13	-0.09	0.12	0.14	-0.18	0.04	0.03	-0.16	0.04	0.06	-0.01	0.2	0.12	-0.11	-0.08	-0.06	-0.18	0.02	0.27	-0.04	-0.15	0.1	0.15	0.12	0.02
A_06_P3647	OSH3 || 8 || W || 242584 || 245574 || transport* || phosphatidylinositol binding* || || || || || YHR073W || YHR073W||ebi.ac.uk:Database:sgd;A_06_P3647||www.chem.agilent.com:Database:agp || || || || || || 1081387	-0.21	-0.22	-0.21	-0.21	-0.12	-0.13	-0.2	-0.15	-0.17	0.14	0.13	0.09	0.12	0.13	0.1	-0.18	-0.15	-0.02	-0.19	0.11	0.11	0.08	0.13	0.09	0.07	0.04	0.03	0.03	0.02	0.06	0.08	0.09	0.1	-0.08	0.04	0.11	0.08	-0.06	-0.09	-0.11	0.16	0.04	-0.15	-0.24	0.13	0.13	-0.16	-0.11
A_06_P4619	|| 11 || W || 48195 || 48956 || biological_process || molecular_function || || || || || YKL207W || YKL207W||ebi.ac.uk:Database:sgd;A_06_P4619||www.chem.agilent.com:Database:agp || || || || || || 1081388	0.07	0.11	0.07	0.06	0.01	0.04	0.26	0.08	-0.04	-0.03	-0.03	0.28	-0.02	-0.05	0.22	0.01	-0.02	0.06	0.05	-0.01	0.01	0.06	-0.02	0.03	0.13	-0.04	-0.06	0.26	-0.01	0.02	0.26	0	0	-0.06	-0.09	-0.12	0.21	-0.16	-0.24	0.04	0.12	0.02	0.03	-0.07	-0.06	-0.07	0.07	0.08
A_06_P1956	|| 4 || W || 62012 || 62563 || || || || || || || YDL221W || YDL221W||ebi.ac.uk:Database:sgd;A_06_P1956||www.chem.agilent.com:Database:agp || || || || || || 1081389	-0.33	-0.79	-0.41	-0.39	-0.47	-0.5	-0.23	-0.48	-0.48	-0.06	-0.02	0.06	0.03	0.06	0.2	-0.51	-0.06	-0.47	-0.21	-0.26	-0.31	-0.1	-0.12	-0.08	-0.13	0.09	0.19	0.16	0.41	0.23	0.22	0.19	0.27	-0.21	-0.84	0.17	0.1	0.06	0.3	0.32	0.1	0.23	-0.49	-0.37	-0.06	-0.03	-0.49	-0.44
A_06_P2465	TRS31 || 4 || W || 1403314 || 1404165 || transport* || Ras guanyl-nucleotide exchange factor activity || || || || || YDR472W || YDR472W||ebi.ac.uk:Database:sgd;A_06_P2465||www.chem.agilent.com:Database:agp || || || || || || 1081390	-0.29	-0.2	-0.29	-0.35	-0.24	-0.33	-0.39	-0.27	-0.26	0.06	0	0.1	0	0.02	0.03	-0.41	-0.15	-0.15	-0.25	0	-0.06	0.07	0.04	0.03	0.13	-0.08	-0.06	0.13	0.03	-0.15	0.12	-0.1	0.04	0.09	0	0.07	0.05	0.31	0.32	0.28	-0.05	-0.12	-0.2	-0.38	-0.02	0.05	-0.22	-0.25
A_06_P6907	PPT2 || 16 || C || 272814 || 272293 || lipid biosynthetic process* || transferase activity* || || || || || YPL148C || YPL148C||ebi.ac.uk:Database:sgd;A_06_P6907||www.chem.agilent.com:Database:agp || || || || || || 1081391	0.19	0.33	0.17	0.22	0.34	0.26	-0.12	0.23	0.29	-0.08	-0.11	0.04	-0.09	-0.12	0.07	0.29	0.11	0.12	0.07	-0.09	-0.17	-0.04	-0.16	-0.12	0.02	-0.12	-0.08	0.18	0.13	-0.05	0.2	-0.18	-0.14	-0.14	0.07	-0.05	0.05	0.27	0.16	0.41	-0.2	-0.27	0.25	0.26	-0.12	-0.08	0.34	0.37
A_06_P2016	MIC14 || 4 || W || 503495 || 503860 || biological_process || molecular_function || || || || || YDR031W || YDR031W||ebi.ac.uk:Database:sgd;A_06_P2016||www.chem.agilent.com:Database:agp || || || || || || 1081392	-0.19	-0.22	-0.21	-0.18	-0.19	-0.23	-0.31	-0.33	-0.24	0.06	-0.01	-0.08	0.08	0.04	-0.08	-0.14	-0.07	-0.06	-0.32	0.04	0.19	0.05	0.01	-0.03	-0.02	0.01	-0.03	-0.17	0.16	0.2	-0.06	-0.03	-0.02	-0.23	-0.36	0.06	0.03	0.23	0.37	0.23	-0.04	0.1	-0.24	-0.12	0.03	0.05	-0.14	-0.2
A_06_P6099	EGT2 || 14 || W || 24047 || 27172 || cell cycle* || cellulase activity || || || || || YNL327W || YNL327W||ebi.ac.uk:Database:sgd;A_06_P6099||www.chem.agilent.com:Database:agp || || || || || || 1081393	-0.36	-0.29	-0.49	-0.45	-0.42	-0.43	-0.07	-0.41	-0.47	-0.12	-0.07	-0.03	-0.14	-0.09	0.01	-0.48	-0.54	0.07	0.06	-0.12	-0.17	-0.12	-0.09	-0.1	-0.14	-0.1	-0.05	0.05	-0.09	0.15	0.01	0.01	-0.11	-0.17	0.25	-0.1	-0.03	-0.24	-0.12	-0.19	-0.02	0	-0.44	-0.38	-0.21	-0.17	-0.4	-0.25
A_06_P3083	CWC23 || 7 || C || 270150 || 269299 || biological_process* || molecular_function* || || || || || YGL128C || YGL128C||ebi.ac.uk:Database:sgd;A_06_P3083||www.chem.agilent.com:Database:agp || || || || || || 1081394	0.19	0.19	0.1	0.22	0.2	0.22	0.29	0.39	0.2	-0.17	-0.06	-0.05	-0.16	-0.14	-0.1	-0.28	-0.4	-0.33	-0.29	-0.15	-0.14	-0.03	-0.07	-0.09	0.02	-0.03	0.11	-0.14	0	0.07	-0.08	0.04	0.08	0.17	0.02	-0.16	-0.07	-0.25	-0.57	-0.26	0.2	0.12	0.2	0.24	-0.11	-0.08	-0.21	-0.23
A_06_P4813	|| 12 || C || 153976 || 151388 || biological_process* || molecular_function || || || || || YLR001C || YLR001C||ebi.ac.uk:Database:sgd;A_06_P4813||www.chem.agilent.com:Database:agp || || || || || || 1081395	-0.15	-0.1	-0.06	-0.29	-0.17	-0.19	-0.07	-0.13	-0.06	0.05	0.07	0.06	0.1	0.01	0.4	0.18	-0.13	0.04	-0.02	0.01	-0.02	0.11	-0.02	-0.02	0.12	0.02	0.03	0.09	0.25	0.15	0.14	-0.06	-0.09	0.11	0.33	0.02	0.13	-0.11	0.12	-0.04	-0.06	0.05	-0.21	-0.23	0.05	0.07	-0.05	-0.12
A_06_P2476	KRE2 || 4 || W || 1421149 || 1422477 || protein amino acid glycosylation* || transferase activity* || || || || || YDR483W || YDR483W||ebi.ac.uk:Database:sgd;A_06_P2476||www.chem.agilent.com:Database:agp || || || || || || 1081396	-0.1	-0.09	-0.21	-0.17	-0.2	-0.1	-0.04	-0.13	-0.07	0.05	0.03	0.14	0.12	0.1	0.16	-0.19	0.13	-0.33	0.21	0.1	0.13	0.04	0.01	0.06	0.11	0.05	0.15	0.24	-0.03	0.11	0.24	0.11	0.22	0.01	-0.06	0.13	0.07	0.45	0.32	0.49	0.24	0.18	-0.16	-0.26	0.08	0.08	-0.05	-0.1
A_06_P6187	AIF1 || 14 || C || 778738 || 777602 || electron transport* || oxidoreductase activity* || || || || || YNR074C || YNR074C||ebi.ac.uk:Database:sgd;A_06_P6187||www.chem.agilent.com:Database:agp || || || || || || 1081397	-0.03	-0.02	-0.14	-0.07	0.01	-0.06	0.26	0	-0.03			-0.07	1.29							-0.07	0.04	-0.26	0.03	-0.02	-0.18	0.22	0.06	-0.06	0.04	0.16	-0.11			-0.02		0	0.03			0.19			0.04	0.07	-0.09	-0.1	-1.06	-1.11
A_06_P4204	|| 10 || C || 85750 || 85433 || || || || || || || YJL182C || YJL182C||ebi.ac.uk:Database:sgd;A_06_P4204||www.chem.agilent.com:Database:agp || || || || || || 1081398	-0.3	-0.27	-0.35	-0.38	-0.43	-0.29	-0.24	-0.37	-0.39	-0.05	-0.08	-0.01	-0.02	-0.05	-0.03	0.21	-0.15	0.1	-0.1	-0.1	0	0.04	-0.12	-0.1	-0.04	-0.11	-0.12	-0.16	0.02	0	-0.09	-0.22	-0.1	-0.12	0.68	-0.14	-0.02	0.63	0.57	0.32	0.09	0.01	-0.28	-0.4	-0.12	-0.13	-0.21	-0.14
A_06_P3512	|| 7 || W || 1075488 || 1075931 || || || || || || || YGR290W || YGR290W||ebi.ac.uk:Database:sgd;A_06_P3512||www.chem.agilent.com:Database:agp || || || || || || 1081399	0.12	0.13	0.02	0.14	0.17	0.11	0.17	0.12	0.13	0.05	0.08	0.02	0.03	0.04	-0.04	-0.06	-0.05	0.05	-0.07	-0.03	0.04	-0.18	0.04	-0.01	-0.11	0.04	-0.08	-0.04	0.2	0.13	0.01	0.15	0.09	-0.11	0.11	0.08	-0.03	0.22	0.13	-0.05	0.08	0.26	0.2	0.14	-0.07	-0.08	0.14	0.18
A_06_P6999	YAR1 || 16 || W || 99484 || 100086 || response to oxidative stress* || molecular_function || || || || || YPL239W || YPL239W||ebi.ac.uk:Database:sgd;A_06_P6999||www.chem.agilent.com:Database:agp || || || || || || 1081400	0.23	0.17	0.17	0.14	0.24	0.34	0.22	0.26	0.22	0.05	0.09	0.04	0.11	0.12	0.09	0.26	0.16	0.1	0.23	0.09	-0.13	0.06	0.09	0.1	0.12	0.07	0.04	0.04	-0.26	-0.23	0.06	-0.01	-0.04	0.18	-0.05	0.1	0.04	0.21	0.12	0.4	-0.12	-0.07	0.21	0.26	0.1	0.16	0.29	0.31
A_06_P1721	|| 3 || C || 302218 || 301268 || biological_process || molecular_function || || || || || YCR100C || YCR100C||ebi.ac.uk:Database:sgd;A_06_P1721||www.chem.agilent.com:Database:agp || || || || || || 1081401	0.04	-0.2	-0.07	0.01	0.1	0.06	0.33	0.11	0.01	-0.06	-0.09	0.05	-0.08	-0.06	-0.06	-0.14	-0.08	-0.03	0.24	-0.15	-0.18	-0.05	0	-0.07	0.02	-0.15	-0.11	0.08	0.08	-0.17	-0.01	-0.2	-0.16	-0.08	0.14	-0.11	-0.05	-0.11	-0.19	-0.24	-0.15	-0.29	0.08	0.13	-0.21	-0.12	0.14	-0.05
A_06_P1855	|| 4 || W || 240259 || 241197 || metabolic process || oxidoreductase activity* || || || || || YDL124W || YDL124W||ebi.ac.uk:Database:sgd;A_06_P1855||www.chem.agilent.com:Database:agp || || || || || || 1081402	0.05	-0.06	0	-0.01	0.04	0.01	0.19	-0.08	0.06	0.01	0.03	-0.04	-0.02	0	-0.05	-0.05	-0.16	-0.14	-0.36	0	0.19	-0.03	0.02	-0.03	-0.01	-0.01	0.06	0	0.24	-0.01	0	0.04	0.06	-0.02	0.07	0.02	-0.07	0.24	0.46	0.24	0.05	0.26	0	0.03	0	0.07	0.14	-0.04
A_06_P7057	|| 16 || W || 584306 || 584560 || || || || || || || YPR012W || YPR012W||ebi.ac.uk:Database:sgd;A_06_P7057||www.chem.agilent.com:Database:agp || || || || || || 1081403	0.04	0.15	-0.03	-0.07	0.01	-0.05	-0.01	0.06	-0.08	-0.06	-0.04	0.07	-0.08	-0.06	-0.01	0.34	0.22	-0.11	-0.28	0.02	0.01	0.02	0.02	0.07	0.09	-0.11	-0.06	0.02	-0.11	-0.08	0.04	-0.02	-0.18	0.15	0.3	-0.06	-0.02	0.27	0.12	0.3	-0.13	-0.15	0.11	-0.04	-0.03	-0.02	0.22	0.14
A_06_P1529	RIF1 || 2 || C || 757101 || 751351 || cell cycle* || protein binding* || || || || || YBR275C || YBR275C||ebi.ac.uk:Database:sgd;A_06_P1529||www.chem.agilent.com:Database:agp || || || || || || 1081404	-0.17	-0.41	-0.25	-0.27	-0.11	-0.23	0.04	-0.1	-0.16	0.06	0.12	-0.09	0.19	0.23	0	-0.25	-0.03	-0.34	-0.22	-0.05	0.02	-0.04	0.03	0.08	-0.07	0.11	0.13	0.04	0.26	0.07	0	0.04	0.09	-0.14	-0.01	0.1	-0.03	-0.14	-0.11	-0.14	-0.03	-0.04	-0.12	-0.02	0.02	0.03	-0.02	-0.21
A_06_P4019	|| 9 || C || 435980 || 435270 || biological_process* || molecular_function* || || || || || YIR042C || YIR042C||ebi.ac.uk:Database:sgd;A_06_P4019||www.chem.agilent.com:Database:agp || || || || || || 1081405	0.15	0.08	0.11	0.04	0.27	0.08	0.47	0.33	0.33	0	0.05	-0.14	-0.04	-0.06	-0.11	0.21	-0.02	-0.09	0.03	-0.09	-0.24	-0.25	-0.08	-0.11	-0.25	0.08	0.08	-0.22	-0.2	-0.12	-0.22	0.11	0.03	-0.12	-0.21	-0.1	-0.05	-0.15	0.01	0.06	0.02	0.07	0.23	0.26	-0.13	-0.22	0.32	0.17
A_06_P1300	|| 2 || C || 340749 || 339673 || biological_process || molecular_function || || || || || YBR053C || YBR053C||ebi.ac.uk:Database:sgd;A_06_P1300||www.chem.agilent.com:Database:agp || || || || || || 1081406	0.09	-0.01	0.07	0.1	-0.01	-0.06	-0.04	-0.07	0.03	-0.02	-0.05	0.03	-0.01	-0.05	-0.08	-0.03	0.11	0.17	-0.02	0.06	-0.11	0	-0.05	-0.03	0.02	0.08	0.12	0.09	0.06	0	0.07	0	-0.03	0.08	-0.2	-0.09	-0.06	-0.29	-0.25	-0.03	-0.05	-0.12	0.07	0.07	-0.03	0	0.06	-0.19
A_06_P5219	DUS3 || 12 || C || 924448 || 922442 || metabolic process* || zinc ion binding* || || || || || YLR401C || YLR401C||ebi.ac.uk:Database:sgd;A_06_P5219||www.chem.agilent.com:Database:agp || || || || || || 1081407	0.24	0.11	0.33	0.32	0.05	0.37	0.39	0.29	0.48	-0.18	0.03	0.19	-0.03	-0.07	0.5	0.04	0.16	0.22	0.35	-0.41	-0.3	0.01	-0.03	0.01	0.04	-0.23	0.11	0.21	0.1	0.15	0.22	-0.08	0.02	0.05	0.22	-0.07	0.15	-0.3	-0.41	-0.23	-0.04	-0.12	0.34	0.05	0.07	-0.18	0.47	0.14
A_06_P1399	|| 2 || W || 536569 || 537459 || biological_process || molecular_function || || || || || YBR147W || YBR147W||ebi.ac.uk:Database:sgd;A_06_P1399||www.chem.agilent.com:Database:agp || || || || || || 1081408	-0.07	-0.24	-0.13	-0.11	-0.01	-0.12	-0.29	-0.05	-0.14	0.06	0.06	-0.03	0.15	0.18	0.08	-0.06	-0.03	-0.37	-0.29	0.03	0.03	0.01	-0.02	-0.03	0.04	0.17	0.24	0.15	0.46	0.2	0.14	0.11	0.04	0.15	0.36	0.19	0.05	-0.06	0.03	0.1	0.02	-0.05	-0.05	-0.04	-0.03	0.06	0.04	-0.14
A_06_P1450	|| 2 || C || 615851 || 615198 || biological_process || molecular_function || || || || || YBR197C || YBR197C||ebi.ac.uk:Database:sgd;A_06_P1450||www.chem.agilent.com:Database:agp || || || || || || 1081409	-0.03	-0.05	-0.02	-0.04	-0.06	-0.03	0.05	-0.17	-0.11	-0.01	-0.02	0.08	0.07	0.07	0.1	-0.14	0.06	0.01	0.05	0.01	-0.01	0.07	-0.01	0.03	0.12	0.1	0.13	0.15	0.06	-0.15	0.18	0.14	0.18	-0.14	0.16	-0.01	0.11	-0.35	-0.33	-0.04	0.02	-0.03	-0.07	0	-0.01	-0.03	0.01	0
A_06_P1339	NHP6B || 2 || C || 426483 || 426184 || transcription* || DNA binding* || || || || || YBR089C-A || YBR089C-A||ebi.ac.uk:Database:sgd;A_06_P1339||www.chem.agilent.com:Database:agp || || || || || || 1081410	0.16	0.17	0.21	0.21	0.23	0.21	0.06	0.02	0.17	0.07	0.03	-0.05	0.09	0.11	-0.02	0.17	0.12	0.38	0.09	0.06	-0.12	0.02	0.01	0.02	-0.04	0.25	0.16	0.02	-0.07	0.03	0.05	0.14	0.13	-0.09	-0.02	0.08	0.05	-0.21	-0.24	-0.14	0.03	-0.04	0.18	0.24	0.05	0.03	0.08	0.16
A_06_P1788	RAD59 || 4 || C || 344953 || 344237 || response to DNA damage stimulus* || protein binding* || || || || || YDL059C || YDL059C||ebi.ac.uk:Database:sgd;A_06_P1788||www.chem.agilent.com:Database:agp || || || || || || 1081411	0.27	-0.1	0.21	0.26	0.19	0.23	0.13	0.21	0.12	0.03	0.03	-0.08	0.06	0.04	-0.06	0.2	0.28	0.25	0.07	0.08	-0.02	-0.05	0.02	0.03	-0.05	0.16	0.23	-0.05	0.13	-0.06	0.02	0	0.03	-0.2	-0.07	0.07	-0.02	0.18	0.34	0.19	-0.12	-0.19	0.25	0.3	0.02	0.03	0.27	0.2
A_06_P6640	RFM1 || 15 || C || 844629 || 843697 || telomere maintenance* || unfolded protein binding || || || || || YOR279C || YOR279C||ebi.ac.uk:Database:sgd;A_06_P6640||www.chem.agilent.com:Database:agp || || || || || || 1081412	-0.04	-0.04	-0.07	-0.06	0.03	0	0.01	0	-0.02	0.1	0.05	-0.04	0.06	0.11	-0.01	0.02	-0.01	-0.33	0.03	0.06	0.08	0.02	0.04	0.05	-0.01	0.06	-0.08	0	-0.02	0.11	-0.03	-0.02	-0.03	0.02	-0.01	0.03	0.04	-0.15	-0.17	-0.23	-0.09	-0.02	-0.01	0.01	0.1	0.04	0.06	0.14
A_06_P1894	DHH1 || 4 || C || 171931 || 170411 || transport* || nucleotide binding* || || || || || YDL160C || YDL160C||ebi.ac.uk:Database:sgd;A_06_P1894||www.chem.agilent.com:Database:agp || || || || || || 1081413	0.08	0.02	0.03	0.01	0.1	0.09	0	0.07	0.02	-0.09	-0.12	-0.08	-0.18	-0.14	-0.09	-0.07	-0.25	0.03	-0.3	-0.06	-0.21	-0.05	-0.07	-0.05	-0.08	-0.06	-0.07	-0.23	-0.18	-0.27	-0.23	-0.17	-0.16	0.13	-0.09	-0.13	-0.08	0.19	0.18	0.15	-0.12	-0.24	0.04	0.07	-0.1	-0.08	0.01	-0.1
A_06_P5910	RLR1 || 14 || C || 365719 || 360926 || transcription* || DNA binding* || || || || || YNL139C || YNL139C||ebi.ac.uk:Database:sgd;A_06_P5910||www.chem.agilent.com:Database:agp || || || || || || 1081414	0.13	-0.01	0.07	0.13	0.13	0.14	0.15	0.06	0.14	0.14	0.11	0.04	0.12	0.14	0.07	0.14	-0.21	0.53	0.29	0.17	0.22	0.11	0	0.03	0.16	0.09	0.15	0.17	0.33	0.42	0.15	0.09	0.1	-0.17	0.21	0.16	0.08	0.19	-0.06	-0.04	0.27	0.26	0.02	0.08	0.09	0.12	0.03	0.16
A_06_P6454	ECM3 || 15 || W || 495128 || 496969 || cell wall organization and biogenesis || ATPase activity || || || || || YOR092W || YOR092W||ebi.ac.uk:Database:sgd;A_06_P6454||www.chem.agilent.com:Database:agp || || || || || || 1081415	-0.15	-0.08	0.02	-0.02	0.01	-0.03	-0.77	-0.11	-0.08	-0.01	-0.09	0.07	-0.01	-0.02	0.03	-0.15	-0.07	-0.04	-0.14	0.11	0.03	0.15	0	0.11	0.06	0.03	-0.02	0.01	-0.03	0.2	0.01	0.2	0.02	-0.3	0.19	-0.14	0.14	-0.09	0.07	-0.12	0.04	0.09	-0.04	0.02	-0.02	0.05	-0.08	0
A_06_P1519	TSC10 || 2 || W || 738577 || 739539 || metabolic process* || oxidoreductase activity* || || || || || YBR265W || YBR265W||ebi.ac.uk:Database:sgd;A_06_P1519||www.chem.agilent.com:Database:agp || || || || || || 1081416	-0.08	-0.11	-0.14	-0.18	-0.06	-0.08	0.02	-0.14	-0.15	-0.03	-0.01	0.08	-0.06	-0.02	0.08	-0.26	0.09	-0.1	-0.01	-0.08	-0.08	-0.02	-0.03	-0.06	0.02	0.01	0.01	0.1	-0.27	-0.17	0.1	0.08	0.08	0.04	0.04	-0.08	0.01	-0.32	-0.15	0	0.06	-0.02	-0.09	-0.05	-0.05	-0.06	-0.05	-0.02
A_06_P6361	RRP6 || 15 || W || 326833 || 329034 || ribosome biogenesis and assembly* || hydrolase activity* || || || || || YOR001W || YOR001W||ebi.ac.uk:Database:sgd;A_06_P6361||www.chem.agilent.com:Database:agp || || || || || || 1081417	-0.14	-0.02	-0.11	-0.17	-0.2	-0.23	-0.18	-0.23	-0.17	0.02	-0.02	0	0.05	0.06	-0.05	-0.05	-0.25	0.05	-0.22	0.04	-0.01	-0.03	-0.01	-0.06	-0.01	0.1	0.07	-0.06	0.09	0.04	-0.03	0.02	-0.03	-0.07	0.13	-0.02	-0.03	-0.27	-0.27	-0.27	-0.06	0	-0.15	-0.12	-0.02	0.01	-0.2	-0.07
A_06_P4578	|| 11 || C || 136028 || 135795 || || || || || || || YKL165C-A || YKL165C-A||ebi.ac.uk:Database:sgd;A_06_P4578||www.chem.agilent.com:Database:agp || || || || || || 1081418	-0.23	-0.16	-0.24	-0.22	-0.21	-0.18	0.02	-0.2	-0.19	-0.08	-0.05	0.19	-0.06	-0.09	0	-0.24	0.01	-0.15	0.12	-0.11	-0.05	0.05	-0.01	-0.05	0.14	-0.25	-0.25	0.16	-0.24	-0.29	0.1	-0.26	-0.16	0.26	0.01	-0.05	0.01	-0.19	-0.32	-0.02	-0.24	-0.18	-0.24	-0.25	-0.05	0.02	-0.1	-0.11
A_06_P5111	ATP14 || 12 || C || 722375 || 722001 || transport* || metal ion binding* || || || || || YLR295C || YLR295C||ebi.ac.uk:Database:sgd;A_06_P5111||www.chem.agilent.com:Database:agp || || || || || || 1081419	-0.01	0.06	-0.02	0.03	0.14	0.06	-0.28	0.02	0.06	-0.12	-0.1	-0.04	-0.03	-0.02	0.26	0.13	-0.01	0	-0.04	-0.17	-0.03	0.05	-0.07	-0.1	0	-0.03	0	0.04	0.12	0.09	0.12	-0.14	-0.2	-0.03	0.13	0.03	0.02	-0.13	-0.4	-0.12	0.03	0.02	0.04	-0.02	-0.1	-0.09	-0.05	0.16
A_06_P5846	IMP4 || 14 || W || 485608 || 486480 || ribosome biogenesis and assembly* || rRNA primary transcript binding* || || || || || YNL075W || YNL075W||ebi.ac.uk:Database:sgd;A_06_P5846||www.chem.agilent.com:Database:agp || || || || || || 1081420	-0.04	0.02	-0.06	-0.01	0.05	-0.02	-0.06	-0.01	-0.02	-0.03	-0.05	-0.06	0.02	0.16	-0.12	-0.07	0.18	0.46	0.78	-0.04	-0.03	-0.03	-0.01	0	0.01	-0.07	-0.02	-0.05	-0.08	-0.04	-0.01	-0.03	0.08	-0.03	-0.05	-0.01	-0.05	-0.2	-0.34	-0.27	0.1	0.06	0.02	-0.07	-0.01	0.04	0	0.08
A_06_P5984	VID27 || 14 || W || 247462 || 249810 || biological_process* || molecular_function || || || || || YNL212W || YNL212W||ebi.ac.uk:Database:sgd;A_06_P5984||www.chem.agilent.com:Database:agp || || || || || || 1081421	-0.01	0.05	0	0.07	0	-0.03	-0.09	-0.09	0.08	0.06	0.03	-0.15	-0.07	-0.03	-0.15	-0.08	-0.03	0.74	0.45	0.08	0.1	-0.06	0.01	0	-0.07	0.05	-0.02	-0.2	0.01	0.12	-0.16	0.08	0	0.06	0.15	-0.06	-0.14	-0.11	-0.15	-0.29	0.01	0.06	0.08	0.04	0.06	0.04	0.07	0.01
A_06_P6521	SME1 || 15 || C || 633567 || 633283 || mRNA processing* || RNA binding* || || || || || YOR159C || YOR159C||ebi.ac.uk:Database:sgd;A_06_P6521||www.chem.agilent.com:Database:agp || || || || || || 1081422	-0.33	-0.39	-0.43	-0.36	-0.37	-0.36	-0.22	-0.29	-0.41	0.01	0.05	0.06	0.05	0.05	0.06	-0.41	-0.08	-0.17	0.04	0.01	0.03	0.05	0.02	0.03	0.09	-0.02	-0.03	-0.01	-0.03	-0.08	0.01	-0.1	-0.03	-0.04	-0.18	-0.05	0.08	-0.2	-0.05	-0.13	-0.04	-0.02	-0.36	-0.3	0.01	0.05	-0.39	-0.4
A_06_P7045	CIT3 || 16 || W || 556374 || 557834 || tricarboxylic acid cycle* || transferase activity* || || || || || YPR001W || YPR001W||ebi.ac.uk:Database:sgd;A_06_P7045||www.chem.agilent.com:Database:agp || || || || || || 1081423	-0.03	0.03	0.08	-0.07	0.01	-0.04	0.13	-0.01	-0.01	0.01	0	0.06	0.03	0.01	0.1	-0.07	0.01	0.34	0.21	0.01	0	0.15	-0.04	-0.01	0.11	0.11	0.04	0.17	0.05	0.11	0.22	-0.02	0.05	-0.19	-0.16	0.03	0.2	0.26	0.31	0.47	0.01	-0.07	-0.04	0.08	-0.03	0.05	-0.13	-0.14
A_06_P2559	MMS21 || 5 || C || 121301 || 120498 || response to DNA damage stimulus* || metal ion binding* || || || || || YEL019C || YEL019C||ebi.ac.uk:Database:sgd;A_06_P2559||www.chem.agilent.com:Database:agp || || || || || || 1081424	0.2	0.22	0.24	0.22	0.28	0.19	0.29	0.21	0.31	-0.06	-0.04	0.03	-0.05	-0.01	0.16	0.25	0.07	0.38	-0.02	-0.08	-0.17	0.04	-0.07	-0.11	0.1	0.14	0.09	0.18	0.07	0.07	0.14	0.19	0.1	-0.02	-0.07	-0.04	0.17	-0.07	-0.21	0.16	0.07	0.12	0.2	0.08	0.01	-0.2	0.06	0.1
A_06_P6931	COX10 || 16 || C || 225740 || 224352 || heme biosynthetic process* || transferase activity* || || || || || YPL172C || YPL172C||ebi.ac.uk:Database:sgd;A_06_P6931||www.chem.agilent.com:Database:agp || || || || || || 1081425	-0.34	-0.24	-0.37	-0.34	-0.28	-0.31	-0.36	-0.3	-0.26	-0.06	-0.05	-0.14	-0.06	-0.08	-0.2	-0.37	-0.17	-0.17	-0.13	-0.02	0.05	0.04	-0.13	-0.02	0.01	0.04	0.02	-0.22	-0.04	-0.08	-0.17	0.02	-0.02	-0.42	-0.13	-0.07	-0.09	0.46	0.42	0.22	0.02	0.01	-0.35	-0.36	-0.08	-0.05	-0.28	-0.23
A_06_P6890	RPL5 || 16 || W || 303120 || 304013 || translation* || RNA binding* || || || || || YPL131W || YPL131W||ebi.ac.uk:Database:sgd;A_06_P6890||www.chem.agilent.com:Database:agp || || || || || || 1081426	0.22	0.25	0.22	0.16	0.25	0.21	-0.04	0.21	0.19	0.11	0.08	0.17	0.13	0.16	0.3	0.14	0.18	0.24	0.22	0.02	0.08	0.12	0.04	0.02	0.15	0.3	0.25	0.36	0.12	0.07	0.34	0.16	0.11	0.19	0.09	0.1	0.27	0.35	0.35	0.52	0.2	0.13	0.19	0.15	0.06	0.05	0.12	0.06
A_06_P4062	MHP1 || 10 || W || 361244 || 365440 || cell wall organization and biogenesis* || structural constituent of cytoskeleton || || || || || YJL042W || YJL042W||ebi.ac.uk:Database:sgd;A_06_P4062||www.chem.agilent.com:Database:agp || || || || || || 1081427	-0.35	-0.28	-0.24	-0.36	-0.13	-0.23	-0.17	-0.21	-0.32	0.05	0.03	0.08	0.04	0.06	0.06	-0.1	-0.17	-0.79	-0.26	0.04	0	0.1	0.04	0.01	0.07	0.12	0.14	0.08	0.12	-0.01	0.08	0.28	0.21	0.14	0.17	0.03	0.11	0.36	0.39	0.35	0.24	0.3	-0.28	-0.27	0.06	0.06	-0.16	-0.23
A_06_P1874	BPL1 || 4 || W || 203040 || 205112 || protein modification process* || catalytic activity* || || || || || YDL141W || YDL141W||ebi.ac.uk:Database:sgd;A_06_P1874||www.chem.agilent.com:Database:agp || || || || || || 1081428	-0.02	-0.34	-0.11	-0.08	-0.1	-0.07	-0.07	-0.08	-0.09	0.02	0.01	-0.06	0.04	0.02	-0.08	-0.12	-0.16	0.08	-0.29	-0.01	-0.08	-0.03	-0.02	-0.01	-0.02	0.01	0.02	-0.06	0.07	-0.03	-0.03	0.08	0.11	-0.05	-0.21	0.01	-0.08	0.34	0.5	0.21	0.1	0.04	-0.13	-0.13	0.02	0.04	-0.2	-0.15
A_06_P2422	TIF35 || 4 || C || 1325293 || 1324469 || translation* || nucleotide binding* || || || || || YDR429C || YDR429C||ebi.ac.uk:Database:sgd;A_06_P2422||www.chem.agilent.com:Database:agp || || || || || || 1081429	0.24	0.28	0.15	0.15	-0.13	0.19	0.17	0.21	0.25	0.05	0	-0.14	0.01	0.04	-0.16	0.05	0.18	0.36	0.36	-0.01	0.13	-0.18	0.01	0.02	-0.17	0.01	0.04	-0.15	0.02	0.07	-0.15	0.01	0.06	-0.15	0.93	0.04	-0.21	0.4	0.26	0.17	0.12	0.01	0.2	0.25	0.07	0.05	0.24	0.12
A_06_P4521	HAP4 || 11 || W || 231871 || 233535 || transcription* || DNA binding* || || || || || YKL109W || YKL109W||ebi.ac.uk:Database:sgd;A_06_P4521||www.chem.agilent.com:Database:agp || || || || || || 1081430	-0.08	-0.06	-0.03	0.01	-0.05	-0.01	-0.14	-0.05	-0.08	-0.11	-0.01	0	-0.12	-0.06	-0.06	-0.09	0	-0.14	0.03	-0.12	-0.19	-0.01	0.02	-0.03	-0.02	-0.16	-0.08	0.07	-0.06	-0.08	0.05	-0.05	-0.02	-0.14	-0.1	-0.09	-0.03	-0.25	-0.5	-0.18	-0.06	-0.06	-0.07	-0.06	0.01	-0.04	-0.03	0
A_06_P2129	DOP1 || 4 || C || 739994 || 734898 || cell morphogenesis* || molecular_function || || || || || YDR141C || YDR141C||ebi.ac.uk:Database:sgd;A_06_P2129||www.chem.agilent.com:Database:agp || || || || || || 1081431	-0.25	-0.31	-0.33	-0.29	-0.38	-0.26	-0.29	-0.28	-0.2	-0.14	0.09	-0.5	-0.12	-0.16	-0.65	-0.35	-0.19	-0.13	-0.07	0.05	-0.3	-0.66	0	0.09	-0.71	-0.17	0.04	-0.76	0.05	-0.16	-0.66	-0.1	-0.3	-0.69	-0.38	-0.22	-0.66	-0.05	0.02	-0.44	-0.42	-0.49	-0.36	-0.27	0.07	-0.3	-0.28	-0.29
A_06_P5968	SLZ1 || 14 || C || 271172 || 270276 || biological_process || molecular_function || || || || || YNL196C || YNL196C||ebi.ac.uk:Database:sgd;A_06_P5968||www.chem.agilent.com:Database:agp || || || || || || 1081432	-0.16	-0.3	-0.15	-0.14	-0.25	-0.15	-0.38	-0.21	-0.2	0.03	0.03	-0.06	0.05	0.05	0.02	-0.29	-0.35	0.24	0.39	0.07	0.16	0.01	-0.07	0.01	-0.01	0.17	0.14	-0.06	0.01	0.19	-0.01	0.24	0.17	-0.37	0.03	-0.02	0.02	-0.09	-0.11	-0.1	0.23	0.34	-0.2	-0.13	0	-0.01	-0.13	-0.25
A_06_P5069	|| 12 || C || 645955 || 645602 || || || || || || || YLR255C || YLR255C||ebi.ac.uk:Database:sgd;A_06_P5069||www.chem.agilent.com:Database:agp || || || || || || 1081433	0.11	0.15	0.11	0.09	-0.02	0.05	0.15	0.1	0	0.02	0.03	-0.03	0.01	0.01	0.27	0.02	0.17	0.45	0.35	0.02	-0.13	-0.08	-0.09	0.04	-0.08	0.08	-0.06	-0.15	-0.18	-0.24	-0.07	0.23	0.11	0.02	-0.28	-0.04	-0.06	-0.41	-0.38	-0.34	0	0.04	0.01	0.05	0.08	-0.01	0.08	-0.01
A_06_P5914	|| 14 || C || 357188 || 356796 || || || || || || || YNL143C || YNL143C||ebi.ac.uk:Database:sgd;A_06_P5914||www.chem.agilent.com:Database:agp || || || || || || 1081434	0	0.09	-0.02	0.03	0.13	0.02	-0.19	0.02	0.12	0.03	0.07	-0.12	0.15	0.15	-0.24	-0.05	-0.14	0.08	0.47	0.16	0.09	0.05	0.09	0.1	0.05	0.1	0.17	-0.06	0.19	0.2	-0.09	0.1	0.02	-0.13	0.16	0.01	-0.14	-0.09	-0.37	-0.41	0.23	0.15	0.01	0.07	0.1	0.14	-0.14	0.1
A_06_P5311	UNG1 || 13 || C || 230813 || 229734 || metabolic process* || hydrolase activity* || || || || || YML021C || YML021C||ebi.ac.uk:Database:sgd;A_06_P5311||www.chem.agilent.com:Database:agp || || || || || || 1081435	0.1	0.1	0.11	0.14	0.05	0.12	0.19	0.11	0.09	0.02	0.04	0.14	0.07	0.05	0.19	0.08	-0.1	0.17	-0.03	0.01	0.14	0.01	0.04	0.05	0.07	0.15	0.11	0.25	0.14	0.27	0.15	0.1	0.08	0.37	-0.15	-0.02	0.16	0.66	0.58	0.7	0.04	0.19	0.07	-0.13	0.06	-0.04	0.12	0.11
A_06_P6322	VPS68 || 15 || W || 77560 || 78114 || transport* || molecular_function || || || || || YOL129W || YOL129W||ebi.ac.uk:Database:sgd;A_06_P6322||www.chem.agilent.com:Database:agp || || || || || || 1081436	-0.32	-0.19	-0.27	-0.2	-0.23	-0.09	0.06	-0.23	-0.2	-0.08	-0.06	0.12	-0.07	-0.03	0.29	-0.21	-0.1	0.04	0.01	-0.09	0.02	0.04	-0.09	-0.04	0.12	-0.03	-0.06	0.09	-0.21	0.03	0.12	0.03	-0.1	0.14	-0.03	-0.1	0.21	-0.31	-0.4	0.05	-0.06	0.07	-0.18	-0.14	-0.14	-0.13	-0.15	-0.11
A_06_P6490	ADE2 || 15 || C || 566192 || 564477 || purine nucleotide biosynthetic process* || ATP binding* || || || || || YOR128C || YOR128C||ebi.ac.uk:Database:sgd;A_06_P6490||www.chem.agilent.com:Database:agp || || || || || || 1081437	0.23	0.18	0.11	0.18	0.13	0.15	0.29	0.19	0.41	-0.1	-0.1	-0.11	-0.14	-0.11	-0.17	0.02	0.18	0.15	0.09	-0.1	0.1	-0.05	-0.09	-0.11	-0.09	-0.17	-0.19	-0.07	0.1	-0.03	-0.1	-0.24	-0.21	-0.01	-0.24	-0.1	-0.12	-0.16	-0.29	-0.3	-0.17	-0.11	0.14	0.19	-0.12	-0.04	0.21	0.17
A_06_P4407	MET14 || 11 || C || 439028 || 438420 || response to drug* || nucleotide binding* || || || || || YKL001C || YKL001C||ebi.ac.uk:Database:sgd;A_06_P4407||www.chem.agilent.com:Database:agp || || || || || || 1081438	-0.46	-0.43	-0.29	-0.47	-0.49	-0.53	-0.31	-0.47	-0.51	-0.01	0.03	0.03	0.07	0.06	0.03	-0.4	-0.06	0.14	-0.05	-0.01	-0.05	0.05	0.03	-0.06	-0.01	0.13	0.06	0.07	0.05	-0.01	0.1	-0.05	-0.03	-0.12	-0.36	0.1	0.12	-0.18	-0.06	-0.06	-0.09	-0.14	-0.56	-0.56	0	-0.01	-0.56	-0.41
A_06_P2367	BCS1 || 4 || C || 1226528 || 1225158 || aerobic respiration* || nucleotide binding* || || || || || YDR375C || YDR375C||ebi.ac.uk:Database:sgd;A_06_P2367||www.chem.agilent.com:Database:agp || || || || || || 1081439	0.14	0.26	0.19	0.24	0.14	0.16	0.13	0.21	0.19	-0.05	-0.03	-0.02	-0.1	-0.08	-0.08	0.15	0.31	0.3	0.4	0.01	-0.07	0.02	-0.07	0.03	-0.03	0.01	-0.1	-0.06	-0.04	-0.04	-0.03	-0.17	-0.18	-0.1	-0.08	-0.09	-0.04	0.35	0.5	0.29	-0.19	-0.07	0.2	0.23	-0.01	-0.04	0.24	0
A_06_P6298	WSC3 || 15 || C || 115808 || 114138 || cell wall organization and biogenesis* || transmembrane receptor activity || || || || || YOL105C || YOL105C||ebi.ac.uk:Database:sgd;A_06_P6298||www.chem.agilent.com:Database:agp || || || || || || 1081440	0.03	0.07	0.15	0.1	0.16	0.1	-0.1	0.01	0.09	0.08	0.07	0.07	0.12	0.03	0.11	0.15	0.07	0.06	0.06	0.05	0.09	0.01	0.01	0.09	0.09	0.13	0.02	0.09	0.17	0.18	0.2	0.2	0.16	0.08	0.14	0.04	0.08	-0.28	-0.2	-0.13	-0.01	0.21	0.05	0.12	0.07	0.05	0.08	0.16
A_06_P6349	HXT11 || 15 || W || 25272 || 26975 || transport* || transporter activity* || || || || || YOL156W || YOL156W||ebi.ac.uk:Database:sgd;A_06_P6349||www.chem.agilent.com:Database:agp || || || || || || 1081441	0.51	0.52	0.43	0.51	0.53	0.47	0.45	0.52	0.55	0.31	0.17	0.17	0.15	0.25	0.15	0.34	0.19	0.32	0.17	0.03	0.12	-0.11	0.03	0.03	-0.13	0.21	0.16	0.05	0.35	0.28	0.07	0.3	0.19	0	0.14	0.13	0.02	0.11	-0.01	0.06	0.14	0.27	0.48	0.57	-0.06	0.07	0.44	0.49
A_06_P4557	RPT1 || 11 || W || 174218 || 175621 || ubiquitin-dependent protein catabolic process* || nucleotide binding* || || || || || YKL145W || YKL145W||ebi.ac.uk:Database:sgd;A_06_P4557||www.chem.agilent.com:Database:agp || || || || || || 1081442	-0.11	-0.12	-0.11	-0.13	-0.15	-0.11	-0.23	-0.19	-0.14	-0.01	-0.05	0.23	-0.01	0.04	0.11	-0.09	0.15	0.01	-0.03	0.05	0.01	0.06	-0.02	-0.03	0.02	0.08	0.05	0.17	-0.03	0.02	0.2	0.07	0.08	-0.44	-0.01	-0.03	0.08	-0.2	-0.24	-0.04	0.07	0.12	-0.16	-0.1	0.08	0.03	-0.14	-0.15
A_06_P1950	GDH2 || 4 || C || 73919 || 70641 || amino acid metabolic process* || oxidoreductase activity* || || || || || YDL215C || YDL215C||ebi.ac.uk:Database:sgd;A_06_P1950||www.chem.agilent.com:Database:agp || || || || || || 1081443	-0.07	-0.3	-0.14	-0.18	-0.03	-0.11	0.01	-0.08	-0.18	-0.03	-0.15	-0.02	-0.06	-0.07	-0.09	-0.19	-0.08	-0.13	-0.13	-0.03	0.06	-0.03	-0.06	0.01	-0.03	-0.14	-0.17	-0.12	-0.03	-0.02	-0.11	0.02	-0.09	-0.12	-0.11	0.01	-0.07	0.27	0.48	0.16	-0.1	-0.07	-0.14	-0.07	-0.06	-0.03	-0.11	-0.15
A_06_P5113	|| 12 || W || 724046 || 724435 || biological_process || molecular_function || || || || || YLR297W || YLR297W||ebi.ac.uk:Database:sgd;A_06_P5113||www.chem.agilent.com:Database:agp || || || || || || 1081444	0.33	0.4	0.36	0.35	0.35	0.44	0.2	0.33	0.32	0.07	0.02	0.08	0.13	0.11	0.42	0.33	0.2	0.43	0.11	-0.04	0.06	0.05	0.04	0	0.11	0	0.05	0.15	0.01	0.04	0.13	-0.04	-0.03	0.14	-0.03	0.08	0.08	-0.17	-0.37	-0.23	0.05	-0.02	0.35	0.29	0.11	0.08	0.39	0.4
A_06_P7142	SYT1 || 16 || C || 724715 || 721035 || vesicle-mediated transport* || guanyl-nucleotide exchange factor activity* || || || || || YPR095C || YPR095C||ebi.ac.uk:Database:sgd;A_06_P7142||www.chem.agilent.com:Database:agp || || || || || || 1081445	-0.27	-0.28	-0.25	-0.23	-0.17	-0.11	-0.22	-0.23	-0.44	-0.01	-0.03	0.19	-0.01	0.03	0.16	-0.17	0.09	-0.09	0.03	0.04	-0.16	0.12	-0.03	-0.02	0.08	0.02	-0.04	0.12	-0.32	-0.2	0.21	-0.01	-0.1	-0.26	-0.1	-0.07	0.18	0.15	0.08	0.43	-0.17	-0.2	-0.16	-0.11	0.05	0.01	-0.11	-0.16
A_06_P3058	RPL28 || 7 || W || 310970 || 311930 || translation* || RNA binding* || || || || || YGL103W || YGL103W||ebi.ac.uk:Database:sgd;A_06_P3058||www.chem.agilent.com:Database:agp || || || || || || 1081446	0.32	0.35	0.22	0.27	0.27	0.22	0.01	0.03	0.27	0.04	0.01	-0.03	0.02	0.07	-0.04	0.23	0.03	0.45	0.15	-0.02	0.11	0.01	0.06	-0.01	0.05	-0.02	0.02	0.06	-0.09	-0.2	0	-0.24	-0.03	0.05	-0.25	0.08	0.01	-0.16	-0.31	-0.14	-0.11	-0.11	0.23	0.25	-0.01	0.03	0.26	0.34
A_06_P5231	|| 12 || W || 951153 || 953180 || biological_process || molecular_function || || || || || YLR413W || YLR413W||ebi.ac.uk:Database:sgd;A_06_P5231||www.chem.agilent.com:Database:agp || || || || || || 1081447	-0.19	-0.16	-0.24	-0.27	-0.32	-0.24	-0.23	-0.25	-0.26	-0.13	-0.02	0.14	-0.03	-0.02	0.49	-0.51	-0.24	-0.2	-0.2	-0.24	-0.2	0.02	-0.01	-0.01	0.05	-0.04	0.16	0.24	-0.02	0.09	0.21	0.07	0.1	0.06	-0.25	-0.06	0.11	-0.33	-0.48	-0.17	-0.02	-0.06	-0.32	-0.24	-0.05	-0.13	-0.27	-0.27
A_06_P5227	UTP21 || 12 || C || 937231 || 934412 || ribosome biogenesis and assembly* || snoRNA binding || || || || || YLR409C || YLR409C||ebi.ac.uk:Database:sgd;A_06_P5227||www.chem.agilent.com:Database:agp || || || || || || 1081448	-0.14	-0.08	-0.13	-0.22	-0.16	-0.18	-0.2	-0.13	-0.2	-0.09	-0.06	-0.03	-0.12	-0.06	0.29	-0.23	0.12	-0.05	0.09	0.01	-0.13	-0.01	0	-0.03	-0.06	-0.05	-0.06	0.01	-0.01	-0.01	0.02	-0.03	-0.12	-0.11	-0.01	-0.08	0.03	-0.35	-0.24	-0.22	-0.18	-0.09	-0.16	-0.12	-0.09	-0.22	-0.23	-0.26
A_06_P5470	ARA2 || 13 || C || 351972 || 350965 || L-ascorbic acid biosynthetic process || oxidoreductase activity* || || || || || YMR041C || YMR041C||ebi.ac.uk:Database:sgd;A_06_P5470||www.chem.agilent.com:Database:agp || || || || || || 1081449	0.09	0.07	0.09	0.06	0.04	0.07	0.06	0.07	0.13	0.09	0.08	0.01	0	0.03	-0.02	-0.02	-0.15	0.2	-0.05	0.12	0.02	-0.01	0.01	0.07	-0.08	0.14	0	0.09	-0.13	0.21	0.03	0.29	0.21	0.07	-0.17	0.03	-0.05	0.65	0.6	0.5	0.15	0.2	-0.01	0.07	0.1	0.02	0.05	0.1
A_06_P7091	|| 16 || C || 656549 || 655137 || biological_process || molecular_function || || || || || YPR045C || YPR045C||ebi.ac.uk:Database:sgd;A_06_P7091||www.chem.agilent.com:Database:agp || || || || || || 1081451	-0.03	0	-0.05	-0.03	-0.01	-0.02	-0.23	-0.03	0.01	0.1	0.09	-0.03	0.05	0.05	-0.14	0.02	-0.04	0	-0.08	0.1	0.05	0.1	0.04	0.1	0.09	0.15	0.09	-0.16	-0.01	0.04	-0.11	0.16	0.12	-0.37	-0.04	0	-0.06	0.46	0.43	0.33	0.08	0.06	-0.05	-0.02	0.09	0.05	-0.04	0.02
A_06_P5732	GOT1 || 13 || W || 854794 || 855292 || transport* || molecular_function || || || || || YMR292W || YMR292W||ebi.ac.uk:Database:sgd;A_06_P5732||www.chem.agilent.com:Database:agp || || || || || || 1081452	-0.01	0.1	0	-0.06	-0.08	-0.04	0.09	-0.06	-0.09	0.04	0.06	0.07	-0.03	0.02	-0.01	-0.01	0.14	-0.14	0.15	0.09	0.11	0.05	0.12	0.13	0.04	0.02	-0.02	-0.03	-0.04	0.02	-0.08	0.12	0.02	-0.03	0.16	-0.03	0.02	0.76	0.61	0.62	0.09	0.08	-0.03	-0.03	0.07	0.06	-0.1	0.02
A_06_P1653	FEN2 || 3 || C || 172420 || 170882 || transport* || pantothenate transporter activity || || || || || YCR028C || YCR028C||ebi.ac.uk:Database:sgd;A_06_P1653||www.chem.agilent.com:Database:agp || || || || || || 1081453	0.1	-0.17	0.13	0.15	0.18	0.15	0.39	-0.14	0.09	0	0	0.14	0.03	-0.01	0.13	0.09	0.04	0.01	0.49	0.05	-0.03	0.02	-0.07	0.04	0.01	-0.02	-0.03	0.05	-0.16	0.01	0.11	-0.02	-0.08	0.25	0.17	-0.05	0.08	-0.2	-0.12	-0.1	-0.06	-0.16	0.1	0.16	-0.01	-0.01	0.17	0.1
A_06_P5801	HHF2 || 14 || W || 576728 || 577039 || chromatin assembly or disassembly* || DNA binding || || || || || YNL030W || YNL030W||ebi.ac.uk:Database:sgd;A_06_P5801||www.chem.agilent.com:Database:agp || || || || || || 1081454	-0.15	-0.14	-0.12	-0.15	-0.24	-0.1	0.05	-0.17	-0.15	-0.05	-0.03	0.05	-0.04	-0.06	0	-0.09	-0.04	0.03	0.04	-0.01	-0.08	0.13	-0.08	-0.04	0.1	-0.03	-0.14	0.01	-0.27	-0.19	0.05	0.05	-0.02	-0.29	-0.29	-0.08	0.04	-0.46	-0.5	-0.22	-0.08	-0.1	-0.13	-0.1	-0.03	-0.05	-0.11	-0.09
A_06_P3749	ATG7 || 8 || W || 445713 || 447605 || transport* || catalytic activity* || || || || || YHR171W || YHR171W||ebi.ac.uk:Database:sgd;A_06_P3749||www.chem.agilent.com:Database:agp || || || || || || 1081455	-0.02	0.09	0.04	0.03	0.16	0.04	0	0.07	0.14	0	-0.01	-0.05	0.01	-0.02	-0.05	0.11	-0.07	0.09	-0.1	-0.01	0.07	0.04	-0.01	-0.03	0.05	-0.06	-0.07	0.06	0.06	0.04	0.07	-0.03	0.01	0.13	0.19	-0.04	0.01	-0.06	-0.14	-0.12	0.06	0	0.09	0.09	-0.08	-0.02	0.14	0.16
A_06_P3988	SQT1 || 9 || W || 378483 || 379778 || ribosome biogenesis and assembly* || molecular_function || || || || || YIR012W || YIR012W||ebi.ac.uk:Database:sgd;A_06_P3988||www.chem.agilent.com:Database:agp || || || || || || 1081456	0.09	0.13	0.13	0.15	0.22	0.14	0.36	0.17	0.18	0	0.03	0.04	0.02	0.05	-0.03	0.21	0.04	0.03	0.11	0.01	0.06	-0.03	0.04	-0.01	0.01	-0.05	-0.02	0.01	0.06	0	0	0.13	0.17	0.11	0.07	0.05	-0.02	-0.11	-0.31	0.02	0.19	0.12	0.16	0.08	-0.04	0.07	0.02	0.17
A_06_P2460	|| 4 || C || 1397901 || 1397575 || || || || || || || YDR467C || YDR467C||ebi.ac.uk:Database:sgd;A_06_P2460||www.chem.agilent.com:Database:agp || || || || || || 1081457	-0.05	0.16	-0.01	0.01	0.1	0.05	0.07	0.12	0.1	-0.09	-0.1	0.05	-0.11	-0.04	0.05	0.01	0.06	-0.08	0.03	-0.09	0.05	0.04	-0.11	-0.03	0.05	0.02	0.03	0.15	0.13	-0.03	0.07	-0.03	-0.12	0.06	0.09	-0.1	0.03	0.19	0.37	0.32	-0.12	-0.18	0.12	-0.05	-0.11	-0.13	0.25	-0.12
A_06_P3823	YKE4 || 9 || C || 310424 || 309384 || transport* || metal ion transmembrane transporter activity* || || || || || YIL023C || YIL023C||ebi.ac.uk:Database:sgd;A_06_P3823||www.chem.agilent.com:Database:agp || || || || || || 1081458	-0.49	-0.48	-0.46	-0.54	-0.55	-0.53	-0.08	-0.52	-0.64	-0.04	-0.02	0.06	0.03	0.04	0.04	-0.42	-0.12	-0.87	-0.15	0.01	-0.02	-0.03	0.08	0.09	-0.04	0.08	0.16	0.11	0.01	0.03	0.11	0.2	0.14	0.02	-0.21	-0.02	0	-0.29	-0.35	-0.12	0.19	0.17	-0.58	-0.68	-0.02	0	-0.52	-0.59
A_06_P3039	GUP1 || 7 || C || 352301 || 350619 || transport* || symporter activity* || || || || || YGL084C || YGL084C||ebi.ac.uk:Database:sgd;A_06_P3039||www.chem.agilent.com:Database:agp || || || || || || 1081459	-0.59	-0.54	-0.62	-0.65	-0.58	-0.58	-0.51	-0.51	-0.61	-0.06	-0.09	0.12	-0.03	-0.05	0.03	-0.5	-0.42	-0.83	-0.36	0.03	0.05	0.03	0.02	0.01	0.07	-0.16	-0.1	0.14	0.13	-0.16	0.15	-0.26	-0.27	-0.02	0.01	-0.04	0.02	-0.17	-0.18	-0.16	-0.24	-0.32	-0.54	-0.49	-0.02	0.01	-0.46	-0.52
A_06_P6586	RPB8 || 15 || C || 761266 || 760826 || transcription* || transferase activity* || || || || || YOR224C || YOR224C||ebi.ac.uk:Database:sgd;A_06_P6586||www.chem.agilent.com:Database:agp || || || || || || 1081460	0.07	0.1	0.02	-0.01	0.15	0.05	-0.28	0.09	0.08	0.18	0.17	0.17	0.33	0.33	0.37	-0.01	0.05	-0.09	-0.01	0.15	0.19	-0.07	0.01	0.08	-0.09	0.51	0.37	0.36	0.6	0.35	0.32	0.57	0.52	0.1	0.39	0.35	0.31	0	0.18	0.24	0.49	0.6	0.07	0.07	0.12	0.15	0.01	0.03
[truncated: 5,426 more rows]
[truncated: 10 more columns]
